# Supplementary material for: Crystal structure and photoreactive behaviour of N,N-diisoprop­yl(p-phenyl­phen­yl)glyoxyl­amide
Source: Acta Crystallogr E Crystallogr Commun. 2021 May 28;77(Pt 6):653–7. doi: 10.1107/S2056989021005387 (PMC8183449; doi:10.1107/S2056989021005387)
Supplement: Supplementary file 1 [file e-77-00653-sup1.cif]

##############################################################################
#                                                                            #
# This CIF contains the data in a paper accepted for publication in          #
# Acta Crystallographica Section E. It conforms to the requirements of       #
# Notes for Authors for Acta Crystallographica Section E, and has been       #
# peer reviewed under the auspices of the IUCr Commission on Journals.       #
#                                                                            #
# Full details of the Crystallographic Information File format               #
# are given in the paper "The Crystallographic Information File (CIF):       #
# a New Standard Archive File for Crystallography" by S. R. Hall, F. H.      #
# Allen and I. D. Brown [Acta Cryst. (1991), A47, 655-685].                  #
#                                                                            #
# The current version of the core CIF dictionary is obtainable from          #
# ftp://ftp.iucr.org/pub/cif_core.dic.                                       #
#                                                                            #
# Software is freely available for graphical display of the structure(s)     #
# in this CIF. For information consult the CIF software page                 #
# http://www.iucr.org/resources/cif/software.                                #
#                                                                            #
# This file may be used for bona fide research purposes within the           #
# scientific community so long as proper attribution is given to the journal # 
# article from which it was obtained.                                        #
#                                                                            #
##############################################################################
data_I
_audit_creation_method     'SHELXL-2018/3'
_journal_date_recd_electronic     2021-03-10
_journal_date_accepted     2021-05-22
_journal_name_full     'Acta Crystallographica, Section E'
_journal_year     2021
_journal_volume     77
_journal_issue      6
_journal_page_first     653
_journal_page_last     657
_journal_paper_category     GO
_journal_paper_doi     10.1107/S2056989021005387
_journal_coeditor_code     DJ2024
_publ_contact_author_name     'Professor Hisakazu Miyamoto'
_publ_contact_author_address
;
Department of Liberal Arts (Sciences & Mathematics),
 National Institute of, Technology, Kurume College
;
_publ_contact_author_email     h-miya@kurume-nct.ac.jp
_publ_section_title
;
Crystal structure and photoreactive behaviour of
<i>N</i>,<i>N</i>-diisopropyl(<i>p</i>-phenylphenyl)glyoxylamide
;
loop_
    _publ_author_name
    _publ_author_footnote
    _publ_author_address
    'Miyamoto, Hisakazu' .
;
Department of Liberal Arts (Sciences & Mathematics),
National Institute of Technology, Kurume College, Fukuoka 830-8555, Japan
;
    'Takahashi, Hiroki' .
;
Graduate School of Human and Environmental Studies,
Kyoto University, Kyoto 606-8501, Japan
;
_publ_section_synopsis
;
The photoreactive behaviour of the title compound, C~20~H~23~NO~2~, was
investigated. Solid-state photoreaction did not occur in the solid-state but
it occurred in acetonitrile solution.
;
_chemical_name_systematic
;
2-([1,1'-Biphenyl]-4-yl)-2-oxo-<i>N</i>,<i>N</i>-bis(propan-2-yl)acetamide
;
_chemical_name_common
;
<i>N</i>,<i>N</i>-Diisopropyl(<i>p</i>-phenylphenyl)glyoxylamide
;
_chemical_formula_moiety     'C20 H23 N O2'
_chemical_formula_sum     'C20 H23 N O2'
_chemical_formula_iupac     'C20 H23 N O2'
_chemical_formula_weight     309.39
_chemical_melting_point     ?
_chemical_absolute_configuration     ?
_space_group_crystal_system     orthorhombic
_space_group_name_H-M_alt     'P 21 21 21'
_space_group_name_Hall     'P 2ac 2ab'
loop_
    _space_group_symop_operation_xyz
    'x, y, z'
    '-x+1/2, -y, z+1/2'
    'x+1/2, -y+1/2, -z'
    '-x, y+1/2, -z+1/2'
_cell_length_a     6.1313(2)
_cell_length_b     7.3710(2)
_cell_length_c     38.1143(11)
_cell_angle_alpha     90
_cell_angle_beta     90
_cell_angle_gamma     90
_cell_volume     1722.53(9)
_cell_formula_units_Z     4
_cell_measurement_reflns_used     2939
_cell_measurement_theta_min     3.4
_cell_measurement_theta_max     27.5
_cell_measurement_temperature     173(2)
_exptl_crystal_description     Prism
_exptl_crystal_colour     Colorless
_exptl_crystal_size_max     0.310
_exptl_crystal_size_mid     0.290
_exptl_crystal_size_min     0.290
_exptl_crystal_density_diffrn     1.193
_exptl_crystal_density_meas     ?
_exptl_crystal_density_method     ?
_exptl_crystal_F_000     664
_exptl_absorpt_coefficient_mu     0.076
_exptl_absorpt_correction_type     numerical
_exptl_absorpt_process_details
;
(<i>CrystalClear-SM Expert</i>; Rigaku, 2009)
;
_exptl_absorpt_correction_T_min     0.985
_exptl_absorpt_correction_T_max     0.985
_diffrn_ambient_temperature     173(2)
_diffrn_source     'sealed tube'
_diffrn_radiation_type     MoK\a
_diffrn_radiation_wavelength     0.71073
_diffrn_measurement_device_type     'Rigaku Saturn 724+ CCD'
_diffrn_measurement_method     'profile data from \w-scans'
_diffrn_detector_area_resol_mean     28.5714
_diffrn_reflns_number     16094
_diffrn_reflns_av_R_equivalents     0.0207
_diffrn_reflns_av_unetI/netI     0.0180
_diffrn_reflns_theta_min     3.365
_diffrn_reflns_theta_max     27.965
_diffrn_reflns_theta_full     25.242
_diffrn_measured_fraction_theta_max     0.951
_diffrn_measured_fraction_theta_full     0.984
_diffrn_reflns_limit_h_min     -8
_diffrn_reflns_limit_h_max     7
_diffrn_reflns_limit_k_min     -9
_diffrn_reflns_limit_k_max     9
_diffrn_reflns_limit_l_min     -48
_diffrn_reflns_limit_l_max     48
_refine_special_details     ?
_reflns_number_total     3877
_reflns_number_gt     3614
_reflns_threshold_expression     'I > 2\s(I)'
_refine_ls_structure_factor_coef     Fsqd
_refine_ls_matrix_type     full
_refine_ls_R_factor_all     0.0399
_refine_ls_R_factor_gt     0.0361
_refine_ls_wR_factor_gt     0.0787
_refine_ls_wR_factor_ref     0.0803
_refine_ls_goodness_of_fit_ref     1.045
_refine_ls_restrained_S_all     1.045
_refine_ls_number_reflns     3877
_refine_ls_number_parameters     212
_refine_ls_number_restraints     0
_refine_ls_hydrogen_treatment     constr
_refine_ls_weighting_scheme     calc
_refine_ls_weighting_details
              'w=1/[\s^2^(Fo^2^)+(0.0314P)^2^+0.3778P] where P=(Fo^2^+2Fc^2^)/3'
_atom_sites_solution_hydrogens     geom
_atom_sites_solution_primary     difmap
_atom_sites_solution_secondary     ?
_refine_ls_shift/su_max     0.001
_refine_ls_shift/su_mean     0.000
_refine_diff_density_max     0.164
_refine_diff_density_min     -0.146
_refine_ls_extinction_method     none
_refine_ls_extinction_coef     .
_refine_ls_abs_structure_details
;
Flack <i>x</i> determined using 1346 quotients
[(<i>I</i>^+^)-(<i>I</i>^-^)]/[(<i>I</i>^+^)+(<i>I</i>^-^)]
(Parsons <i>et al.</i>,  2013)
;
_refine_ls_abs_structure_Flack     0.1(4)
loop_
    _atom_type_symbol
    _atom_type_description
    _atom_type_scat_dispersion_real
    _atom_type_scat_dispersion_imag
    _atom_type_scat_source
    'C' 'C' 0.0033 0.0016
                         'International Tables Vol C Tables 4.2.6.8 and 6.1.1.4'
    'H' 'H' 0.0000 0.0000
                         'International Tables Vol C Tables 4.2.6.8 and 6.1.1.4'
    'N' 'N' 0.0061 0.0033
                         'International Tables Vol C Tables 4.2.6.8 and 6.1.1.4'
    'O' 'O' 0.0106 0.0060
                         'International Tables Vol C Tables 4.2.6.8 and 6.1.1.4'
_computing_data_collection
;
<i>CrystalClear-SM Expert</i> (Rigaku, 2009)
;
_computing_cell_refinement
;
<i>CrystalClear-SM Expert</i> (Rigaku, 2009)
;
_computing_data_reduction
;
<i>CrystalClear-SM Expert</i> (Rigaku, 2009)
;
_computing_structure_solution
;
SHELXT2014 (Sheldrick, 2015<i>a</i>)
;
_computing_structure_refinement
;
SHELXL2018 (Sheldrick, 2015<i>b</i>)
;
_computing_molecular_graphics
;
Mercury (Macrae <i>et al.</i>,  2020)
;
_computing_publication_material
;
publCIF (Westrip, 2010)
;
loop_
    _atom_site_type_symbol
    _atom_site_label
    _atom_site_fract_x
    _atom_site_fract_y
    _atom_site_fract_z
    _atom_site_U_iso_or_equiv
    _atom_site_adp_type
    _atom_site_calc_flag
    _atom_site_occupancy
    _atom_site_disorder_assembly
    _atom_site_disorder_group
    C C1 0.5093(3) 0.5728(2) 0.66469(4) 0.0240(3) Uani d 1 . .
    C C2 0.6161(3) 0.6491(2) 0.69356(4) 0.0264(4) Uani d 1 . .
    H H1 0.757076 0.700514 0.690769 0.032 Uiso calc 1 . .
    C C3 0.5171(3) 0.6499(2) 0.72609(4) 0.0256(3) Uani d 1 . .
    H H2 0.591743 0.702783 0.745390 0.031 Uiso calc 1 . .
    C C4 0.3097(3) 0.5750(2) 0.73146(4) 0.0231(3) Uani d 1 . .
    O O1 0.8128(2) 0.6133(2) 0.62656(3) 0.0413(3) Uani d 1 . .
    O O2 0.4869(2) 0.32629(16) 0.59665(3) 0.0381(3) Uani d 1 . .
    N N1 0.4188(2) 0.61084(19) 0.57509(4) 0.0276(3) Uani d 1 . .
    C C5 0.2040(3) 0.5007(2) 0.70210(5) 0.0282(4) Uani d 1 . .
    H H3 0.062937 0.449217 0.704797 0.034 Uiso calc 1 . .
    C C6 0.3012(3) 0.5011(2) 0.66922(4) 0.0287(4) Uani d 1 . .
    H H4 0.225190 0.452194 0.649669 0.034 Uiso calc 1 . .
    C C7 0.6227(3) 0.5697(2) 0.63028(4) 0.0284(4) Uani d 1 . .
    C C8 0.4985(3) 0.4927(2) 0.59863(4) 0.0281(4) Uani d 1 . .
    C C9 0.4364(3) 0.8099(2) 0.58034(5) 0.0318(4) Uani d 1 . .
    H H5 0.497384 0.829750 0.604367 0.038 Uiso calc 1 . .
    C C10 0.5949(4) 0.8947(3) 0.55449(6) 0.0470(5) Uani d 1 . .
    H H6 0.736401 0.833410 0.556225 0.070 Uiso calc 1 . .
    H H7 0.612914 1.023717 0.559944 0.070 Uiso calc 1 . .
    H H8 0.537864 0.881506 0.530604 0.070 Uiso calc 1 . .
    C C11 0.2145(4) 0.9013(3) 0.57929(6) 0.0424(5) Uani d 1 . .
    H H9 0.156583 0.896594 0.555338 0.064 Uiso calc 1 . .
    H H10 0.229103 1.028114 0.586642 0.064 Uiso calc 1 . .
    H H11 0.114502 0.838140 0.595205 0.064 Uiso calc 1 . .
    C C12 0.3111(3) 0.5445(2) 0.54250(4) 0.0309(4) Uani d 1 . .
    H H12 0.270143 0.654227 0.528562 0.037 Uiso calc 1 . .
    C C13 0.4680(4) 0.4345(3) 0.51993(5) 0.0466(5) Uani d 1 . .
    H H13 0.601203 0.504937 0.515886 0.070 Uiso calc 1 . .
    H H14 0.398812 0.406781 0.497376 0.070 Uiso calc 1 . .
    H H15 0.504725 0.321214 0.532000 0.070 Uiso calc 1 . .
    C C14 0.1007(4) 0.4442(3) 0.55063(6) 0.0434(5) Uani d 1 . .
    H H16 0.134408 0.331101 0.563027 0.065 Uiso calc 1 . .
    H H17 0.024513 0.416204 0.528682 0.065 Uiso calc 1 . .
    H H18 0.007510 0.520425 0.565414 0.065 Uiso calc 1 . .
    C C15 0.2068(3) 0.5729(2) 0.76699(4) 0.0242(3) Uani d 1 . .
    C C16 0.3150(3) 0.6450(2) 0.79631(5) 0.0327(4) Uani d 1 . .
    H H19 0.454724 0.698538 0.793378 0.039 Uiso calc 1 . .
    C C17 0.2219(4) 0.6397(3) 0.82944(5) 0.0385(5) Uani d 1 . .
    H H20 0.299212 0.687471 0.848972 0.046 Uiso calc 1 . .
    C C18 0.0172(4) 0.5653(3) 0.83418(5) 0.0387(5) Uani d 1 . .
    H H21 -0.047408 0.563386 0.856828 0.046 Uiso calc 1 . .
    C C19 -0.0930(3) 0.4937(3) 0.80572(5) 0.0360(4) Uani d 1 . .
    H H22 -0.233437 0.441822 0.808872 0.043 Uiso calc 1 . .
    C C20 0.0005(3) 0.4972(2) 0.77263(5) 0.0295(4) Uani d 1 . .
    H H23 -0.077146 0.447082 0.753360 0.035 Uiso calc 1 . .
loop_
    _atom_site_aniso_label
    _atom_site_aniso_U_11
    _atom_site_aniso_U_22
    _atom_site_aniso_U_33
    _atom_site_aniso_U_12
    _atom_site_aniso_U_13
    _atom_site_aniso_U_23
    C1 0.0285(8) 0.0234(7) 0.0201(8) 0.0024(7) -0.0035(6) 0.0011(6)
    C2 0.0249(8) 0.0275(8) 0.0267(9) -0.0027(7) -0.0031(7) 0.0002(7)
    C3 0.0275(8) 0.0278(8) 0.0216(8) -0.0033(7) -0.0061(7) -0.0022(6)
    C4 0.0267(8) 0.0202(7) 0.0223(8) 0.0028(7) -0.0031(6) 0.0009(6)
    O1 0.0359(7) 0.0594(9) 0.0286(7) -0.0063(7) 0.0036(6) -0.0020(6)
    O2 0.0598(9) 0.0259(6) 0.0285(6) 0.0030(6) -0.0079(6) 0.0004(5)
    N1 0.0376(8) 0.0255(7) 0.0198(7) 0.0002(6) -0.0016(6) -0.0001(6)
    C5 0.0252(8) 0.0313(8) 0.0283(9) -0.0048(8) -0.0037(7) -0.0017(7)
    C6 0.0303(9) 0.0334(9) 0.0224(8) -0.0006(8) -0.0081(7) -0.0034(7)
    C7 0.0338(10) 0.0271(8) 0.0244(8) 0.0000(7) -0.0023(7) 0.0021(7)
    C8 0.0365(10) 0.0284(8) 0.0194(8) 0.0010(8) 0.0007(7) 0.0000(7)
    C9 0.0442(11) 0.0264(8) 0.0248(9) -0.0025(8) -0.0018(8) 0.0011(7)
    C10 0.0446(11) 0.0382(11) 0.0581(13) -0.0029(10) 0.0089(10) 0.0104(10)
    C11 0.0506(12) 0.0316(9) 0.0451(11) 0.0038(9) 0.0135(10) -0.0045(9)
    C12 0.0421(10) 0.0311(9) 0.0195(8) 0.0074(8) -0.0050(7) -0.0020(7)
    C13 0.0593(14) 0.0570(13) 0.0234(9) 0.0184(12) -0.0023(9) -0.0081(9)
    C14 0.0476(12) 0.0433(11) 0.0395(11) -0.0028(10) -0.0093(10) -0.0081(9)
    C15 0.0293(8) 0.0193(7) 0.0240(8) 0.0019(7) -0.0004(7) -0.0002(6)
    C16 0.0396(10) 0.0323(9) 0.0260(9) -0.0076(8) 0.0005(8) -0.0016(7)
    C17 0.0568(12) 0.0351(10) 0.0238(9) -0.0080(9) 0.0009(9) -0.0033(8)
    C18 0.0555(13) 0.0322(9) 0.0285(9) 0.0005(9) 0.0126(9) 0.0031(8)
    C19 0.0360(10) 0.0348(9) 0.0373(10) -0.0009(8) 0.0090(9) 0.0038(8)
    C20 0.0305(9) 0.0281(8) 0.0300(9) 0.0011(8) -0.0023(7) 0.0000(7)
_geom_special_details
;
 All esds (except the esd in the dihedral angle between two l.s. planes)
 are estimated using the full covariance matrix.  The cell esds are taken
 into account individually in the estimation of esds in distances, angles
 and torsion angles; correlations between esds in cell parameters are only
 used when they are defined by crystal symmetry.  An approximate (isotropic)
 treatment of cell esds is used for estimating esds involving l.s. planes.
;
loop_
    _geom_bond_atom_site_label_1
    _geom_bond_atom_site_label_2
    _geom_bond_site_symmetry_2
    _geom_bond_distance
    _geom_bond_publ_flag
    C1 C6 . 1.392(3) ?
    C1 C2 . 1.398(2) ?
    C1 C7 . 1.485(2) ?
    C2 C3 . 1.380(2) ?
    C2 H1 . 0.9500 ?
    C3 C4 . 1.401(2) ?
    C3 H2 . 0.9500 ?
    C4 C5 . 1.404(2) ?
    C4 C15 . 1.494(2) ?
    O1 C7 . 1.217(2) ?
    O2 C8 . 1.231(2) ?
    N1 C8 . 1.342(2) ?
    N1 C9 . 1.485(2) ?
    N1 C12 . 1.489(2) ?
    C5 C6 . 1.388(2) ?
    C5 H3 . 0.9500 ?
    C6 H4 . 0.9500 ?
    C7 C8 . 1.535(2) ?
    C9 C10 . 1.519(3) ?
    C9 C11 . 1.519(3) ?
    C9 H5 . 1.0000 ?
    C10 H6 . 0.9800 ?
    C10 H7 . 0.9800 ?
    C10 H8 . 0.9800 ?
    C11 H9 . 0.9800 ?
    C11 H10 . 0.9800 ?
    C11 H11 . 0.9800 ?
    C12 C14 . 1.519(3) ?
    C12 C13 . 1.524(3) ?
    C12 H12 . 1.0000 ?
    C13 H13 . 0.9800 ?
    C13 H14 . 0.9800 ?
    C13 H15 . 0.9800 ?
    C14 H16 . 0.9800 ?
    C14 H17 . 0.9800 ?
    C14 H18 . 0.9800 ?
    C15 C20 . 1.399(3) ?
    C15 C16 . 1.404(2) ?
    C16 C17 . 1.386(3) ?
    C16 H19 . 0.9500 ?
    C17 C18 . 1.382(3) ?
    C17 H20 . 0.9500 ?
    C18 C19 . 1.382(3) ?
    C18 H21 . 0.9500 ?
    C19 C20 . 1.385(3) ?
    C19 H22 . 0.9500 ?
    C20 H23 . 0.9500 ?
loop_
    _geom_angle_atom_site_label_1
    _geom_angle_atom_site_label_2
    _geom_angle_atom_site_label_3
    _geom_angle_site_symmetry_1
    _geom_angle_site_symmetry_3
    _geom_angle
    _geom_angle_publ_flag
    C6 C1 C2 . . 118.98(15) ?
    C6 C1 C7 . . 122.22(15) ?
    C2 C1 C7 . . 118.80(15) ?
    C3 C2 C1 . . 120.18(15) ?
    C3 C2 H1 . . 119.9 ?
    C1 C2 H1 . . 119.9 ?
    C2 C3 C4 . . 121.88(15) ?
    C2 C3 H2 . . 119.1 ?
    C4 C3 H2 . . 119.1 ?
    C3 C4 C5 . . 117.15(15) ?
    C3 C4 C15 . . 121.29(14) ?
    C5 C4 C15 . . 121.56(15) ?
    C8 N1 C9 . . 121.65(14) ?
    C8 N1 C12 . . 120.38(14) ?
    C9 N1 C12 . . 117.97(14) ?
    C6 C5 C4 . . 121.36(16) ?
    C6 C5 H3 . . 119.3 ?
    C4 C5 H3 . . 119.3 ?
    C5 C6 C1 . . 120.44(15) ?
    C5 C6 H4 . . 119.8 ?
    C1 C6 H4 . . 119.8 ?
    O1 C7 C1 . . 123.19(16) ?
    O1 C7 C8 . . 118.74(16) ?
    C1 C7 C8 . . 117.87(15) ?
    O2 C8 N1 . . 125.77(17) ?
    O2 C8 C7 . . 116.41(16) ?
    N1 C8 C7 . . 117.78(15) ?
    N1 C9 C10 . . 111.42(16) ?
    N1 C9 C11 . . 111.71(16) ?
    C10 C9 C11 . . 111.97(16) ?
    N1 C9 H5 . . 107.1 ?
    C10 C9 H5 . . 107.1 ?
    C11 C9 H5 . . 107.1 ?
    C9 C10 H6 . . 109.5 ?
    C9 C10 H7 . . 109.5 ?
    H6 C10 H7 . . 109.5 ?
    C9 C10 H8 . . 109.5 ?
    H6 C10 H8 . . 109.5 ?
    H7 C10 H8 . . 109.5 ?
    C9 C11 H9 . . 109.5 ?
    C9 C11 H10 . . 109.5 ?
    H9 C11 H10 . . 109.5 ?
    C9 C11 H11 . . 109.5 ?
    H9 C11 H11 . . 109.5 ?
    H10 C11 H11 . . 109.5 ?
    N1 C12 C14 . . 111.50(15) ?
    N1 C12 C13 . . 111.46(16) ?
    C14 C12 C13 . . 113.10(17) ?
    N1 C12 H12 . . 106.8 ?
    C14 C12 H12 . . 106.8 ?
    C13 C12 H12 . . 106.8 ?
    C12 C13 H13 . . 109.5 ?
    C12 C13 H14 . . 109.5 ?
    H13 C13 H14 . . 109.5 ?
    C12 C13 H15 . . 109.5 ?
    H13 C13 H15 . . 109.5 ?
    H14 C13 H15 . . 109.5 ?
    C12 C14 H16 . . 109.5 ?
    C12 C14 H17 . . 109.5 ?
    H16 C14 H17 . . 109.5 ?
    C12 C14 H18 . . 109.5 ?
    H16 C14 H18 . . 109.5 ?
    H17 C14 H18 . . 109.5 ?
    C20 C15 C16 . . 117.12(16) ?
    C20 C15 C4 . . 121.66(15) ?
    C16 C15 C4 . . 121.21(16) ?
    C17 C16 C15 . . 121.34(18) ?
    C17 C16 H19 . . 119.3 ?
    C15 C16 H19 . . 119.3 ?
    C18 C17 C16 . . 120.26(18) ?
    C18 C17 H20 . . 119.9 ?
    C16 C17 H20 . . 119.9 ?
    C17 C18 C19 . . 119.54(17) ?
    C17 C18 H21 . . 120.2 ?
    C19 C18 H21 . . 120.2 ?
    C18 C19 C20 . . 120.33(19) ?
    C18 C19 H22 . . 119.8 ?
    C20 C19 H22 . . 119.8 ?
    C19 C20 C15 . . 121.40(17) ?
    C19 C20 H23 . . 119.3 ?
    C15 C20 H23 . . 119.3 ?
loop_
    _geom_torsion_atom_site_label_1
    _geom_torsion_atom_site_label_2
    _geom_torsion_atom_site_label_3
    _geom_torsion_atom_site_label_4
    _geom_torsion_site_symmetry_1
    _geom_torsion_site_symmetry_2
    _geom_torsion_site_symmetry_3
    _geom_torsion_site_symmetry_4
    _geom_torsion
    _geom_torsion_publ_flag
    C6 C1 C2 C3 . . . . 1.2(2) ?
    C7 C1 C2 C3 . . . . -178.37(15) ?
    C1 C2 C3 C4 . . . . 0.3(2) ?
    C2 C3 C4 C5 . . . . -1.0(2) ?
    C2 C3 C4 C15 . . . . 178.55(15) ?
    C3 C4 C5 C6 . . . . 0.2(3) ?
    C15 C4 C5 C6 . . . . -179.27(16) ?
    C4 C5 C6 C1 . . . . 1.2(3) ?
    C2 C1 C6 C5 . . . . -1.9(2) ?
    C7 C1 C6 C5 . . . . 177.64(16) ?
    C6 C1 C7 O1 . . . . -171.73(18) ?
    C2 C1 C7 O1 . . . . 7.8(3) ?
    C6 C1 C7 C8 . . . . 3.1(2) ?
    C2 C1 C7 C8 . . . . -177.40(15) ?
    C9 N1 C8 O2 . . . . 178.42(19) ?
    C12 N1 C8 O2 . . . . -2.2(3) ?
    C9 N1 C8 C7 . . . . -3.9(2) ?
    C12 N1 C8 C7 . . . . 175.50(16) ?
    O1 C7 C8 O2 . . . . 97.1(2) ?
    C1 C7 C8 O2 . . . . -77.9(2) ?
    O1 C7 C8 N1 . . . . -80.7(2) ?
    C1 C7 C8 N1 . . . . 104.20(19) ?
    C8 N1 C9 C10 . . . . 110.4(2) ?
    C12 N1 C9 C10 . . . . -69.1(2) ?
    C8 N1 C9 C11 . . . . -123.57(18) ?
    C12 N1 C9 C11 . . . . 57.0(2) ?
    C8 N1 C12 C14 . . . . 65.9(2) ?
    C9 N1 C12 C14 . . . . -114.69(18) ?
    C8 N1 C12 C13 . . . . -61.6(2) ?
    C9 N1 C12 C13 . . . . 117.88(18) ?
    C3 C4 C15 C20 . . . . -179.53(16) ?
    C5 C4 C15 C20 . . . . -0.1(2) ?
    C3 C4 C15 C16 . . . . -0.4(2) ?
    C5 C4 C15 C16 . . . . 179.07(17) ?
    C20 C15 C16 C17 . . . . 0.6(3) ?
    C4 C15 C16 C17 . . . . -178.57(17) ?
    C15 C16 C17 C18 . . . . -1.1(3) ?
    C16 C17 C18 C19 . . . . 1.0(3) ?
    C17 C18 C19 C20 . . . . -0.3(3) ?
    C18 C19 C20 C15 . . . . -0.2(3) ?
    C16 C15 C20 C19 . . . . 0.0(2) ?
    C4 C15 C20 C19 . . . . 179.20(16) ?
loop_
    _geom_hbond_atom_site_label_D
    _geom_hbond_atom_site_label_H
    _geom_hbond_atom_site_label_A
    _geom_hbond_site_symmetry_A
    _geom_hbond_distance_DH
    _geom_hbond_distance_HA
    _geom_hbond_distance_DA
    _geom_hbond_angle_DHA
    _geom_hbond_publ_flag
    C9 H5 O1 . 1.00 2.65 3.245(2) 119 yes
    C13 H15 O2 . 0.98 2.47 3.033(3) 117 yes
    C14 H16 O2 . 0.98 2.51 3.072(3) 116 yes
    C14 H18 O1 1_455 0.98 2.71 3.612(3) 154 yes
    C17 H20 O2 4_656 0.95 2.66 3.608(2) 179 yes
_shelx_space_group_comment
;
The symmetry employed for this shelxl refinement is uniquely defined
by the following loop, which should always be used as a source of
symmetry information in preference to the above space-group names.
They are only intended as comments.
;
_shelx_estimated_absorpt_T_min     0.977
_shelx_estimated_absorpt_T_max     0.978
_shelx_hkl_file
;
   0   0  -9   14.17    2.13
   0   0  -9   14.64    2.23
   0   0  -9   15.63    2.27
   0   0 -10  270.43    4.94
   0   0 -10  253.40    4.74
   0   0 -10  268.73    4.90
   0   0 -11    0.14    1.28
   0   0 -11    2.09    1.45
   0   0 -11    1.09    1.49
   0   0 -12  205.27    4.76
   0   0 -12  213.04    4.70
   0   0 -12  222.14    4.83
   0   0 -13    1.22    1.41
   0   0 -13    2.04    1.49
   0   0 -13   -0.22    1.41
   0   0 -14   19.27    2.02
   0   0 -14   21.12    2.11
   0   0 -14   22.29    2.13
   0   0 -15    2.01    1.62
   0   0 -15    2.21    1.64
   0   0 -15    3.33    1.64
   0   0 -16  779.19   10.48
   0   0 -16  817.53   10.33
   0   0 -16  802.71   10.42
   0   0 -17    5.26    1.98
   0   0 -17    1.28    1.72
   0   0 -17    5.69    2.00
   0   0 -18   32.96    2.72
   0   0 -18   30.01    2.71
   0   0 -18   35.26    2.96
   0   0 -19    4.91    2.31
   0   0 -19    2.59    2.22
   0   0 -20 1303.02   14.64
   0   0 -20 1281.77   14.75
   0   0 -21   11.67    2.69
   0   0 -21   13.26    2.77
   0   0 -22  663.83   11.12
   0   0 -22  685.03   11.40
   0   0 -23    5.12    2.69
   0   0 -23    5.17    2.49
   0   0 -24  802.56   12.81
   0   0 -24  794.12   12.96
   0   0 -25    9.58    2.80
   0   0 -25    4.86    2.56
   0   0 -26   33.97    3.58
   0   0 -26   26.48    3.26
   0   0 -27   77.04    5.62
   0   0 -27   67.36    5.17
   0   0 -28 7046.95   41.40
   0   0 -28 7104.60   41.16
   0   0 -29  139.49    7.33
   0   0 -29  123.57    7.05
   0   0 -30 4256.84   33.48
   0   0 -30 4411.59   33.81
   0   0 -31   73.60    5.96
   0   0 -31   84.41    6.34
   0   0 -32 1981.37   23.79
   0   0 -32 1822.72   22.66
   0   0 -33   44.44    5.16
   0   0 -33   31.82    4.79
   0   0 -34  987.45   17.57
   0   0 -34 1033.97   17.78
   0   0 -35   14.00    4.08
   0  -1  -4 2606.45   13.33
   0   1  -4 2597.77   13.17
   0  -1  -4 2558.49   12.96
   0  -1  -5 2063.10   12.45
   0  -1  -5 2127.04   12.20
   0  -1  -6  599.55    7.21
   0   1  -6  616.85    7.12
   0  -1  -6  594.96    6.83
   0  -1  -7 3125.76   16.89
   0   1  -7 3124.25   14.59
   0   1  -7 3108.88   16.48
   0  -1  -7 3097.56   16.02
   0   1   8 1797.10   11.16
   0  -1  -8 1822.20   13.43
   0  -1  -8 1812.87   12.79
   0   1  -8 1835.52   11.65
   0   1  -8 1846.59   13.30
   0   1   9   30.70    1.94
   0  -1  -9   36.43    2.33
   0   1  -9   37.20    2.46
   0  -1  -9   40.33    2.60
   0  -1  -9   35.23    1.87
   0   1  -9   36.94    2.14
   0  -1 -10 4962.24   18.08
   0   1  10 5001.88   20.44
   0   1 -10 4937.07   18.37
   0   1 -10 4996.58   20.65
   0   1 -10 5056.98   23.74
   0  -1 -10 4919.17   22.60
   0  -1 -10 4981.52   23.70
   0  -1 -11 1848.62   11.23
   0   1  11 1863.81   13.12
   0   1 -11 1855.59   11.85
   0   1 -11 1851.29   13.17
   0   1 -11 1862.55   15.02
   0  -1 -11 1861.17   14.42
   0  -1 -11 1834.50   14.95
   0  -1 -12 1742.04   11.08
   0   1  12 1697.52   13.07
   0   1 -12 1712.63   11.91
   0   1 -12 1751.59   13.23
   0   1 -12 1747.89   15.00
   0  -1 -12 1704.49   14.25
   0  -1 -12 1732.56   15.01
   0  -1 -13  464.26    5.88
   0   1  13  440.02    6.99
   0   1 -13  451.76    6.51
   0   1 -13  460.03    7.16
   0   1 -13  458.14    8.04
   0  -1 -13  472.00    7.82
   0  -1 -13  465.06    8.15
   0  -1 -14  196.65    4.00
   0   1  14  200.94    5.07
   0   1 -14  189.92    4.53
   0   1 -14  186.61    4.81
   0   1 -14  197.19    5.59
   0  -1 -14  193.97    5.33
   0  -1 -14  211.09    5.89
   0  -1 -15 3085.73   15.25
   0   1 -15 3072.47   19.37
   0   1 -15 3051.01   18.07
   0  -1 -15 3077.39   20.89
   0   1 -15 3094.67   21.75
   0  -1 -15 3022.46   21.58
   0   1  15 3057.47   19.47
   0   1 -16    1.20    1.68
   0   1  16    2.05    1.84
   0  -1 -16    1.32    1.48
   0   1 -16    0.55    2.06
   0  -1 -16    3.36    2.20
   0  -1 -16    8.83    2.70
   0   1 -16    2.64    1.68
   0   1  17  657.75    9.80
   0   1 -17  678.76   10.95
   0  -1 -17  672.36   10.47
   0   1 -17  674.64    9.76
   0  -1 -17  689.87    7.49
   0   1 -17  684.49    9.28
   0  -1 -17  681.20   10.92
   0   1  18   82.30    4.19
   0   1 -18   89.85    4.60
   0  -1 -18   93.55    4.77
   0   1 -18   85.99    3.99
   0  -1 -18   86.54    3.04
   0   1 -18   83.17    3.76
   0  -1 -18   98.95    4.97
   0   1  19 4683.47   27.26
   0   1 -19 4609.56   29.44
   0  -1 -19 4663.42   28.40
   0   1 -19 4595.29   26.65
   0  -1 -19 4584.15   19.47
   0  -1 -19 4623.29   29.49
   0   1  20    4.75    2.86
   0   1 -20    1.16    2.35
   0  -1 -20    9.71    3.21
   0   1 -20   -0.62    2.45
   0  -1 -20    0.05    1.78
   0   1 -20    6.76    2.80
   0   1  21  152.79    5.57
   0   1 -21  138.89    5.80
   0  -1 -21  152.85    5.79
   0   1 -21  143.35    5.32
   0  -1 -21  144.29    3.79
   0  -1 -21  147.28    5.89
   0   1 -21  136.62    4.91
   0   1 -22  193.29    6.80
   0  -1 -22  203.23    6.76
   0   1 -22  185.42    6.12
   0   1  22  193.71    6.36
   0   1 -22  190.71    5.86
   0  -1 -22  199.52    6.93
   0   1 -23  154.24    6.32
   0  -1 -23  156.88    6.23
   0   1 -23  154.83    5.83
   0   1  23  157.88    5.99
   0   1 -23  157.53    5.58
   0  -1 -23  159.39    6.39
   0   1 -24  422.67   10.23
   0  -1 -24  417.02    9.85
   0   1 -24  398.93    9.18
   0   1  24  415.13    9.54
   0   1 -24  428.20    9.05
   0  -1 -24  423.73   10.26
   0   1 -25 1096.86   16.51
   0  -1 -25 1075.14   15.82
   0   1 -25 1112.02   15.39
   0   1  25 1108.06   15.61
   0  -1 -25 1097.55   16.51
   0   1 -25 1100.72   14.63
   0   1 -26  313.22    9.26
   0  -1 -26  316.13    9.12
   0   1 -26  324.00    8.81
   0   1  26  323.05    9.01
   0  -1 -26  317.92    9.39
   0   1 -26  300.75    8.17
   0   1 -27 1114.51   17.28
   0  -1 -27 1096.61   16.60
   0   1 -27 1094.57   15.94
   0   1  27 1079.58   16.17
   0  -1 -27 1079.26   17.03
   0   1 -27 1118.59   15.52
   0   1 -28  502.52   12.11
   0  -1 -28  499.91   11.79
   0   1 -28  483.38   11.09
   0   1  28  473.89   11.31
   0   1 -28  495.92   10.76
   0  -1 -28  520.99   12.36
   0   1 -29  910.70   16.38
   0  -1 -29  933.20   15.98
   0   1 -29  939.70   15.49
   0   1  29  912.52   15.59
   0   1 -29  915.19   14.78
   0  -1 -29  948.96   16.66
   0   1 -30   70.95    5.56
   0  -1 -30   70.53    5.46
   0   1 -30   76.37    5.46
   0   1  30   65.80    5.20
   0  -1 -30   55.44    5.33
   0   1 -30   59.63    4.92
   0   1 -31   43.16    5.06
   0  -1 -31   59.58    5.36
   0   1 -31   54.35    4.95
   0   1  31   58.53    5.16
   0  -1 -31   51.64    5.25
   0   1 -32  645.13   14.79
   0   1 -32  680.93   13.98
   0  -1 -32  702.79   15.29
   0   1  32  680.50   14.37
   0  -1 -32  698.87   14.68
   0  -1 -33  395.81   11.92
   0   1  33  367.57   10.98
   0  -1 -33  368.15   11.15
   0  -1 -34  216.87    9.21
   0  -1 -34  200.10    8.59
   0  -1 -35   34.67    5.31
   0  -1 -35   38.97    5.08
   0  -1 -36  371.81   12.11
   0  -1 -36  388.76   11.93
   0  -1 -37  402.38   12.88
   0  -1 -38  969.09   19.70
   0  -1 -39   72.70    6.92
   0  -1 -40  224.65   10.37
   0  -2  -2 1614.66   12.54
   0   2   2 1620.29   12.03
   0  -2   2 1656.35   13.20
   0  -2  -2 1654.36   13.39
   0   2  -2 1610.33   12.79
   0   2  -2 1629.45   12.75
   0   2  -4 1061.30   10.91
   0  -2  -4 1081.26   10.94
   0   2   4 1087.38    9.82
   0   2  -4 1103.67    9.01
   0  -2   4 1100.07   10.74
   0  -2  -4 1092.55   11.05
   0   2  -4 1094.81   10.53
   0   2  -5 8225.87   30.85
   0  -2  -5 8280.30   30.78
   0   2  -5 8332.94   24.33
   0  -2   5 8211.86   29.04
   0  -2  -5 8246.35   30.30
   0   2  -5 8296.04   28.88
   0   2  -6 1265.09   12.56
   0   2  -6 1304.51    9.63
   0  -2  -6 1278.62   12.60
   0   2   6 1286.88   10.72
   0   2  -6 1309.60   11.79
   0  -2   6 1286.82   11.60
   0  -2  -6 1274.28   12.11
   0   2  -7  150.56    4.73
   0   2  -7  161.57    3.56
   0  -2  -7  147.41    4.60
   0  -2  -7  146.78    4.69
   0   2   7  144.95    3.84
   0   2  -7  143.46    4.18
   0  -2   7  146.80    4.17
   0  -2  -7  162.79    4.61
   0   2  -8  506.92    8.43
   0   2  -8  513.90    6.28
   0  -2  -8  496.94    8.22
   0  -2  -8  503.48    8.43
   0   2   8  509.92    7.02
   0   2  -8  487.12    7.46
   0  -2  -8  507.33    7.77
   0  -2   8  492.76    7.22
   0  -2  -9 1499.01   14.37
   0   2   9 1489.48   12.09
   0   2  -9 1496.63   10.67
   0  -2   9 1511.11   12.43
   0  -2  -9 1482.00   13.22
   0  -2  -9 1493.21   14.74
   0   2  -9 1469.53   13.07
   0  -2 -10 1688.77   15.57
   0   2  10 1706.92   13.26
   0   2 -10 1690.58   15.96
   0  -2  10 1690.51   13.18
   0  -2 -10 1671.42   14.12
   0   2 -10 1679.10   14.21
   0   2 -10 1663.44   11.57
   0  -2  11   50.57    2.83
   0  -2 -11   45.87    2.76
   0   2 -11   49.35    3.18
   0  -2 -11   47.18    3.11
   0   2  11   48.08    2.68
   0  -2 -11   45.33    3.28
   0   2 -11   44.39    2.26
   0   2 -11   48.59    2.90
   0  -2  12  295.73    5.71
   0  -2 -12  304.02    6.27
   0   2 -12  301.52    7.27
   0  -2 -12  298.21    6.90
   0   2  12  308.59    6.10
   0  -2 -12  293.39    7.23
   0   2 -12  288.03    5.21
   0   2 -12  290.43    6.30
   0  -2  13 1349.48   11.84
   0  -2 -13 1354.27   12.91
   0  -2 -13 1390.53   15.65
   0   2 -13 1335.04   13.40
   0   2 -13 1362.60   15.44
   0  -2 -13 1358.59   14.73
   0   2 -13 1329.99   11.22
   0  -2 -14  207.17    6.49
   0   2 -14  219.68    6.69
   0   2  14  207.23    5.38
   0   2 -14  219.78    5.76
   0  -2  14  215.37    4.99
   0  -2 -14  224.55    5.51
   0  -2 -14  220.31    6.33
   0   2 -14  209.65    4.75
   0  -2 -15  179.53    6.21
   0   2 -15  193.35    6.37
   0  -2  15  200.22    4.77
   0  -2 -15  192.38    5.17
   0   2  15  185.97    5.20
   0   2 -15  182.79    5.47
   0   2 -15  204.18    4.85
   0  -2 -15  192.83    6.11
   0   2 -16    3.46    1.58
   0  -2  16    3.83    1.85
   0  -2 -16    3.45    1.77
   0  -2 -16    5.54    2.23
   0   2 -16    1.06    2.10
   0   2 -16    2.98    2.03
   0   2  16    2.90    1.88
   0  -2 -16    1.55    2.15
   0  -2  17  159.51    4.34
   0   2  17  153.38    5.08
   0   2 -17  147.63    5.14
   0   2 -17  144.51    4.41
   0  -2 -17  152.56    4.73
   0   2 -17  151.58    6.02
   0  -2 -17  168.46    6.36
   0  -2 -17  160.09    5.83
   0  -2  18 1047.36   10.50
   0   2  18 1034.42   12.70
   0   2 -18 1012.11   13.00
   0   2 -18 1030.38   11.39
   0  -2 -18 1028.13   11.75
   0   2 -18 1000.71   14.80
   0  -2 -18 1046.88   15.32
   0  -2 -18 1039.52   14.45
   0  -2  19 2726.49   16.80
   0  -2 -19 2824.46   19.38
   0   2 -19 2885.26   19.44
   0  -2 -19 2859.08   24.24
   0   2 -19 2834.58   25.20
   0   2  19 2805.99   21.40
   0   2 -19 2786.24   21.83
   0  -2 -19 2834.89   25.37
   0  -2 -20   85.52    3.91
   0   2 -20   83.12    3.82
   0  -2 -20   83.69    5.10
   0   2 -20   83.69    4.96
   0   2  20   92.13    4.56
   0   2 -20   83.15    4.36
   0  -2 -20  101.28    5.99
   0  -2 -21 2167.24   17.31
   0   2 -21 2152.39   17.83
   0  -2 -21 2188.17   22.06
   0   2 -21 2153.46   22.98
   0   2  21 2133.43   19.68
   0   2 -21 2130.46   20.04
   0  -2 -21 2180.25   23.19
   0  -2 -22   56.16    3.46
   0   2  22   53.10    3.86
   0  -2 -22   52.02    4.59
   0   2 -22   57.54    4.66
   0   2 -22   54.33    3.53
   0  -2 -22   51.98    4.97
   0   2 -22   60.37    4.09
   0  -2 -23 1509.55   19.08
   0   2 -23 1514.48   17.58
   0   2 -23 1463.78   15.50
   0  -2 -23 1457.39   19.80
   0   2  23 1445.18   17.05
   0   2 -23 1465.86   19.66
   0   2 -24   31.13    3.25
   0  -2 -24   32.20    4.21
   0   2 -24   31.11    3.42
   0   2 -24   26.63    4.05
   0   2  24   27.76    3.39
   0  -2 -24   35.93    4.17
   0   2 -25   41.41    3.43
   0  -2 -25   45.48    4.54
   0   2 -25   42.01    3.86
   0   2 -25   39.17    4.18
   0   2  25   42.94    3.95
   0  -2 -25   44.95    4.51
   0   2 -26   -2.48    2.67
   0   2 -26    1.04    3.37
   0  -2 -26    5.01    3.67
   0   2  26    1.27    2.66
   0  -2 -26    8.11    3.58
   0  -2 -27  974.81   17.56
   0   2 -27  917.22   15.05
   0   2 -27  919.54   16.93
   0   2  27  931.19   15.04
   0  -2 -27  920.76   16.17
   0  -2 -28 1385.36   21.08
   0   2 -28 1476.48   19.22
   0   2 -28 1410.23   21.12
   0   2  28 1451.64   19.09
   0  -2 -28 1458.03   20.56
   0  -2 -29 1012.37   18.44
   0   2 -29 1004.01   16.42
   0   2 -29  978.65   18.16
   0   2  29 1013.68   16.39
   0  -2 -29 1044.26   17.94
   0  -2 -30 1013.63   17.98
   0  -2 -30 1036.51   19.06
   0   2 -30 1032.44   16.90
   0  -2 -31 2174.61   27.63
   0   2 -31 2104.35   27.07
   0  -2 -31 2156.66   26.22
   0  -2 -32  664.54   15.97
   0  -2 -32  626.43   14.92
   0  -2 -33  191.58    9.07
   0   2 -33  173.85    8.77
   0  -2 -33  182.88    8.65
   0  -2 -34  216.68    9.83
   0   2 -34  223.27    9.85
   0  -2 -34  233.24    9.63
   0  -2 -35    8.11    4.28
   0   2 -35    7.50    4.36
   0  -2 -35    2.30    3.91
   0  -2 -36   -2.25    4.37
   0   2 -36    4.97    4.39
   0  -2 -36   -0.27    3.89
   0  -2 -37   39.46    5.70
   0   2 -37   23.66    4.98
   0  -2 -37   34.15    5.41
   0  -2 -38   29.62    5.63
   0   2 -38   26.24    5.28
   0  -2 -38   32.86    5.36
   0  -2 -39   53.38    6.41
   0   2 -39   49.63    6.39
   0  -2 -40   38.87    5.89
   0  -2 -41    2.31    4.58
   0  -2 -42   60.06    7.18
   0  -2 -43    8.49    5.55
   0  -2 -44   13.67    5.55
   0  -3   0    0.84    1.61
   0   3   0    1.98    1.90
   0  -3   0   -1.57    2.10
   0   3   0    3.71    1.88
   0  -3  -1 2225.93   18.98
   0  -3   1 2181.24   18.67
   0   3   1 2242.55   18.72
   0   3  -1 2202.87   18.44
   0  -3  -1 2181.37   17.24
   0   3  -1 2190.77   18.01
   0  -3   2  481.15    8.98
   0  -3  -2  506.93    9.22
   0   3  -2  479.59    8.72
   0   3   2  509.89    9.10
   0   3   2  498.17    8.35
   0  -3  -2  493.09    8.52
   0   3  -2  481.95    8.69
   0  -3   3  660.65   10.33
   0  -3  -3  638.01   10.39
   0   3  -3  629.47    9.94
   0   3   3  654.14   10.40
   0   3   3  642.79    9.42
   0  -3  -3  643.31    9.90
   0   3  -3  625.04    9.95
   0  -3   4  390.46    8.13
   0  -3  -4  400.80    8.32
   0   3  -4  384.92    7.84
   0   3   4  389.25    7.39
   0  -3  -4  374.87    7.80
   0   3  -4  386.98    8.07
   0   3  -5 2868.27   21.53
   0  -3  -5 2895.95   22.02
   0  -3   5 2897.40   21.56
   0   3  -5 2888.05   18.02
   0   3   5 2960.19   19.73
   0  -3  -5 2920.48   21.62
   0   3  -5 2847.04   20.82
   0   3  -6  229.93    6.43
   0  -3  -6  239.42    6.65
   0  -3   6  237.75    6.48
   0   3  -6  230.02    5.28
   0   3   6  233.39    5.82
   0  -3  -6  228.01    6.44
   0   3  -6  228.63    6.17
   0   3  -7  573.02   10.18
   0  -3  -7  573.69   10.05
   0  -3   7  565.51    9.74
   0   3  -7  574.13    8.01
   0   3   7  584.52    8.99
   0  -3  -7  568.13   10.06
   0   3  -7  551.43    9.33
   0   3  -8 2970.50   23.28
   0   3  -8 3008.94   18.00
   0  -3   8 2979.64   21.69
   0  -3  -8 2946.73   22.37
   0   3   8 3002.95   20.15
   0  -3  -8 2965.22   23.10
   0   3  -8 2958.87   21.57
   0  -3  -9   -1.77    2.26
   0   3  -9    0.49    1.91
   0  -3  -9    1.24    2.35
   0   3  -9    0.88    1.53
   0   3   9    2.93    1.78
   0   3  -9    4.29    2.59
   0  -3   9    2.81    2.37
   0  -3  10 1473.59   15.44
   0  -3 -10 1483.21   16.05
   0  -3 -10 1506.69   17.18
   0   3 -10 1489.19   17.02
   0   3 -10 1476.83   15.48
   0   3 -10 1492.16   12.73
   0   3  10 1493.89   14.44
   0  -3  11 1020.45   12.89
   0  -3 -11 1037.31   13.56
   0   3 -11 1029.09   10.69
   0  -3 -11 1003.37   14.37
   0   3 -11 1044.62   14.65
   0   3  11 1054.13   12.25
   0   3 -11 1029.36   13.10
   0  -3 -12   96.94    4.58
   0  -3  12  104.37    4.61
   0  -3 -12  101.60    5.10
   0   3 -12   98.61    4.99
   0   3 -12  104.01    3.72
   0   3 -12  113.52    4.70
   0  -3 -12  106.43    5.11
   0   3  12  104.61    4.25
   0  -3  13    4.14    2.14
   0  -3 -13    0.53    2.10
   0   3 -13    0.12    2.07
   0   3  13    0.06    1.73
   0   3 -13    1.40    2.09
   0   3 -13    0.51    1.59
   0  -3 -13    1.05    2.33
   0  -3 -13    0.20    2.30
   0  -3 -14   56.38    4.44
   0   3 -14   52.50    3.59
   0   3 -14   41.29    3.88
   0  -3  14   51.17    3.56
   0  -3 -14   51.56    3.67
   0  -3 -14   41.74    3.83
   0   3  14   49.35    3.31
   0   3 -14   53.84    2.99
   0  -3  15 1187.14   13.85
   0  -3 -15 1174.63   14.55
   0   3  15 1181.43   13.72
   0   3 -15 1168.06   14.60
   0   3 -15 1218.89   16.94
   0  -3 -15 1175.96   16.21
   0   3 -15 1178.82   11.93
   0  -3  16    1.15    2.23
   0  -3 -16   -1.01    2.23
   0   3 -16    1.73    1.70
   0   3 -16   -1.11    2.13
   0   3  16    0.16    1.87
   0   3 -16    1.22    2.59
   0  -3 -16    4.70    2.56
   0  -3 -16   -0.16    2.37
   0  -3 -17  150.37    6.42
   0  -3 -17  158.04    5.79
   0   3  17  162.65    5.60
   0   3 -17  160.17    5.91
   0   3 -17  151.04    6.61
   0  -3 -17  158.59    6.87
   0  -3  17  159.27    5.42
   0   3 -17  159.58    4.85
   0  -3 -18 1246.49   17.43
   0   3  18 1262.01   14.88
   0   3 -18 1240.85   15.75
   0  -3  18 1247.73   14.17
   0   3 -18 1294.65   18.44
   0  -3 -18 1268.00   15.37
   0  -3 -18 1222.01   17.98
   0   3 -18 1238.97   13.00
   0  -3 -19  855.13   14.76
   0   3  19  847.70   12.51
   0   3 -19  852.50   13.33
   0  -3  19  857.31   11.84
   0  -3 -19  856.40   15.51
   0   3 -19  850.96   15.33
   0  -3 -19  833.16   12.61
   0   3 -19  832.41   10.90
   0  -3 -20 1234.17   18.65
   0   3  20 1239.73   15.35
   0   3 -20 1204.76   15.97
   0  -3 -20 1227.30   15.31
   0  -3 -21   11.53    3.24
   0   3 -21   10.77    3.08
   0   3 -21    6.92    2.56
   0  -3 -21    5.62    2.53
   0  -3 -21   15.41    3.65
   0   3  21   10.22    2.72
   0   3  22  513.68   10.41
   0  -3 -22  529.10   12.85
   0   3 -22  531.53   11.05
   0  -3 -22  508.59   11.95
   0  -3 -22  533.76   10.43
   0   3 -22  551.17   13.04
   0   3  23  499.11   10.51
   0  -3 -23  503.30   12.81
   0   3 -23  488.90   10.82
   0  -3 -23  497.48   12.06
   0  -3 -23  483.15   10.00
   0   3 -23  495.14   12.66
   0   3 -24   61.06    5.28
   0  -3 -24   51.05    5.07
   0   3  24   63.10    4.45
   0   3 -24   68.13    4.80
   0  -3 -25  428.12   11.55
   0   3 -25  417.97   10.43
   0  -3 -25  372.16   11.65
   0   3 -25  387.43   11.64
   0   3 -26 1143.52   17.12
   0  -3 -26 1113.93   19.54
   0   3 -26 1141.38   19.80
   0  -3 -27  134.14    7.26
   0   3 -27  123.39    6.48
   0  -3 -27  134.64    7.80
   0   3 -27  135.60    7.70
   0  -3 -28  647.97   14.84
   0   3 -28  635.18   13.34
   0   3 -28  638.22   15.51
   0  -3 -28  614.41   15.12
   0   3 -29   28.77    5.67
   0  -3 -29   30.07    5.85
   0  -3 -29   40.99    6.15
   0   3 -30 1989.97   27.63
   0  -3 -30 2019.35   27.88
   0  -3 -30 1921.30   25.81
   0   3 -31  469.52   14.16
   0  -3 -31  483.86   14.39
   0  -3 -31  489.54   13.82
   0   3 -32  474.79   14.43
   0  -3 -32  470.17   14.34
   0  -3 -32  438.01   13.03
   0   3 -33   89.65    7.33
   0  -3 -33   98.12    7.77
   0  -3 -33   78.70    6.77
   0   3 -34  200.51   10.11
   0  -3 -34  181.77    9.77
   0  -3 -34  188.03    9.39
   0   3 -35  260.43   11.45
   0  -3 -35  262.67   11.45
   0  -3 -35  251.63   10.54
   0   3 -36    3.07    4.52
   0  -3 -36   10.14    5.32
   0  -3 -36    5.34    4.30
   0   3 -37   -4.03    4.47
   0  -3 -37    3.89    4.50
   0  -3 -37    2.41    4.17
   0   3 -38   48.83    6.73
   0  -3 -38   47.25    6.42
   0  -3 -38   41.38    5.90
   0   3 -39   73.55    7.55
   0  -3 -39   70.72    7.54
   0  -3 -39   73.21    6.99
   0  -3 -40   29.09    6.02
   0   3 -40   32.89    6.15
   0  -3 -41    5.55    5.31
   0   3 -41    7.94    5.49
   0  -3 -42    8.34    5.37
   0   3 -42   20.27    6.56
   0  -3 -43   80.56    8.55
   0   3 -43   63.69    8.07
   0  -3 -44   34.27    7.47
   0   3 -44   27.29    6.91
   0  -3 -45   11.42    6.06
   0   3 -45    6.61    6.16
   0  -3 -46   21.11    6.82
   0  -3 -47   -2.02    6.39
   0  -4   0 2359.08   22.87
   0   4   0 2366.25   22.41
   0   4   0 2318.15   21.35
   0  -4   1 1591.03   18.79
   0  -4  -1 1619.49   18.99
   0   4   1 1604.47   17.63
   0   4  -1 1585.13   17.83
   0   4  -1 1608.88   18.42
   0   4   1 1603.81   18.59
   0   4  -2  249.76    7.52
   0   4   2  220.79    7.33
   0  -4  -2  213.35    7.39
   0  -4   2  235.58    7.58
   0   4   2  230.35    6.95
   0   4  -2  242.10    7.39
   0  -4  -2  229.05    6.89
   0   4   3 1204.43   16.34
   0   4  -3 1245.62   16.20
   0  -4   3 1177.61   16.23
   0  -4  -3 1183.44   16.40
   0   4   3 1181.78   14.92
   0   4  -3 1209.60   15.84
   0  -4  -3 1260.72   15.75
   0   4   4  364.59    9.31
   0   4  -4  357.21    8.94
   0  -4   4  370.63    9.34
   0  -4  -4  354.05    9.22
   0   4   4  352.68    8.25
   0   4  -4  354.77    8.88
   0  -4  -4  344.69    8.56
   0   4  -5  282.23    6.84
   0   4   5  283.30    8.31
   0   4  -5  283.00    7.96
   0  -4   5  281.46    8.22
   0  -4  -5  284.49    8.32
   0   4   5  279.83    7.49
   0   4  -5  274.42    8.01
   0  -4  -5  269.72    7.72
   0   4  -6  467.99    8.64
   0   4  -6  476.28   10.19
   0  -4  -6  494.19   10.87
   0  -4   6  481.12   10.49
   0   4   6  494.19    9.69
   0   4  -6  503.78   10.83
   0  -4  -6  472.33   10.24
   0   4  -7 2127.41   17.97
   0   4  -7 2152.35   21.17
   0  -4   7 2197.84   21.88
   0  -4  -7 2176.19   22.31
   0   4   7 2239.59   20.17
   0  -4  -7 2207.66   22.05
   0   4  -7 2135.51   22.10
   0   4   8    1.57    2.17
   0   4  -8    3.44    2.48
   0   4  -8    0.93    1.93
   0  -4  -8   -0.14    2.51
   0   4  -8    0.80    2.40
   0  -4   8    2.41    2.80
   0  -4  -8    2.41    2.63
   0   4  -9  119.76    4.54
   0   4  -9  113.55    5.38
   0  -4  -9  122.63    5.81
   0   4   9  125.17    5.13
   0  -4   9  136.28    5.99
   0  -4  -9  121.78    5.87
   0   4  -9  143.80    6.30
   0   4 -10  184.47    5.51
   0   4 -10  173.22    6.48
   0  -4 -10  191.75    7.20
   0   4  10  170.15    5.92
   0  -4  10  172.75    6.59
   0  -4 -10  172.21    6.70
   0   4 -10  186.33    7.31
   0   4 -11 1146.53   13.04
   0   4 -11 1172.43   16.01
   0  -4 -11 1126.19   16.99
   0   4  11 1187.77   14.90
   0  -4  11 1148.72   15.90
   0  -4 -11 1146.46   16.48
   0   4 -11 1110.98   16.77
   0   4 -12   28.66    2.76
   0   4 -12   28.72    3.37
   0  -4 -12   32.29    3.92
   0   4  12   30.26    3.16
   0  -4  12   26.75    3.80
   0  -4 -12   29.27    3.52
   0   4 -12   26.88    3.75
   0   4 -13  568.94    9.24
   0   4 -13  582.63   11.55
   0  -4 -13  573.50   12.58
   0   4  13  599.95   10.81
   0  -4 -13  573.30   11.83
   0  -4  13  583.80   11.48
   0   4 -13  569.76   12.54
   0   4 -14  539.36    9.02
   0   4 -14  560.97   11.46
   0   4 -14  554.71   12.50
   0  -4  14  562.90   11.24
   0  -4 -14  551.60   11.65
   0  -4 -14  542.65   12.42
   0   4  14  568.00   10.58
   0   4 -15   74.75    4.74
   0   4 -15   68.42    3.66
   0  -4 -15   75.83    5.34
   0   4  15   75.09    4.45
   0   4 -15   67.19    5.19
   0  -4  15   79.15    4.87
   0  -4 -15   77.18    4.94
   0  -4 -16  322.03    9.18
   0  -4  16  319.80    8.76
   0   4 -16  321.43    9.00
   0  -4 -16  335.75   10.36
   0   4 -16  318.75   10.18
   0   4  16  328.63    8.36
   0  -4  17  587.80   11.54
   0  -4 -17  590.39   12.19
   0   4 -17  584.68   12.05
   0  -4 -17  584.85   13.54
   0   4 -17  587.48   13.72
   0   4  17  589.49   11.06
   0  -4  18   36.38    3.93
   0  -4 -18   29.27    3.86
   0   4 -18   38.77    4.11
   0  -4 -18   34.69    4.40
   0   4  18   25.83    3.23
   0   4 -18   36.46    4.65
   0   4 -19   62.83    5.35
   0   4 -19   72.14    5.00
   0  -4 -19   58.69    4.76
   0  -4  19   66.24    4.74
   0  -4 -19   65.04    5.47
   0   4  19   66.41    4.45
   0  -4 -20 1189.11   17.25
   0   4 -20 1153.11   19.61
   0   4 -20 1142.69   17.10
   0   4  20 1165.68   16.03
   0  -4 -21 1325.47   21.44
   0   4 -21 1330.15   18.58
   0  -4 -21 1333.47   18.34
   0   4 -21 1375.57   21.73
   0  -4 -22    4.39    3.79
   0   4 -22    6.73    3.25
   0  -4 -22   14.17    4.00
   0  -4 -22   15.67    3.62
   0   4 -22    5.74    3.95
   0   4 -23   83.35    5.65
   0  -4 -23   74.83    6.02
   0  -4 -23   76.92    5.31
   0  -4 -23   71.10    6.12
   0   4 -23   79.86    6.39
   0   4 -24  113.24    6.32
   0  -4 -24  129.03    7.36
   0  -4 -24  134.28    6.60
   0   4 -24  132.29    7.72
   0  -4 -24  118.56    7.36
   0  -4 -25   70.68    6.29
   0   4 -25   61.73    5.17
   0   4 -25   79.09    6.55
   0  -4 -25   79.21    6.40
   0  -4 -26   29.22    5.09
   0   4 -26   34.83    4.54
   0   4 -26   41.99    5.39
   0  -4 -26   43.08    5.44
   0  -4 -27  139.81    8.42
   0   4 -27  142.32    7.33
   0   4 -27  147.14    8.67
   0  -4 -27  155.43    8.46
   0  -4 -28   43.44    5.67
   0   4 -28   38.64    5.44
   0  -4 -28   40.33    5.83
   0  -4 -29  347.40   12.16
   0   4 -29  362.83   12.89
   0  -4 -29  365.80   13.01
   0  -4 -30    3.51    4.88
   0   4 -30    2.57    4.71
   0  -4 -30    6.95    5.03
   0  -4 -31  767.09   18.00
   0   4 -31  741.30   18.46
   0  -4 -31  764.41   18.82
   0  -4 -32   10.38    4.99
   0   4 -32    6.49    4.94
   0  -4 -32    1.73    4.94
   0  -4 -33  237.39   10.83
   0   4 -33  229.07   11.42
   0  -4 -33  261.50   11.90
   0  -4 -34    0.78    4.56
   0   4 -34    6.69    5.43
   0  -4 -34    4.07    4.86
   0  -4 -35   42.61    6.39
   0   4 -35   60.93    7.44
   0  -4 -35   50.27    6.74
   0  -4 -36    3.63    4.87
   0   4 -36    8.95    5.31
   0  -4 -36    7.24    5.46
   0  -4 -37   78.02    7.78
   0   4 -37   77.58    8.16
   0  -4 -37   88.70    8.29
   0  -4 -38  183.87   10.45
   0   4 -38  153.54   10.39
   0  -4 -38  168.16   10.65
   0  -4 -39  144.37   10.03
   0   4 -39  111.54    9.29
   0  -4 -39  120.93    9.63
   0  -4 -40   41.82    6.66
   0   4 -40   30.64    7.13
   0  -4 -40   44.97    7.30
   0  -4 -41   80.77    8.38
   0   4 -41   97.69    9.55
   0  -4 -42    9.84    6.30
   0   4 -42    9.37    6.11
   0  -4 -43   10.56    6.23
   0   4 -43   12.12    6.74
   0  -4 -44   31.09    7.79
   0   4 -44   15.16    6.78
   0  -4 -45    5.26    6.72
   0  -5   0   -2.61    3.02
   0   5   0   -0.96    2.52
   0   5   0    2.79    2.85
   0  -5   1   21.96    3.87
   0  -5  -1   26.35    4.06
   0   5   1   24.44    3.48
   0   5  -1   25.90    3.68
   0   5  -1   34.83    4.12
   0   5   1   21.14    3.70
   0  -5   2    3.53    3.26
   0  -5  -2    5.41    3.35
   0   5   2    6.18    3.23
   0   5  -2    7.84    3.02
   0   5  -2    5.57    2.71
   0   5   2    6.02    2.97
   0   5  -3  228.77    8.27
   0   5   3  236.54    8.61
   0   5  -3  240.16    8.40
   0   5   3  232.19    7.86
   0  -5   3  242.59    8.82
   0  -5  -3  241.86    8.87
   0   5  -4   23.46    3.79
   0   5   4   27.53    3.94
   0  -5   4   22.08    3.96
   0  -5  -4   29.44    4.02
   0  -5  -4   26.13    3.74
   0   5   4   21.22    3.32
   0   5  -4   25.58    3.70
   0   5  -5   43.56    4.43
   0   5   5   51.67    4.73
   0   5  -5   36.60    4.22
   0   5   5   42.41    4.02
   0  -5  -5   35.98    4.42
   0  -5   5   38.64    4.49
   0  -5  -5   41.45    4.20
   0   5  -5   38.51    3.52
   0   5  -6   41.75    4.44
   0   5  -6   37.42    4.12
   0   5   6   38.47    4.32
   0   5   6   36.53    3.76
   0  -5  -6   36.76    4.50
   0  -5   6   37.80    4.56
   0  -5  -6   40.33    4.24
   0   5  -6   42.10    3.74
   0   5  -7  112.37    6.21
   0   5  -7  107.23    5.18
   0   5   7  104.73    6.26
   0   5  -7  114.84    6.09
   0   5   7  108.04    5.63
   0  -5  -7  106.19    5.96
   0  -5   7  112.25    6.38
   0  -5  -7  102.26    6.19
   0  -5  -8    1.35    3.14
   0  -5   8    2.77    3.22
   0   5  -8    7.55    2.57
   0   5  -8    3.11    2.94
   0   5   8    6.29    2.75
   0   5   8    6.32    3.25
   0  -5  -8    1.84    2.80
   0   5  -8    2.76    2.80
   0  -5  -9   12.97    3.58
   0  -5   9   16.96    3.78
   0   5   9   11.49    2.95
   0   5  -9   12.08    2.70
   0   5  -9   17.45    3.66
   0  -5  -9   16.44    3.45
   0   5   9   24.65    4.27
   0   5  -9   14.01    3.38
   0   5 -10  518.53   10.13
   0   5 -10  550.36   12.45
   0   5 -10  530.85   13.11
   0   5  10  527.72   11.35
   0  -5 -10  516.46   12.61
   0  -5 -10  507.64   12.55
   0  -5  10  525.08   12.52
   0   5 -11   59.56    4.97
   0   5 -11   61.93    5.40
   0   5  11   62.60    4.69
   0  -5 -11   55.11    5.22
   0  -5  11   52.47    4.92
   0  -5 -11   58.03    5.22
   0   5 -12  562.53   12.75
   0   5  12  566.42   11.74
   0  -5 -12  560.84   13.44
   0  -5 -12  575.14   13.45
   0  -5  12  554.22   12.83
   0   5 -13  124.89    6.57
   0   5 -13  134.57    7.41
   0   5  13  135.36    6.16
   0  -5 -13  139.28    7.28
   0  -5  13  148.14    7.32
   0  -5 -13  130.50    7.05
   0   5 -14   53.51    4.86
   0   5 -14   54.25    5.23
   0   5  14   53.11    4.32
   0  -5 -14   45.42    4.98
   0  -5 -14   58.19    5.23
   0  -5  14   66.65    5.31
   0   5 -15   51.12    4.87
   0   5 -15   42.26    4.91
   0   5  15   40.12    4.21
   0  -5 -15   41.60    4.77
   0  -5 -15   46.74    5.01
   0  -5  15   47.26    4.96
   0   5 -16  551.97   12.92
   0   5  16  528.89   11.62
   0   5 -16  556.49   14.11
   0  -5 -16  535.94   13.94
   0  -5 -16  505.18   12.77
   0  -5  16  508.13   12.35
   0  -5 -17   72.43    6.20
   0   5 -17   70.22    5.63
   0   5 -17   76.58    6.36
   0  -5  17   74.26    5.92
   0  -5 -17   71.06    6.03
   0  -5 -18 1540.34   23.85
   0   5 -18 1468.96   20.97
   0   5 -18 1511.32   23.73
   0  -5 -18 1477.94   21.52
   0  -5  18 1491.90   20.70
   0  -5 -19  181.90    9.22
   0   5 -19  177.55    8.11
   0  -5 -19  210.29    8.81
   0  -5  19  169.69    7.88
   0   5 -19  199.62    9.38
   0   5 -20  172.23    7.94
   0  -5 -20  152.92    7.67
   0   5 -20  154.09    8.46
   0  -5 -20  155.51    8.45
   0   5 -21    0.14    3.94
   0   5 -21    1.24    3.29
   0  -5 -21    1.45    3.61
   0  -5 -21   -0.75    3.64
   0   5 -22  379.46   12.89
   0   5 -22  363.73   11.04
   0  -5 -22  349.27   12.47
   0  -5 -22  366.15   11.32
   0   5 -23  244.36   10.72
   0   5 -23  228.80    9.15
   0  -5 -23  215.98   10.27
   0  -5 -23  224.65    9.15
   0   5 -24  231.51   10.74
   0   5 -24  247.38    9.62
   0  -5 -24  276.02   11.36
   0  -5 -24  275.34    9.99
   0  -5 -25   36.31    5.74
   0   5 -25   39.67    4.91
   0   5 -25   43.22    5.97
   0  -5 -26   17.55    4.92
   0   5 -26   16.35    5.10
   0  -5 -27  166.32    9.96
   0   5 -27  149.78    9.37
   0  -5 -28  716.50   18.75
   0   5 -28  712.19   18.81
   0  -5 -29  669.09   18.41
   0   5 -29  618.05   17.82
   0  -5 -30  127.15    9.27
   0   5 -30  110.40    8.67
   0  -5 -31   19.88    5.85
   0   5 -31   18.26    5.59
   0  -5 -32   27.09    6.46
   0   5 -32   30.63    6.48
   0  -5 -33   24.69    6.22
   0   5 -33    7.24    5.76
   0  -5 -34   36.13    6.52
   0   5 -34   28.35    6.31
   0  -5 -35   21.11    6.14
   0   5 -35   26.65    6.72
   0  -5 -36  160.16   10.74
   0   5 -36  141.77   10.56
   0  -5 -37  123.66   10.12
   0   5 -37  104.06    9.64
   0  -5 -38    7.67    5.88
   0   5 -38    7.44    5.92
   0  -5 -39   14.41    6.77
   0   5 -39   -2.35    6.08
   0  -5 -40   95.28    9.87
   0   5 -40   80.86    9.28
   0  -5 -41   33.52    7.85
   0   5 -41   39.65    8.15
   0   6   0  163.85    8.30
   0   6   0  171.56    8.00
   0  -6   0  187.62    8.81
   0   6  -1  208.86    9.04
   0   6   1  208.03    9.09
   0   6  -1  191.14    8.51
   0   6   1  219.85    8.85
   0  -6   1  212.95    9.39
   0  -6  -1  199.06    9.23
   0   6   2  404.96   12.23
   0   6  -2  405.70   12.22
   0  -6  -2  400.71   12.52
   0  -6   2  417.05   12.73
   0   6   2  414.67   11.64
   0   6  -2  398.86   11.77
   0   6   3   19.33    4.37
   0   6  -3   35.78    5.00
   0  -6  -3   21.45    4.69
   0  -6   3   24.02    4.83
   0   6   3   27.86    4.25
   0   6  -3   22.57    4.19
   0   6  -4   13.77    3.47
   0   6  -4    8.04    3.61
   0  -6   4    4.68    3.71
   0  -6  -4   12.02    4.09
   0   6   4   13.44    4.07
   0   6   4    8.15    3.55
   0   6  -4    9.45    3.87
   0   6  -5   -0.39    2.79
   0   6  -5   -2.29    3.23
   0  -6   5    1.07    3.71
   0  -6  -5   -2.72    4.13
   0   6   5    7.05    3.84
   0   6   5   -1.64    3.13
   0   6  -5    0.03    3.32
   0   6  -6    8.34    3.16
   0   6   6   10.53    3.42
   0   6  -6    9.15    4.05
   0   6  -6    7.45    3.71
   0  -6   6    9.52    4.21
   0  -6  -6    6.42    3.77
   0   6   6   12.13    3.93
   0   6   7   28.60    4.87
   0  -6  -7   21.78    4.85
   0   6  -7   14.81    3.99
   0  -6   7   27.39    5.16
   0   6   7   17.01    3.69
   0   6  -7   22.54    4.49
   0  -6  -7   16.77    3.95
   0   6  -8  468.66   13.25
   0  -6  -8  466.94   13.61
   0  -6   8  493.88   13.70
   0   6   8  482.08   12.34
   0   6   8  476.19   13.67
   0   6  -8  499.55   13.33
   0  -6  -8  474.96   12.94
   0   6  -9  489.11   13.84
   0  -6  -9  452.30   13.80
   0  -6   9  473.40   13.66
   0   6   9  531.58   12.83
   0   6   9  513.74   14.41
   0   6  -9  509.70   13.61
   0  -6  -9  465.48   13.13
   0   6 -10 2898.63   32.87
   0  -6  10 2937.62   32.25
   0  -6 -10 2873.38   32.51
   0   6  10 2964.69   29.35
   0   6  10 2909.60   33.41
   0   6 -10 2839.08   31.02
   0  -6 -10 2907.74   31.90
   0   6 -11  209.67    9.66
   0  -6 -11  197.91    9.35
   0  -6  11  185.09    9.63
   0   6  11  204.81    8.51
   0   6  11  181.14    9.37
   0   6 -11  188.68    8.82
   0  -6 -11  189.47    9.26
   0  -6 -12   52.84    5.85
   0  -6 -12   37.82    5.44
   0  -6  12   35.25    5.14
   0   6  12   41.79    5.55
   0   6 -12   39.70    5.25
   0   6 -12   38.03    5.34
   0   6 -13    2.06    3.69
   0  -6 -13    3.91    3.92
   0   6  13   -1.02    3.74
   0   6 -13    1.96    4.13
   0  -6  13    3.24    3.98
   0  -6 -13    5.02    4.28
   0  -6 -14  130.69    7.88
   0   6 -14  124.44    7.78
   0   6  14  121.28    7.93
   0   6 -14  137.98    7.71
   0  -6  14  125.69    7.67
   0  -6 -14  109.15    7.47
   0  -6 -15   87.44    7.02
   0   6 -15   84.57    7.22
   0   6 -15   84.98    6.65
   0  -6 -15  101.83    7.33
   0  -6  15   84.35    6.57
   0  -6 -16  242.12   10.62
   0   6 -16  239.23   10.65
   0   6 -16  239.96    9.87
   0  -6  16  259.79   10.31
   0  -6 -16  252.89   10.54
   0  -6 -17  304.37   11.86
   0  -6 -17  348.06   12.14
   0  -6  17  325.09   11.37
   0   6 -17  341.41   12.70
   0   6 -17  327.48   11.37
   0  -6 -18   77.97    6.82
   0  -6  18   86.04    6.71
   0  -6 -18   80.67    7.05
   0   6 -18   90.50    6.78
   0   6 -18   79.81    7.02
   0  -6 -19    1.01    4.38
   0  -6 -19   -0.12    4.39
   0   6 -19    6.73    4.77
   0   6 -19    3.59    4.08
   0  -6 -20  861.54   19.76
   0  -6 -20  823.31   18.16
   0   6 -20  849.14   17.88
   0   6 -20  881.77   20.26
   0  -6 -21   -0.72    4.59
   0  -6 -21   10.00    4.68
   0   6 -21    7.69    4.62
   0   6 -21   10.71    4.42
   0  -6 -22   20.53    4.99
   0  -6 -22   22.78    5.03
   0   6 -22   31.71    5.31
   0   6 -22   26.57    5.96
   0  -6 -23   13.66    4.89
   0  -6 -23    9.61    4.79
   0   6 -23   19.75    5.48
   0   6 -23    9.52    4.60
   0  -6 -24   77.38    7.00
   0   6 -24   94.62    8.30
   0  -6 -24   82.36    7.68
   0  -6 -25   -0.85    4.38
   0   6 -25    3.91    4.93
   0  -6 -25    9.70    5.17
   0   6 -26   49.92    6.76
   0  -6 -26   34.92    6.18
   0   6 -27    7.59    5.11
   0  -6 -27   -1.26    4.79
   0   6 -28   44.96    6.93
   0  -6 -28   41.74    6.66
   0   6 -29    3.35    5.67
   0  -6 -29   -1.59    4.96
   0   6 -30   67.62    8.08
   0  -6 -30   76.87    8.51
   0   6 -31    4.71    5.68
   0  -6 -31    9.65    5.90
   0   6 -32   43.48    7.44
   0  -6 -32   48.80    7.76
   0   6 -33   18.39    6.69
   0  -6 -33    6.12    5.82
   0   6 -34    1.78    5.97
   0  -6 -34    4.43    6.30
   0   6 -35   17.28    6.58
   0  -6 -35   44.82    7.67
   0   6 -36   29.47    7.39
   0  -6 -36   30.21    7.40
   0   6 -37    8.66    7.37
   0  -7   0    1.64    4.55
   0   7   0    3.94    4.10
   0   7   0    1.22    4.49
   0  -7  -1  376.75   13.55
   0  -7   1  332.61   12.63
   0   7   1  394.13   13.57
   0   7  -1  368.59   12.99
   0   7  -1  371.37   12.56
   0   7   1  356.80   12.07
   0   7   2    8.12    4.18
   0  -7  -2   11.05    4.88
   0  -7   2    7.70    4.81
   0   7  -2    4.36    4.61
   0   7  -2   15.75    4.69
   0   7   2   14.31    5.29
   0   7   3   11.39    4.24
   0  -7   3    8.58    4.83
   0  -7  -3   -2.06    4.13
   0   7  -3    0.23    4.32
   0   7  -3    4.64    4.23
   0   7   3    3.78    4.54
   0   7   4    8.51    3.99
   0   7  -4   13.68    4.90
   0  -7  -4    8.11    5.02
   0  -7   4   16.88    5.65
   0   7  -4   15.67    4.56
   0   7   4   15.53    5.00
   0  -7  -5  436.37   14.40
   0  -7   5  436.78   14.26
   0   7   5  394.18   12.54
   0   7  -5  399.87   13.30
   0   7   5  438.90   14.42
   0   7  -5  382.09   13.21
   0  -7   6   36.27    6.43
   0  -7  -6   33.54    5.96
   0   7   6   24.49    4.84
   0   7  -6   38.96    5.56
   0   7   6   35.27    6.07
   0   7  -6   30.75    5.39
   0  -7  -7   42.79    6.27
   0  -7   7   44.43    6.37
   0   7   7   44.86    5.53
   0   7  -7   47.76    5.86
   0   7  -7   45.06    5.69
   0   7   7   52.32    6.52
   0  -7  -8  298.41   12.23
   0  -7   8  319.70   12.38
   0   7  -8  311.20   11.97
   0   7   8  309.29   12.40
   0   7  -8  295.64   12.04
   0   7  -9   -6.83    4.42
   0   7   9    4.26    4.56
   0   7  -9    3.85    4.37
   0  -7   9   -0.31    5.19
   0  -7  -9    6.05    5.23
   0   7 -10  181.98    9.86
   0   7  10  203.14   10.39
   0   7 -10  205.69   10.09
   0  -7  10  176.06    9.87
   0  -7 -10  186.50   10.06
   0  -7 -11   45.94    5.77
   0  -7 -11   46.16    6.21
   0  -7  11   49.48    6.35
   0   7 -11   50.40    6.27
   0   7 -11   37.62    5.82
   0   7  11   33.57    5.99
   0   7 -12   22.96    5.24
   0  -7 -12   45.91    5.90
   0   7 -12   37.58    5.66
   0   7  12   24.78    5.56
   0  -7  12   34.39    6.05
   0  -7 -12   39.89    6.13
   0  -7 -13   49.47    6.28
   0   7 -13   47.13    6.24
   0   7 -13   42.44    5.77
   0   7  13   46.23    6.73
   0  -7  13   52.21    6.55
   0  -7 -13   61.35    6.81
   0  -7 -14   87.58    7.46
   0  -7  14   88.45    7.60
   0  -7 -14   98.01    8.03
   0   7  14   85.85    7.82
   0   7 -14   87.02    7.40
   0   7 -14  108.33    8.21
   0   7 -15    3.10    4.53
   0  -7  15    8.52    5.20
   0  -7 -15    5.13    4.88
   0  -7 -15    6.78    4.64
   0   7  15    8.34    4.87
   0   7 -15    3.23    4.75
   0   7 -16   -2.11    4.48
   0  -7 -16    3.74    4.96
   0  -7  16    0.60    4.38
   0  -7 -16   11.48    5.02
   0   7  16    4.95    4.78
   0   7 -16    9.57    4.73
   0   7 -17    5.36    4.90
   0  -7 -17    2.27    4.83
   0  -7  17   -3.21    4.79
   0  -7 -17   10.85    4.94
   0   7  17    6.19    5.01
   0   7 -17    7.60    5.15
   0   7 -18   10.63    5.00
   0  -7 -18   12.98    5.39
   0  -7  18   16.08    5.08
   0  -7 -18    8.63    4.82
   0   7  18    3.63    4.82
   0   7 -18   13.63    5.41
   0   7 -19   14.31    5.18
   0  -7 -19    2.36    5.00
   0  -7 -19    4.26    4.61
   0   7  19   19.82    5.58
   0   7 -19    1.10    4.85
   0   7 -20   13.13    5.38
   0  -7 -20   -2.39    4.86
   0   7  20    4.64    5.10
   0   7 -20   13.81    5.60
   0  -7 -20    3.71    4.94
   0  -7 -21   -0.51    4.89
   0   7  21    5.47    5.33
   0  -7 -21   10.54    5.07
   0  -7 -22   10.35    5.63
   0   7  22   24.87    5.99
   0   7 -22   19.13    5.58
   0  -7 -22   20.98    5.67
   0  -7 -23    0.53    4.90
   0   7 -23    5.59    5.33
   0  -7 -23    0.08    5.14
   0  -7 -24   22.16    6.23
   0   7 -24   23.10    6.20
   0  -7 -24   24.88    6.15
   0  -7 -25   53.67    7.60
   0   7 -25   65.46    8.29
   0  -7 -25   41.87    6.88
   0  -7 -26   30.68    6.78
   0   7 -26   25.06    7.00
   0  -7 -27  106.68    9.28
   0   7 -27  130.17   10.29
   0  -7 -28    7.00    5.84
   0   7 -28    9.08    6.46
   0  -7 -29   22.91    6.42
   0   7 -29   17.86    6.57
   0  -7 -30   -0.37    5.68
   0   7 -30    6.03    6.13
   0  -7 -31    5.14    5.82
   0   7 -31   12.92    6.86
   0  -8   0    6.78    5.48
   0   8   0    3.99    5.07
   0   8   0    3.04    4.68
   0  -8  -1   -4.58    5.33
   0  -8   1    4.78    5.48
   0   8   1   -2.09    4.77
   0   8  -1    0.08    4.66
   0   8   1    4.69    5.37
   0   8  -1    3.49    5.25
   0  -8  -2   93.53    8.51
   0  -8   2   96.19    8.75
   0   8   2  102.83    8.68
   0   8  -2   84.31    8.11
   0   8   2   70.91    7.32
   0   8  -2   73.68    7.40
   0   8  -3   -1.84    5.06
   0   8  -3    6.98    4.95
   0   8   3   20.34    5.71
   0  -8   3   12.75    5.60
   0  -8  -3   14.34    5.62
   0   8  -4    4.03    5.16
   0  -8   4   -0.05    5.22
   0  -8  -4    6.40    5.56
   0   8  -4    5.31    4.84
   0   8   4    5.84    5.57
   0   8  -5   21.84    5.79
   0  -8  -5   28.75    6.49
   0  -8   5   37.35    6.71
   0   8   5   30.36    6.78
   0   8  -5   40.06    6.33
   0   8  -6   28.06    6.33
   0  -8  -6   20.75    6.43
   0  -8   6   14.23    6.17
   0   8  -6   18.57    5.61
   0   8   6    9.42    5.77
   0  -8  -7  283.31   13.16
   0  -8   7  287.84   13.08
   0   8  -7  273.10   12.63
   0   8   7  287.84   13.23
   0   8  -7  278.64   12.71
   0  -8   8  220.72   11.66
   0  -8  -8  207.38   11.67
   0   8  -8  179.48   10.64
   0   8  -8  198.69   10.99
   0   8   8  198.07   11.31
   0  -8  -9   55.61    7.73
   0  -8   9   62.09    8.05
   0   8  -9   48.82    7.12
   0   8   9   43.78    7.18
   0   8  -9   42.77    6.78
   0  -8  10  312.39   13.65
   0  -8 -10  317.92   13.94
   0   8  10  316.32   13.84
   0   8 -10  314.54   13.49
   0   8 -10  315.54   13.40
   0   8 -11   21.05    5.76
   0  -8  11   12.46    5.99
   0  -8 -11   16.48    6.14
   0   8 -11   10.23    5.74
   0   8  11   -4.20    5.94
   0  -8 -12   89.78    8.83
   0  -8  12   76.06    8.01
   0   8 -12   83.29    8.14
   0   8  12   82.83    8.50
   0   8 -12   55.84    7.19
   0  -8 -13   69.54    8.08
   0  -8  13   79.66    8.25
   0   8  13   67.92    8.12
   0   8 -13   75.97    8.03
   0   8 -13   60.82    7.58
   0   8 -14   16.90    6.15
   0   8 -14   27.61    6.33
   0   8  14   33.12    6.99
   0  -8 -14   24.84    6.56
   0  -8  14   24.03    6.15
   0   8 -15   -0.75    5.50
   0  -8  15    3.17    5.45
   0  -8 -15    9.93    6.09
   0   8 -15   -4.33    5.61
   0   8  15   17.10    6.05
   0  -8 -16   81.83    8.54
   0  -8  16   61.18    7.68
   0   8 -16   82.59    8.11
   0   8  16   60.42    7.95
   0   8 -16   63.49    7.71
   0   8 -17   11.53    5.45
   0  -8 -17   13.90    6.24
   0  -8  17    4.79    5.91
   0  -8 -17    0.84    5.09
   0   8 -17    7.92    5.80
   0   8  17    1.65    5.44
   0   8 -18   19.58    6.01
   0  -8 -18   10.18    6.01
   0  -8 -18   26.55    6.67
   0   8 -18   29.34    7.03
   0   8  18   24.34    6.83
   0  -8 -19   10.18    5.76
   0  -8 -19    3.14    6.27
   0   8 -19    2.32    5.73
   0   8  19    2.43    5.89
   0  -8 -20   20.17    6.54
   0  -8 -20   10.21    6.10
   0   8 -20   16.73    6.26
   0   8  20   10.88    6.34
   0  -8 -21   -2.40    5.82
   0  -8 -21   -0.29    5.96
   0   8 -21    3.32    5.67
   0   8  21    6.81    6.54
   0  -8 -22   86.81    8.97
   0  -8 -22   69.53    8.65
   0   8  22   84.61    9.13
   0   8 -22   56.77    8.30
   0  -8 -23   20.10    7.02
   0   8  23   31.03    7.46
   0   8 -23    9.56    6.30
   0  -8 -23   12.69    6.34
   0  -8 -24    4.39    6.08
   0   8  24    5.71    6.58
   0   8 -24    0.09    6.45
   0  -8 -24    7.17    6.12
   0  -8 -25   -0.50    6.22
   0  -8 -25    5.27    6.42
   0   8  25    3.82    6.21
   0   8 -25  -11.12    7.35
   0   9   0    6.58    6.17
   0  -9   0    0.58    6.47
   0   9   1   38.83    7.54
   0   9  -1   19.35    6.51
   0  -9  -1   28.63    7.30
   0  -9   1   33.45    7.39
   0   9  -2    5.38    6.43
   0   9   2    9.36    6.45
   0  -9   2    1.76    6.35
   0  -9  -2   11.26    6.59
   0   9   3   22.93    6.99
   0   9  -3   30.17    7.30
   0  -9  -3   33.06    7.91
   0  -9   3   26.90    7.36
   0  -9   4   22.50    7.03
   0  -9  -4   22.02    7.00
   0   9  -4   16.14    6.20
   0   9   4   32.64    7.54
   0   9  -4   38.03    7.78
   0   9   5   53.29    8.25
   0   9  -5   63.11    8.48
   0   9  -5   60.47    8.08
   0  -9  -5   52.32    8.28
   0  -9   5   58.26    8.64
   0   9  -6   82.50    9.18
   0   9   6  110.16   10.18
   0   9  -6   89.95    9.24
   0  -9   6   88.44    9.59
   0  -9  -6   90.74    9.66
   0  -9  -7   -6.53    6.67
   0  -9   7    6.65    6.75
   0   9   7    9.69    6.82
   0   9  -7   -0.84    5.72
   0   9  -7   -3.43    5.68
   0  -9   8    6.62    6.55
   0  -9  -8   -6.80    6.48
   0   9  -8   -6.54    6.09
   0   9  -8   -5.21    6.07
   0  -9  -9   37.43    7.91
   0  -9   9   34.29    7.55
   0   9  -9   28.45    7.17
   0   9  -9   26.83    7.15
   0   9   9   50.21    8.34
   0   9  10  113.90   10.69
   0   9 -10   83.68    9.11
   0   9 -10  107.56    9.83
   0  -9 -10  122.61   11.06
   0  -9  10  103.68   10.05
   0  -9 -11   41.57    8.44
   0  -9  11   31.20    7.56
   0   9 -11   45.64    8.01
   0   9  11   50.82    8.21
   0   9 -11   26.89    7.16
   0  -9  12   25.34    7.29
   0  -9 -12   22.29    7.46
   0   9 -12   23.64    6.83
   0   9  12   17.74    7.23
   0   9 -12   14.77    6.82
   0  -9  13   64.45    8.89
   0   9 -13   59.05    8.46
   0   9 -13   44.38    7.67
   0  -9 -13   65.64    9.05
   0   9 -14    6.12    6.32
   0   9 -14    5.01    6.34
   0  -9  14   13.36    6.86
   0   9 -15   12.84    6.63
   0   9 -15   17.70    7.38
   0  -9  15   15.79    7.02
   0  -9  16   37.03    7.90
   1   0  -1 5435.97   18.76
  -1   0  -2   85.97    2.60
   1   0  -2   92.05    2.98
  -1   0  -5 2981.30   15.75
   1   0  -5 2954.23   14.97
   1   0   5 2964.35   15.37
  -1   0  -5 2940.10   15.58
  -1   0  -6 6591.02   24.25
   1   0  -6 6533.95   22.64
  -1   0  -7 1210.24   10.95
   1   0  -7 1202.18    9.97
  -1   0  -7 1226.65   11.02
  -1   0  -8  444.56    7.01
   1   0  -8  452.38    6.29
  -1   0  -8  465.09    7.12
   1   0  -9 1882.49   11.16
  -1   0  -9 1907.65   14.65
  -1   0  -9 1902.60   14.77
   1   0  -9 1907.68   12.83
   1   0 -10 4670.30   17.71
   1   0 -10 4695.98   18.39
  -1   0 -10 4662.61   23.56
  -1   0 -10 4725.57   24.06
   1   0 -10 4678.27   20.27
   1   0 -11  363.47    5.29
   1   0 -11  360.35    5.46
  -1   0 -11  367.95    7.00
  -1   0 -11  382.58    7.27
   1   0 -11  382.82    6.09
   1   0 -12   21.83    1.78
   1   0 -12   25.41    1.90
  -1   0 -12   23.18    2.42
  -1   0 -12   19.86    2.38
   1   0 -12   18.48    1.99
   1   0 -13 4229.65   20.06
   1   0 -13 4162.56   19.36
   1   0 -13 4206.78   16.95
  -1   0 -13 4159.21   24.44
  -1   0 -13 4161.61   24.81
   1   0 -13 4187.75   19.71
   1   0 -14 2348.36   15.20
   1   0 -14 2361.97   15.24
   1   0 -14 2350.01   13.43
  -1   0 -14 2345.45   18.94
  -1   0 -14 2373.64   19.35
   1   0 -14 2363.68   15.44
   1   0 -15 3175.96   17.85
   1   0 -15 3061.32   18.15
   1   0 -15 3095.71   16.17
  -1   0 -15 3156.70   22.49
  -1   0 -15 3128.09   22.77
   1   0 -15 3124.01   18.36
   1   0 -16  176.78    4.60
   1   0 -16  151.24    4.04
   1   0 -16  135.47    4.23
  -1   0 -16  155.12    5.52
   1   0 -16  164.81    4.66
  -1   0 -16  154.22    5.69
   1   0 -17   36.20    2.52
   1   0 -17   29.24    2.33
   1   0 -17   26.14    2.36
   1   0 -17   26.60    2.39
  -1   0 -17   28.82    3.10
  -1   0 -17   32.41    3.28
   1   0 -18 1439.22   12.57
   1   0 -18 1488.88   14.07
   1   0 -18 1508.43   14.15
  -1   0 -18 1507.30   16.78
   1   0 -18 1466.49   12.70
  -1   0 -18 1460.61   16.79
   1   0 -19  166.64    4.63
   1   0 -19  156.81    5.04
   1   0 -19  162.39    4.67
  -1   0 -19  159.19    6.10
  -1   0 -19  154.91    5.93
   1   0 -19  170.16    5.19
   1   0 -20  201.76    5.71
   1   0 -20  218.63    5.93
  -1   0 -20  223.94    7.19
   1   0 -20  220.28    5.50
  -1   0 -20  219.62    6.98
   1   0 -21    9.11    2.30
  -1   0 -21    6.08    2.54
   1   0 -21    6.28    1.99
   1   0 -21    9.50    2.05
  -1   0 -21    6.66    2.72
  -1   0 -22    9.70    2.68
   1   0 -22    9.02    2.09
   1   0 -22   11.06    2.31
  -1   0 -22    7.85    2.67
   1   0 -22   12.77    2.32
   1   0 -23   74.38    4.10
   1   0 -23   73.28    3.71
   1   0 -23   84.39    4.31
  -1   0 -23   72.36    4.80
  -1   0 -23   75.57    4.71
   1   0 -24  317.34    7.82
   1   0 -24  342.80    7.62
   1   0 -24  336.34    8.00
  -1   0 -24  324.44    9.15
  -1   0 -24  327.02    9.12
   1   0 -25    8.88    2.51
   1   0 -25   14.11    2.60
   1   0 -25   17.24    2.79
  -1   0 -25   16.58    3.60
  -1   0 -25   17.80    3.46
   1   0 -26   49.21    3.88
   1   0 -26   58.43    3.83
  -1   0 -26   53.32    4.57
  -1   0 -26   56.08    4.63
   1   0 -26   48.93    3.86
   1   0 -27  185.39    6.81
   1   0 -27  193.41    6.82
  -1   0 -27  186.11    7.62
  -1   0 -27  185.40    7.72
   1   0 -28  873.94   13.98
  -1   0 -28  838.23   15.58
  -1   0 -28  841.02   15.68
   1   0 -29  137.75    6.39
  -1   0 -29  125.06    6.88
  -1   0 -29  116.00    6.72
   1   0 -30  805.37   14.04
  -1   0 -30  789.28   15.93
  -1   0 -30  824.85   16.04
  -1   0 -31   78.70    6.05
  -1   0 -31   73.24    5.92
  -1   0 -32    4.82    3.88
  -1   0 -32    9.52    4.01
  -1   0 -33  167.18    8.38
  -1   0 -33  179.55    8.57
  -1   0 -34  411.11   12.63
  -1   0 -34  409.26   12.37
  -1   0 -35  135.51    7.87
  -1   0 -35  124.83    7.70
  -1   0 -36   13.13    4.47
  -1   0 -36   23.38    5.04
   1   0  36   30.36    5.39
   1   0  37  349.71   12.58
  -1   0 -37  329.03   11.95
  -1   0 -37  331.16   11.87
  -1   0 -38   13.49    5.01
  -1   0 -38   17.55    5.22
   1   0  38   20.48    5.18
   1   0  39  164.45    9.37
  -1   0 -39  154.53    9.07
  -1   0 -39  151.69    8.88
   1   0  40   77.76    7.33
  -1   0 -40   73.01    7.05
  -1   0 -40   61.87    6.67
  -1   0 -41    8.02    5.13
   1   0  41    1.78    4.38
   1   0  42   19.70    5.79
   1   0  43   29.47    6.27
   1   0  44   12.47    5.68
   1   0  45   18.60    5.87
   1  -1  48   46.01    7.75
  -1  -1 -45  160.64   10.60
  -1  -1 -44  163.07   10.36
  -1  -1 -43  173.10   10.47
  -1  -1 -43  170.40   10.10
  -1  -1 -42   83.97    7.92
  -1  -1 -42   64.12    7.30
  -1  -1 -41  163.94    9.90
  -1  -1 -41  175.22    9.93
  -1  -1 -40   56.10    6.64
  -1  -1 -40   56.40    6.83
  -1  -1 -39   59.82    6.61
  -1  -1 -39   53.98    6.19
  -1  -1 -38  249.28   11.01
  -1  -1 -38  254.68   10.96
  -1  -1 -37   56.92    6.45
  -1  -1 -37   59.70    6.37
  -1  -1 -36   92.08    7.05
   1   1 -36   98.85    6.88
  -1  -1 -36   98.41    7.48
  -1  -1 -35   74.29    6.94
   1   1 -35   68.88    6.22
  -1  -1 -35   59.35    6.37
  -1  -1 -34 1134.54   20.88
   1   1 -34 1088.12   18.95
  -1  -1 -34 1155.63   20.97
  -1  -1 -33 2195.15   28.47
   1   1 -33 2230.66   26.22
  -1  -1 -33 2211.80   28.35
  -1  -1 -32 2084.04   27.34
   1   1 -32 2148.87   25.34
  -1  -1 -32 2134.06   27.43
  -1  -1 -31 2250.31   27.87
  -1  -1 -31 2264.90   27.55
  -1  -1 -30  493.40   13.29
   1   1 -30  512.50   12.31
  -1  -1 -30  511.14   13.41
  -1  -1 -29  127.89    7.36
   1   1 -29  131.87    6.59
  -1  -1 -29  120.03    6.94
  -1  -1 -28  680.13   14.66
   1   1 -28  654.11   13.17
  -1  -1 -28  694.62   14.67
  -1  -1 -27   40.00    4.68
   1   1 -27   48.53    4.44
  -1  -1 -27   33.36    4.38
  -1  -1 -26   42.64    4.41
   1   1 -26   38.24    3.76
  -1  -1 -26   46.00    4.70
  -1  -1 -25  111.07    6.10
   1   1 -25   99.62    5.33
  -1  -1 -25   98.40    5.76
   1   1 -24  293.90    6.94
  -1  -1 -24  302.62    9.31
   1   1 -24  294.65    8.35
  -1  -1 -24  299.93    9.15
   1   1 -24  271.01    6.63
   1   1 -23  417.80    7.91
  -1  -1 -23  404.91   10.45
   1   1 -23  383.19    9.20
  -1  -1 -23  411.70   10.38
   1   1 -23  393.67    7.69
  -1  -1 -22  460.05   10.87
   1   1 -22  434.31    7.76
   1   1 -22  445.03    9.60
  -1  -1 -22  453.44   10.71
   1   1 -22  434.72    7.83
  -1  -1 -21  138.79    6.17
   1   1 -21  133.08    4.37
   1   1 -21  140.11    5.58
   1   1 -21  131.04    4.40
  -1  -1 -21  149.06    6.41
  -1  -1 -20  328.71    8.94
   1   1 -20  346.94    6.48
   1   1 -20  327.82    7.93
   1   1 -20  325.37    6.42
  -1  -1 -20  342.11    9.01
  -1  -1 -19  890.14   14.14
   1   1 -19  890.74    9.87
  -1  -1 -19  905.35   14.10
   1   1 -19  879.35   10.06
   1   1 -19  872.64   12.42
   1   1 -18 4820.38   21.69
  -1  -1 -18 4797.17   31.47
  -1  -1 -18 4805.69   31.19
   1   1 -18 4757.24   22.12
   1   1 -18 4746.83   28.04
  -1  -1 -18 4794.01   17.63
   1   1 -17  302.15    5.46
  -1  -1 -17  309.38    8.25
   1   1 -17  312.39    5.65
  -1  -1 -17  330.86    8.52
   1   1 -17  314.83    7.25
  -1  -1 -17  301.03    4.64
  -1  -1 -16 2163.55   20.30
   1   1 -16 2148.23   13.29
  -1  -1 -16 2129.06   12.02
   1   1 -16 2145.63   13.59
  -1  -1 -16 2171.01   20.21
   1   1 -16 2166.30   18.03
   1   1 -15 8911.82   35.25
  -1  -1 -15 8774.97   39.24
   1   1 -15 8783.22   26.14
  -1  -1 -15 8803.83   24.48
  -1  -1 -15 8889.26   39.73
   1   1 -15 8800.58   25.44
   1   1 -14  540.58    8.63
  -1  -1 -14  551.08   10.08
   1   1 -14  521.67    6.18
  -1  -1 -14  551.49    6.26
  -1  -1 -14  546.92    9.98
   1   1 -13 4776.33   24.51
  -1  -1 -13 4781.77   27.57
  -1  -1 -13 4765.96   18.10
   1   1 -12 4117.82   22.21
  -1  -1 -12 4108.59   25.04
  -1  -1 -12 4078.84   24.81
  -1  -1 -12 4067.94   16.81
  -1  -1 -11 3277.05   21.64
  -1  -1 -11 3282.64   15.19
   1   1 -11 3286.65   19.29
  -1  -1 -10 3904.81   23.03
  -1  -1 -10 3907.68   16.59
   1   1 -10 3894.32   20.41
  -1  -1  -9 3302.59   20.50
  -1  -1  -9 3370.28   20.68
  -1  -1  -9 3327.14   15.36
   1   1  -9 3367.98   18.45
  -1  -1  -8 3816.26   21.25
  -1  -1  -8 3769.55   16.46
   1   1  -8 3807.50   19.03
  -1  -1  -7   39.54    2.64
  -1  -1  -7   37.57    2.53
   1   1  -7   37.93    2.26
  -1  -1  -7   43.59    2.19
   1  -1   6 3174.15   14.53
  -1  -1  -6 3173.22   18.07
  -1  -1  -6 3174.81   15.28
  -1  -1  -6 3167.63   17.96
   1   1  -6 3174.50   16.59
  -1   1   6 3197.96   15.16
  -1   1   5 3291.99   15.17
  -1  -1  -5 3250.74   17.48
   1   1  -5 3217.95   16.32
  -1  -1  -5 3221.99   15.52
  -1  -1  -5 3286.14   17.66
   1  -1   5 3255.02   15.00
  -1   1   2 2848.97   15.38
  -1   1   2 2811.05   14.02
  -1  -1  -2 2794.75   14.28
  -1  -1  -2 2812.49   14.02
   1   1  -2 2785.59   14.76
   1  -1   2 2787.98   14.62
  -1  -1  -2 2810.23   14.86
  -1   1  -2 2792.12   15.29
  -1  -1   2 2782.57   15.43
  -1   1  -2 2829.90   15.41
   1  -1  -2 2799.73   15.56
   1   1   2 2839.64   15.29
  -1   1  -4 9242.94   29.25
   1   1   5 3244.50   17.69
  -1   1  -5 3281.43   17.46
   1  -1  -5 3276.31   17.59
  -1  -1   5 3246.29   17.11
  -1   1  -5 3305.52   17.97
  -1   1  -5 3252.95   17.05
  -1   1  -6 3190.56   17.61
   1   1   6 3104.28   17.82
  -1   1  -6 3151.93   17.74
   1  -1  -6 3171.00   17.53
  -1  -1   6 3126.83   16.92
   1  -1  -6 3177.06   17.21
  -1   1  -7   42.58    2.61
   1   1   7   38.28    2.41
  -1   1  -7   39.62    2.51
   1  -1  -7   37.86    2.38
   1  -1  -7   44.38    2.61
  -1  -1   7   37.05    2.44
  -1   1  -7   38.17    2.58
   1  -1  -8 3726.95   19.50
  -1   1  -8 3748.62   20.85
  -1  -1   8 3743.38   18.99
   1   1   8 3740.46   20.67
   1  -1  -8 3744.47   19.70
  -1   1  -8 3777.87   20.13
  -1   1  -8 3741.67   20.93
   1  -1  -9 3365.12   18.82
  -1   1  -9 3331.88   20.36
   1   1   9 3300.92   20.01
   1  -1  -9 3343.71   19.08
  -1   1  -9 3369.92   19.49
  -1   1  -9 3357.62   20.34
   1  -1 -10 3895.05   20.57
   1   1  10 3913.12   22.32
  -1   1 -10 3901.30   22.64
  -1  -1  10 3856.66   19.76
   1  -1 -10 3939.23   21.24
  -1   1 -10 4000.80   21.89
  -1   1 -10 3941.58   22.82
   1  -1 -11 3278.35   19.11
   1   1  11 3225.43   20.78
   1  -1 -11 3333.94   17.41
  -1   1 -11 3270.25   21.32
  -1  -1  11 3275.45   18.42
   1  -1 -11 3224.09   19.77
  -1   1 -11 3293.36   20.32
  -1   1 -11 3266.59   21.49
   1  -1 -12 4082.88   21.50
   1   1  12 4088.92   23.99
   1  -1 -12 4045.74   19.79
  -1   1 -12 4056.55   24.26
  -1  -1  12 4083.82   20.74
   1  -1 -12 4074.16   22.79
  -1   1 -12 4038.30   23.08
  -1   1 -12 4085.63   24.85
   1  -1 -13 4754.42   23.43
   1  -1 -13 4747.66   22.01
  -1   1 -13 4812.36   27.13
  -1  -1  13 4779.36   22.69
   1  -1 -13 4756.96   25.25
  -1   1 -13 4737.36   25.57
   1  -1 -14  568.16    8.39
  -1   1 -14  549.01    9.56
  -1   1 -14  560.01    9.99
   1   1  14  542.29    9.52
  -1   1 -14  538.90    9.02
   1  -1 -14  544.96    8.92
   1  -1 -14  549.36    7.82
  -1  -1  14  555.19    8.26
  -1  -1  15 8822.93   31.26
  -1   1 -15 8864.09   36.68
   1  -1 -15 8837.71   32.52
  -1   1 -15 8924.01   39.47
   1   1  15 8794.98   38.34
   1  -1 -15 8877.91   36.05
  -1   1 -15 8870.33   38.57
  -1  -1  16 2183.98   15.88
  -1   1 -16 2191.10   18.71
   1  -1 -16 2168.19   18.40
   1  -1 -16 2185.13   16.46
  -1   1 -16 2197.34   20.35
   1   1  16 2150.87   19.46
  -1   1 -16 2153.18   19.55
   1  -1 -16 2145.64   16.08
  -1  -1  17  336.41    6.60
   1  -1 -17  326.24    6.73
  -1   1 -17  326.45    8.45
  -1   1 -17  310.61    7.85
   1  -1 -17  307.24    7.41
   1   1  17  302.49    7.87
   1  -1 -17  301.95    6.46
  -1   1 -17  315.38    7.50
  -1  -1  18 4866.75   23.91
   1  -1 -18 4768.82   24.89
  -1   1 -18 4871.50   31.54
  -1   1 -18 4787.03   30.39
   1  -1 -18 4802.16   28.61
   1   1  18 4807.45   30.57
   1  -1 -18 4765.49   25.42
  -1   1 -18 4816.31   29.01
  -1  -1  19  923.48   10.77
   1  -1 -19  901.61   11.12
  -1   1 -19  869.82   13.96
  -1   1 -19  905.82   13.66
   1  -1 -19  871.59   12.71
   1   1  19  872.24   13.55
   1  -1 -19  893.74   11.43
  -1   1 -19  899.84   12.94
  -1  -1  20  333.57    6.61
   1  -1 -20  351.57    7.09
  -1   1 -20  354.97    9.34
  -1   1 -20  332.87    8.58
   1  -1 -20  333.86    8.16
   1   1  20  324.71    8.61
   1  -1 -20  326.97    7.25
  -1   1 -20  325.28    8.14
  -1  -1  21  133.36    4.43
   1  -1 -21  133.05    4.67
  -1   1 -21  122.80    5.85
  -1   1 -21  137.71    5.90
   1  -1 -21  140.31    5.70
   1   1  21  120.30    5.63
   1  -1 -21  128.15    4.88
  -1   1 -21  126.12    5.53
  -1  -1  22  430.14    7.55
  -1   1 -22  439.55    9.83
  -1   1 -22  437.40   10.57
   1  -1 -22  434.19    8.71
   1  -1 -22  431.35    7.95
   1  -1 -22  452.79    9.83
   1   1  22  435.38   10.33
  -1   1 -22  434.34   10.17
  -1   1 -23  398.39    9.62
  -1   1 -23  399.96   10.49
   1  -1 -23  410.96    8.75
  -1   1 -23  412.39   10.24
   1  -1 -23  399.27    9.44
   1   1  23  398.13   10.07
   1  -1 -23  415.21    7.85
   1  -1 -24  285.71    6.68
   1  -1 -24  274.97    7.42
  -1   1 -24  277.55    8.24
  -1   1 -24  278.27    8.67
   1   1  24  285.82    8.82
   1  -1 -24  270.84    8.06
  -1   1 -25   94.79    5.33
   1  -1 -25  107.51    4.99
  -1   1 -25  110.62    5.96
   1   1  25   94.41    5.69
   1  -1 -25   92.83    5.16
  -1   1 -26   36.60    3.85
   1  -1 -26   38.70    3.67
  -1   1 -26   35.76    4.18
   1   1  26   41.67    4.35
   1  -1 -26   46.33    4.17
  -1   1 -27   37.79    4.34
   1  -1 -27   40.48    3.87
  -1   1 -27   39.40    4.43
   1   1  27   38.40    4.43
   1  -1 -27   37.16    4.11
  -1   1 -28  658.40   13.41
   1  -1 -28  654.87   12.21
  -1   1 -28  683.63   14.22
   1   1  28  694.29   14.48
   1  -1 -28  678.39   13.37
  -1   1 -29  136.82    6.77
   1  -1 -29  134.50    6.25
   1   1  29  132.46    7.15
  -1   1 -29  136.89    7.17
  -1   1 -30  503.08   12.56
   1   1  30  510.93   13.28
   1  -1 -30  536.82   12.71
  -1   1 -30  524.05   13.18
  -1   1 -31 2357.54   26.52
   1   1  31 2279.10   27.48
   1  -1 -31 2338.81   26.05
  -1   1 -31 2337.07   27.43
  -1   1 -32 2203.35   26.20
   1   1  32 2135.72   27.22
   1  -1 -32 2190.53   25.73
  -1   1 -32 2124.67   26.71
  -1   1 -33 2238.95   26.77
   1   1  33 2218.13   28.16
  -1   1 -33 2184.76   27.47
  -1   1 -34 1161.22   19.81
   1   1  34 1163.42   20.76
   1  -1 -34 1158.45   19.47
  -1   1 -34 1149.31   20.33
  -1   1 -35   73.92    6.51
   1   1  35   96.40    7.33
   1  -1 -35   68.36    6.09
  -1   1 -35   86.45    6.73
   1   1  36  100.06    7.29
  -1   1 -36   89.14    6.68
  -1   1 -36   82.98    6.67
   1   1  37   56.82    6.16
  -1   1 -37   52.43    5.90
   1   1  38  230.11   10.37
  -1   1 -38  217.22   10.06
   1   1  39   60.84    6.75
  -1   1 -39   59.73    6.60
   1   1  40   59.45    6.74
   1   1  41  167.37    9.79
  -1  -2 -48   26.76    7.19
  -1  -2 -47  103.06    9.78
  -1  -2 -46   20.95    6.62
  -1  -2 -45   53.26    7.95
  -1  -2 -44   69.51    8.17
  -1  -2 -44   44.14    7.20
  -1  -2 -43  143.41   10.11
  -1  -2 -43  121.94    9.38
  -1  -2 -42   62.87    7.74
  -1  -2 -42   46.06    6.97
  -1  -2 -41  141.68    9.71
  -1  -2 -41  135.26    9.28
  -1  -2 -40  188.81   10.59
   1   2 -40  163.63    9.52
  -1  -2 -40  173.16   10.06
  -1  -2 -39   67.56    7.35
   1   2 -39   67.57    6.96
  -1  -2 -39   59.29    6.80
  -1  -2 -38   48.88    6.45
   1   2 -38   29.03    5.38
  -1  -2 -38   46.04    6.37
  -1  -2 -37  174.71    9.89
   1   2 -37  165.20    9.04
  -1  -2 -37  170.29    9.58
  -1  -2 -36  149.65    9.04
   1   2 -36  124.13    7.99
  -1  -2 -36  132.22    8.48
  -1  -2 -35   28.04    5.77
   1   2 -35   26.22    5.13
  -1  -2 -35   37.54    5.69
  -1  -2 -34  414.69   13.48
   1   2 -34  439.23   13.09
  -1  -2 -33   78.27    6.96
   1   2 -33   79.04    6.50
  -1  -2 -33   77.85    6.78
  -1  -2 -32  153.74    8.58
  -1  -2 -32  153.89    8.50
  -1  -2 -31   51.84    5.54
   1   2 -31   49.86    5.26
  -1  -2 -31   43.28    5.45
  -1  -2 -30  196.12    9.11
  -1  -2 -30  184.57    8.64
   1   2 -30  178.05    8.22
  -1  -2 -29    1.87    3.58
  -1  -2 -29    3.25    3.65
   1   2 -29   -0.21    3.31
   1   2 -28   23.44    4.15
  -1  -2 -28   20.92    4.53
  -1  -2 -28   16.90    4.42
   1   2 -27 1311.51   19.54
  -1  -2 -27 1283.77   20.72
  -1  -2 -27 1320.85   20.58
   1   2 -26 1578.02   20.98
  -1  -2 -26 1607.87   22.35
   1   2 -25  503.93   11.85
  -1  -2 -25  500.91   12.79
  -1  -2 -25  525.48   12.83
   1   2 -24  113.96    5.95
  -1  -2 -24  120.14    6.61
  -1  -2 -24  127.85    6.84
   1   2 -23  199.09    7.42
  -1  -2 -23  200.42    8.07
   1   2 -22   29.04    3.36
  -1  -2 -22   30.50    3.97
  -1  -2 -22   40.23    4.28
   1   2 -22   28.64    2.66
  -1  -2 -21  185.39    7.31
   1   2 -21  163.48    6.53
  -1  -2 -21  178.82    5.02
  -1  -2 -21  179.12    7.35
   1   2 -21  168.17    5.11
   1   2 -20  173.87    5.06
  -1  -2 -20  166.28    6.86
   1   2 -20  185.83    6.77
  -1  -2 -20  182.77    7.39
  -1  -2 -20  181.09    5.03
  -1   2  20  168.15    4.83
  -1  -2 -19  695.50   13.39
   1   2 -19  672.74   12.22
  -1   2  19  675.69    8.89
   1   2 -19  663.66    9.31
  -1  -2 -19  711.59   13.20
  -1  -2 -19  690.18    9.38
  -1  -2 -18  728.37   13.38
  -1   2  18  718.53    8.85
  -1  -2 -18  687.30   12.71
  -1  -2 -18  720.82    9.53
   1   2 -18  690.50   12.08
   1   2 -18  704.78    9.26
   1  -2  17    4.34    1.74
  -1  -2 -17    1.75    1.72
  -1  -2 -17    6.62    2.54
   1   2 -17    7.63    1.73
  -1   2  17    4.00    1.48
   1   2 -17    7.96    2.37
  -1  -2 -17    6.09    2.58
  -1   2  16  404.81    6.19
  -1  -2 -16  393.75    9.39
   1   2 -16  403.48    6.73
   1  -2  16  391.30    6.24
  -1  -2 -16  419.74    7.32
   1   2 -16  395.24    8.91
  -1   2  15  914.85    8.83
  -1  -2 -15  908.45   13.77
   1   2 -15  907.34    9.70
   1  -2  15  923.93    9.51
  -1  -2 -15  936.24   10.72
   1   2 -15  902.70   13.05
  -1  -2 -15  943.07   14.24
  -1   2  14 1590.04   11.15
  -1  -2 -14 1597.09   17.75
   1   2 -14 1588.53   12.49
   1  -2  14 1588.28   12.49
  -1  -2 -14 1586.91   13.94
   1   2 -14 1568.07   16.69
  -1  -2 -14 1594.95   17.97
  -1   2  13  681.04    7.01
  -1  -2 -13  665.72    9.12
   1   2 -13  680.72   10.97
   1  -2  13  690.67    8.43
   1   2 -13  651.96    7.87
  -1  -2 -13  705.96   11.67
  -1  -2 -13  660.09   11.42
  -1  -2 -12  819.86   10.02
  -1  -2 -12  835.91   12.29
   1   2 -12  837.41   11.89
   1  -2  12  818.79    9.23
   1   2 -12  834.48    8.67
  -1  -2 -12  817.28   12.41
   1  -2  11  254.70    5.35
  -1  -2 -11  248.91    6.78
  -1  -2 -11  254.87    6.88
   1   2 -11  236.04    6.41
   1   2 -11  248.71    4.79
  -1  -2 -11  247.76    5.67
   1  -2  10  913.79    9.88
  -1  -2 -10  914.03   12.40
  -1  -2 -10  928.75   12.47
   1   2 -10  930.01   12.01
   1   2 -10  937.99    8.89
  -1  -2 -10  950.78   10.73
   1  -2   9 2176.96   15.26
  -1  -2  -9 2216.38   18.58
  -1  -2  -9 2206.12   18.68
   1   2  -9 2172.61   17.97
   1   2  -9 2178.80   13.36
  -1  -2  -9 2197.27   16.26
   1   2  -8 1247.40   13.38
  -1  -2  -8 1224.91   12.15
  -1  -2  -8 1221.85   13.41
   1   2  -8 1264.87   10.06
  -1  -2  -8 1222.76   13.65
   1  -2   8 1263.73   11.73
   1   2  -7  123.01    4.46
  -1  -2  -7  128.63    4.21
  -1  -2  -7  135.45    4.69
   1   2  -7  139.37    3.52
  -1   2   7  124.17    4.30
  -1  -2  -7  122.58    4.53
   1  -2   7  131.62    4.16
   1   2  -6 5653.67   27.49
   1   2  -6 5664.21   21.26
  -1   2   6 5568.00   26.38
  -1  -2  -6 5625.49   25.90
  -1  -2  -6 5578.14   26.88
  -1  -2  -6 5650.23   27.51
   1  -2   6 5601.99   25.01
   1   2  -5 1164.49    9.84
  -1   2   5 1156.55   12.00
   1   2  -5 1140.59   12.28
  -1  -2  -5 1145.68   11.82
  -1  -2  -5 1170.89   12.05
  -1  -2  -5 1157.69   12.21
   1  -2   5 1179.23   11.66
  -1   2   4 2933.11   18.83
   1   2  -4 2906.56   15.67
   1   2  -4 2948.82   19.28
  -1  -2  -4 2944.04   18.31
  -1  -2  -4 2910.15   18.68
  -1  -2  -4 2909.47   18.71
   1  -2   4 2911.43   18.35
  -1   2   3 9999.00   34.41
  -1  -2  -3 9971.28   34.51
  -1  -2  -3 9948.37   32.21
   1  -2   3 9892.31   33.89
  -1   2   2 6604.00   21.40
  -1   2   2 6588.48   28.13
   1   2  -2 6590.60   28.61
  -1  -2  -2 6633.46   28.30
  -1  -2  -2 6635.26   25.35
  -1  -2  -2 6642.96   27.10
   1  -2   2 6693.88   28.05
  -1   2   1 6740.78   22.44
  -1   2   1 6657.28   28.36
  -1  -2  -1 6689.75   28.47
  -1  -2  -1 6658.18   24.33
  -1  -2  -1 6652.04   26.49
   1  -2   1 6656.85   28.20
  -1   2   0  412.96    5.96
  -1   2   0  417.47    7.28
   1   2   0  402.11    7.22
  -1  -2   0  406.00    7.30
  -1  -2   0  408.18    5.91
   1  -2   0  400.98    7.30
  -1   2   0  415.19    7.27
  -1   2  -1 6652.99   24.22
  -1   2  -1 6694.80   28.35
   1   2   1 6665.44   28.61
  -1  -2   1 6704.36   28.84
  -1  -2   1 6706.32   22.06
   1  -2  -1 6676.45   28.94
  -1   2  -1 6610.67   28.59
  -1   2  -2 6557.93   27.82
   1   2   2 6633.10   28.52
  -1  -2   2 6557.85   28.78
  -1   2  -2 6604.37   25.19
  -1   2  -2 6603.15   28.84
   1  -2  -2 6683.08   29.28
  -1   2  -3 9960.89   34.26
  -1   2  -3 9931.02   35.73
  -1   2  -3 9869.54   32.01
  -1   2  -4 2891.93   18.61
  -1  -2   4 2940.26   19.37
   1   2   4 2893.05   19.09
  -1   2  -4 2910.66   18.16
   1  -2  -4 2939.28   19.66
  -1   2  -5 1163.53   11.92
  -1  -2   5 1184.15   12.37
   1   2   5 1168.88   12.35
  -1   2  -5 1162.62   12.64
   1  -2  -5 1154.47   12.50
  -1   2  -5 1140.25   11.84
  -1   2  -6 5625.32   26.83
  -1   2  -6 5623.85   26.11
  -1  -2   6 5607.17   26.88
   1   2   6 5600.34   27.07
   1  -2  -6 5621.97   27.62
  -1   2  -6 5658.66   27.99
   1  -2  -6 5649.40   27.70
  -1   2  -7  132.88    4.65
   1   2   7  136.74    4.59
  -1  -2   7  122.95    4.45
   1  -2  -7  123.15    4.52
   1  -2  -7  125.88    4.54
  -1   2  -7  141.66    4.85
  -1   2  -7  131.56    4.35
  -1   2  -8 1244.12   13.46
   1   2   8 1240.70   13.20
  -1  -2   8 1201.99   12.72
   1  -2  -8 1207.28   13.19
   1  -2  -8 1246.52   13.64
  -1   2  -8 1246.45   13.69
  -1   2  -8 1226.15   12.59
  -1   2  -9 2224.45   18.42
   1   2   9 2175.34   17.81
  -1  -2   9 2172.36   17.02
   1  -2  -9 2180.87   17.79
   1  -2  -9 2192.79   18.40
  -1   2  -9 2180.77   18.32
  -1   2  -9 2210.35   16.98
  -1   2 -10  943.88   12.50
   1   2  10  914.59   11.77
  -1  -2  10  920.52   11.24
   1  -2 -10  936.66   11.80
   1  -2 -10  928.74   12.29
  -1   2 -10  939.55   12.33
  -1   2 -10  924.44   11.33
  -1   2 -11  232.48    6.52
   1   2  11  238.89    6.37
  -1  -2  11  239.69    6.01
   1  -2 -11  248.59    6.33
   1  -2 -11  249.12    6.68
  -1   2 -11  244.85    6.66
  -1   2 -11  243.41    6.06
  -1   2 -12  811.38   12.23
   1   2  12  819.31   11.64
  -1  -2  12  832.42   10.86
   1  -2 -12  813.54   11.20
   1  -2 -12  803.11   11.84
  -1   2 -12  816.10   11.93
  -1   2 -12  825.33   10.99
   1   2  13  660.20   10.61
  -1   2 -13  660.79   10.95
   1  -2 -13  701.13   11.29
  -1  -2  13  689.70    9.99
   1  -2 -13  652.04   10.16
  -1   2 -13  686.73   10.25
  -1   2 -13  656.19   11.30
   1   2  14 1554.27   16.55
  -1   2 -14 1620.30   17.26
   1  -2 -14 1576.49   17.16
  -1  -2  14 1561.58   14.92
   1  -2 -14 1572.54   15.74
  -1   2 -14 1567.46   15.61
  -1   2 -14 1626.35   17.97
   1   2  15  936.21   13.14
  -1   2 -15  942.33   13.45
   1  -2 -15  939.09   13.59
  -1  -2  15  917.18   11.57
   1  -2 -15  919.77   12.19
  -1   2 -15  915.81   12.23
  -1   2 -15  917.68   13.94
   1  -2 -16  399.59    8.27
  -1  -2  16  411.70    7.97
   1  -2 -16  396.81    9.10
   1  -2 -16  408.42    8.30
   1   2  16  390.88    8.78
  -1   2 -16  398.03    9.56
  -1   2 -16  388.06    8.86
  -1   2 -16  381.36    8.16
  -1   2 -17    7.73    2.25
  -1  -2  17    6.32    2.44
   1   2  17    4.78    2.27
  -1   2 -17    3.60    2.23
  -1   2 -17    4.54    2.74
   1  -2 -17    4.64    2.57
   1  -2 -17    4.26    1.99
   1  -2 -17    4.17    2.16
  -1  -2  18  728.77   10.52
  -1   2 -18  712.82   11.39
   1   2  18  677.62   11.89
  -1   2 -18  686.94   12.91
   1  -2 -18  720.04   12.60
   1  -2 -18  719.47   11.14
   1  -2 -18  688.62   11.21
  -1   2 -18  688.74   12.25
  -1  -2  19  698.91   10.40
  -1   2 -19  681.57   11.42
   1   2  19  710.11   12.40
  -1   2 -19  706.21   13.37
   1  -2 -19  657.38   12.29
   1  -2 -19  691.97   10.98
   1  -2 -19  672.05   11.28
  -1   2 -19  698.00   12.51
  -1  -2  20  180.62    5.62
  -1   2 -20  187.82    6.36
   1   2  20  165.66    6.37
  -1   2 -20  175.98    7.10
   1  -2 -20  184.02    6.86
   1  -2 -20  173.55    5.83
   1  -2 -20  177.37    6.19
  -1   2 -20  165.90    6.51
  -1  -2  21  176.43    5.55
   1  -2 -21  185.82    6.98
  -1   2 -21  167.24    6.75
   1  -2 -21  172.80    5.89
   1  -2 -21  182.20    6.34
   1   2  21  166.64    6.53
  -1   2 -21  166.49    7.04
  -1   2 -21  154.17    5.95
   1  -2 -22   33.91    3.86
  -1   2 -22   30.81    3.56
   1  -2 -22   28.02    3.13
   1  -2 -22   31.27    3.39
   1   2  22   23.60    3.40
  -1   2 -22   24.02    3.59
  -1   2 -22   26.56    3.25
   1  -2 -23  177.94    7.11
  -1   2 -23  191.75    7.34
   1  -2 -23  181.28    6.15
   1  -2 -23  175.31    6.42
   1   2  23  188.48    7.27
  -1   2 -23  179.69    7.69
  -1   2 -23  187.89    6.72
   1  -2 -24  139.27    6.63
   1   2  24  121.35    6.17
  -1   2 -24  118.52    6.07
  -1   2 -24  111.12    6.38
   1  -2 -24  143.48    5.53
  -1   2 -24  120.57    5.69
   1  -2 -24  111.66    5.62
   1   2  25  487.15   11.71
   1  -2 -25  502.24   11.05
  -1   2 -25  497.66   11.07
  -1   2 -25  472.35   11.58
   1  -2 -25  500.11   12.10
  -1   2 -25  509.65   12.81
   1   2  26 1560.86   21.01
   1  -2 -26 1604.97   19.60
  -1   2 -26 1613.28   19.89
  -1   2 -26 1538.61   20.86
   1  -2 -26 1554.57   21.14
  -1   2 -26 1507.90   21.83
   1   2  27 1341.47   19.84
   1  -2 -27 1299.31   17.90
  -1   2 -27 1306.70   18.26
   1  -2 -27 1366.23   20.17
  -1   2 -27 1331.10   21.01
   1   2  28   13.09    4.07
  -1   2 -28   20.31    3.99
  -1   2 -28   11.98    4.20
   1  -2 -28   24.67    4.56
   1  -2 -28   20.65    4.01
  -1   2 -28   21.94    4.11
  -1   2 -29    6.05    3.67
  -1   2 -29    2.98    3.02
  -1   2 -29    5.18    3.52
   1  -2 -29    6.84    3.51
   1   2  29    5.11    3.54
   1  -2 -29    4.94    3.25
  -1   2 -30  183.15    8.28
  -1   2 -30  173.69    7.56
  -1   2 -30  165.04    8.56
   1  -2 -30  188.09    8.38
   1   2  30  176.94    8.11
   1  -2 -30  180.69    8.01
  -1   2 -31   50.56    5.33
  -1   2 -31   57.16    5.12
   1  -2 -31   54.49    5.57
  -1   2 -31   50.88    5.64
   1   2  31   54.67    5.46
   1  -2 -31   64.26    5.56
   1  -2 -32  173.57    8.33
  -1   2 -32  174.68    9.08
   1   2  32  176.02    8.31
  -1   2 -32  162.57    8.13
   1  -2 -33   84.74    6.68
  -1   2 -33   77.07    6.81
   1   2  33   74.52    6.53
  -1   2 -33   73.42    6.45
   1   2  34  425.09   12.78
  -1   2 -34  439.84   13.06
   1   2  35   30.54    5.12
  -1   2 -35   28.57    5.14
   1  -2 -35   29.45    5.18
   1   2  36  143.89    8.49
  -1   2 -36  141.12    8.34
   1  -2 -36  159.93    8.66
   1   2  37  163.24    8.94
   1  -2 -37  173.65    9.26
  -1   2 -38   36.84    5.82
   1  -2 -38   50.58    6.31
   1  -2 -39   58.36    6.67
  -1  -3 -46   12.50    6.90
  -1  -3 -45   67.40    8.77
  -1  -3 -45   63.60    8.98
  -1  -3 -44  262.03   13.21
  -1  -3 -44  259.53   13.57
  -1  -3 -43   15.41    6.39
   1   3 -43    4.44    5.90
  -1  -3 -43   12.82    6.57
  -1  -3 -42    1.15    5.69
   1   3 -42   -3.75    5.15
  -1  -3 -42    1.25    5.70
  -1  -3 -41  101.79    8.86
  -1  -3 -41  118.62    9.55
  -1  -3 -40   12.78    5.57
   1   3 -40    7.08    5.25
  -1  -3 -40   -4.23    5.29
  -1  -3 -39   11.94    5.36
   1   3 -39   11.41    5.26
  -1  -3 -39    2.43    5.17
   1   3 -38   54.44    6.88
  -1  -3 -38   47.63    6.73
  -1  -3 -38   61.40    7.38
  -1  -3 -37   24.38    5.53
   1   3 -37   17.67    5.45
  -1  -3 -37   25.20    5.92
  -1  -3 -36   15.28    5.09
   1   3 -36   12.19    4.90
  -1  -3 -36    4.41    4.92
   1   3 -35   37.51    5.82
  -1  -3 -35   49.89    6.56
  -1  -3 -35   33.51    5.81
   1   3 -34  118.57    8.00
  -1  -3 -34  113.48    8.37
  -1  -3 -34  126.89    8.44
   1   3 -33  294.69   11.54
  -1  -3 -33  296.88   12.32
  -1  -3 -33  267.48   11.23
   1   3 -32  493.39   14.34
  -1  -3 -32  505.77   15.31
  -1  -3 -32  481.88   14.51
   1   3 -31  856.57   18.31
  -1  -3 -31  850.18   18.58
  -1  -3 -31  898.06   19.69
  -1  -3 -30    3.55    4.56
   1   3 -30    1.83    3.72
  -1  -3 -30    3.86    4.15
   1   3 -29   41.27    5.08
  -1  -3 -29   44.90    5.60
  -1  -3 -29   49.86    5.45
   1   3 -28  139.65    7.69
  -1  -3 -28  125.93    7.96
  -1  -3 -28  128.43    7.62
   1   3 -27  243.17    9.58
  -1  -3 -27  237.29    9.94
  -1  -3 -27  241.37    9.82
   1   3 -26  361.39   11.32
  -1  -3 -26  339.40   11.64
  -1  -3 -26  352.28   11.57
   1   3 -25  736.09   15.56
  -1  -3 -25  752.44   16.53
  -1  -3 -25  722.71   15.74
   1   3 -24  100.12    6.17
  -1  -3 -24  113.53    6.98
  -1  -3 -23   19.59    3.94
  -1  -3 -23   20.97    4.06
   1   3 -23   20.48    3.71
  -1  -3 -22  177.79    7.92
   1   3 -22  180.90    7.80
  -1  -3 -22  187.60    6.26
  -1  -3 -22  187.50    8.27
  -1  -3 -21  248.07    8.92
   1   3 -21  253.54    8.77
  -1  -3 -21  276.68    7.41
  -1  -3 -21  251.97    9.18
  -1  -3 -20   44.97    4.71
   1   3 -20   51.70    4.54
  -1  -3 -20   57.65    3.93
   1   3 -20   55.45    3.63
  -1  -3 -20   51.58    4.65
  -1  -3 -19   23.06    3.96
   1   3 -19   23.19    2.73
   1   3 -19   22.02    3.48
  -1  -3 -19   17.59    3.54
  -1  -3 -19   22.61    3.34
   1   3 -18   12.37    2.39
  -1  -3 -18    9.13    2.91
   1   3 -18   12.00    3.14
  -1  -3 -18   14.39    2.56
   1  -3  18    9.39    2.39
  -1  -3 -18   12.33    3.19
   1   3 -17  285.92    6.77
  -1  -3 -17  275.40    8.79
  -1  -3 -17  286.79    7.42
   1  -3  17  286.81    6.91
  -1  -3 -17  292.53    9.28
   1   3 -17  277.91    8.65
   1   3 -16 1426.60   14.56
  -1  -3 -16 1455.70   16.11
   1  -3  16 1411.33   14.77
  -1  -3 -16 1401.49   19.01
   1   3 -16 1388.98   18.40
  -1   3  15  380.35    6.54
   1   3 -15  382.98    7.59
  -1  -3 -15  376.46    9.91
  -1  -3 -15  395.84    8.58
   1  -3  15  401.85    8.13
  -1  -3 -15  406.68   10.22
   1   3 -15  393.48    9.87
   1   3 -14   75.27    3.75
  -1  -3 -14   80.82    4.97
  -1   3  14   72.00    3.12
  -1  -3 -14   78.69    4.98
   1  -3  14   75.94    4.06
  -1  -3 -14   75.10    4.25
   1   3 -14   72.51    4.63
   1   3 -13 1029.51   12.05
  -1  -3 -13 1027.23   15.29
  -1   3  13 1031.72   10.23
  -1  -3 -13 1026.52   15.42
   1  -3  13 1017.86   12.75
  -1  -3 -13 1055.03   13.66
   1   3 -13 1055.48   15.37
   1   3 -12 1757.81   15.49
  -1  -3 -12 1752.93   19.50
  -1   3  12 1772.24   13.24
  -1  -3 -12 1740.99   19.63
   1  -3  12 1818.54   16.95
  -1  -3 -12 1785.16   17.64
   1   3 -12 1837.48   19.82
   1   3 -11 1007.72   11.74
  -1  -3 -11 1002.15   14.51
  -1   3  11 1007.10    9.87
  -1  -3 -11  995.41   14.70
   1  -3  11 1013.43   12.77
  -1  -3 -11  986.59   13.19
   1   3 -11 1043.89   14.84
   1   3 -10  545.36    8.67
  -1   3  10  555.39   10.54
  -1  -3 -10  519.09   10.49
  -1   3  10  528.32    7.25
  -1  -3 -10  545.81   10.82
   1  -3  10  548.88    9.53
  -1  -3 -10  559.25   10.06
   1   3 -10  541.24   10.63
   1   3  -9  684.67    9.58
  -1   3   9  683.23   11.46
  -1  -3  -9  688.61   11.87
  -1   3   9  677.21    8.16
  -1  -3  -9  666.37   11.59
  -1  -3  -9  698.93   11.09
   1  -3   9  672.75   10.53
   1   3  -9  687.78   11.72
   1   3  -8  446.91    9.43
   1   3  -8  435.73    5.41
  -1  -3  -8  434.01    9.37
  -1   3   8  449.57    6.70
  -1  -3  -8  459.97    9.41
  -1  -3  -8  447.07    8.99
   1  -3   8  447.84    8.72
  -1   3   8  449.75    9.27
   1   3  -8  444.49    7.81
  -1   3   7  265.89    7.17
   1   3  -7  269.94    6.20
  -1  -3  -7  248.16    7.12
   1   3  -7  270.32    7.48
  -1  -3  -7  275.36    7.21
   1  -3   7  270.18    6.88
  -1  -3  -7  252.77    6.87
  -1   3   7  262.00    5.24
  -1  -3  -6  543.11   10.04
   1   3  -6  542.09   10.14
  -1   3   6  554.03    7.58
  -1  -3  -6  532.59    9.59
  -1  -3  -6  557.08    9.97
   1  -3   6  567.45    9.90
   1   3  -6  552.11    8.69
  -1   3   6  531.96    9.93
  -1   3   5 2935.42   17.46
   1   3  -5 2927.48   22.85
   1   3  -5 2973.95   19.97
  -1   3   5 2924.71   22.73
  -1  -3  -5 2945.63   22.47
   1  -3   5 2978.50   22.22
  -1  -3  -5 3014.04   21.85
  -1  -3  -5 2947.20   22.61
   1   3  -4  126.02    4.52
  -1   3   4  109.84    4.91
   1  -3   4  119.64    5.04
  -1  -3  -4  117.64    5.08
   1   3  -4  112.88    4.98
  -1   3   4  117.30    3.88
  -1  -3  -4  111.19    4.58
  -1   3   3 1568.81   16.59
   1   3  -3 1585.16   14.93
   1  -3   3 1589.33   16.48
  -1  -3  -3 1599.10   16.63
   1   3  -3 1566.59   16.52
  -1   3   3 1589.09   13.41
  -1  -3  -3 1606.43   15.16
   1   3  -2 3168.88   21.19
  -1   3   2 3147.19   23.46
   1   3  -2 3144.64   23.31
  -1  -3  -2 3239.36   23.55
   1  -3   2 3196.71   23.21
  -1   3   2 3128.84   19.09
  -1  -3  -2 3219.94   20.81
  -1  -3  -1 1021.66   13.40
  -1   3   1 1029.44   13.49
   1   3  -1 1004.38   13.30
   1  -3   1 1011.14   13.32
  -1  -3  -1 1005.42   11.40
  -1   3   1  976.52   11.07
   1   3   0  855.32   12.21
  -1   3   0  853.37   12.37
   1  -3   0  832.28   12.18
  -1  -3   0  835.79   10.06
  -1   3   0  851.15   10.56
  -1   3  -1 1019.62   11.78
  -1   3  -1 1011.86   12.91
  -1  -3   1 1019.39   13.47
  -1   3  -1 1007.11   13.48
   1  -3  -1 1007.25   13.47
  -1  -3   1 1021.74   10.78
   1   3   1 1020.72   13.09
  -1   3  -2 3185.95   21.08
  -1   3  -2 3203.38   22.70
  -1  -3   2 3105.73   23.36
   1  -3  -2 3221.28   23.87
  -1  -3   2 3196.63   18.27
   1   3   2 3136.44   23.03
  -1   3  -3 1587.75   15.32
  -1   3  -3 1615.34   16.11
  -1  -3   3 1609.91   16.89
  -1   3  -3 1642.83   17.10
   1  -3  -3 1538.27   16.60
  -1  -3   3 1599.75   12.49
   1   3   3 1551.39   16.21
  -1   3  -4  117.88    4.70
  -1   3  -4  117.60    4.70
  -1  -3   4  109.04    5.07
  -1   3  -4  123.08    5.12
   1  -3  -4  115.94    5.16
  -1  -3   4  113.74    3.46
   1   3   4  108.90    4.85
  -1   3  -5 2960.17   21.58
  -1  -3   5 2918.65   22.69
  -1   3  -5 2950.57   23.14
   1  -3  -5 2962.45   23.19
  -1   3  -5 2984.32   21.83
   1   3   5 2927.16   22.27
  -1   3  -6  569.65    9.63
  -1  -3   6  572.13   10.30
  -1   3  -6  550.00   10.29
   1  -3  -6  566.58   10.40
   1   3   6  560.57    9.90
  -1   3  -6  551.29    9.83
  -1   3  -7  246.66    6.88
  -1   3  -7  255.38    6.59
  -1  -3   7  254.75    7.10
  -1   3  -7  247.62    7.16
   1  -3  -7  261.61    7.26
   1  -3  -7  245.56    7.14
   1   3   7  255.14    6.87
  -1   3  -8  440.64    9.13
   1  -3  -8  456.46    9.49
  -1   3  -8  437.73    8.49
  -1   3  -8  440.12    9.40
   1  -3  -8  434.27    9.38
   1   3   8  439.27    8.97
  -1  -3   8  442.72    9.18
   1  -3  -9  676.47   11.57
  -1   3  -9  679.49   11.66
   1   3   9  668.86   11.22
  -1   3  -9  652.35   11.36
  -1  -3   9  693.25   11.41
   1  -3  -9  679.77   11.83
  -1   3  -9  672.53   10.49
  -1   3 -10  559.64    9.71
  -1   3 -10  542.74   10.63
   1   3  10  533.99   10.08
  -1   3 -10  555.41   10.74
   1  -3 -10  529.34   10.42
  -1  -3  10  538.56   10.20
   1  -3 -10  531.77   10.65
  -1   3 -11 1018.19   13.00
  -1   3 -11 1017.63   14.49
   1   3  11 1018.87   13.90
   1  -3 -11 1019.10   14.23
  -1   3 -11  983.52   14.50
  -1  -3  11 1007.91   13.84
   1  -3 -11 1028.42   14.96
   1  -3 -12 1736.70   19.63
   1   3  12 1761.99   18.43
   1  -3 -12 1763.63   18.71
  -1   3 -12 1746.54   19.54
  -1   3 -12 1776.80   17.22
  -1  -3  12 1745.84   18.04
  -1   3 -12 1730.39   19.07
   1  -3 -13 1067.06   15.70
   1   3  13 1038.81   14.43
   1  -3 -13 1062.02   14.69
  -1   3 -13 1030.67   15.51
  -1   3 -13 1027.06   13.45
  -1  -3  13 1053.16   14.08
  -1   3 -13 1055.22   15.12
   1  -3 -14   73.32    4.76
   1   3  14   70.33    4.29
   1  -3 -14   75.14    4.41
  -1   3 -14   74.53    4.76
  -1   3 -14   66.95    4.02
  -1  -3  14   73.44    4.43
  -1   3 -14   73.55    4.72
   1  -3 -15  396.82   10.01
  -1   3 -15  401.51    8.71
   1   3  15  393.73    9.30
  -1   3 -15  391.71    9.65
  -1  -3  15  385.91    8.85
   1  -3 -15  391.66    9.24
  -1   3 -15  396.45   10.21
   1  -3 -16 1429.09   17.33
   1   3  16 1409.02   17.48
  -1   3 -16 1448.76   19.19
  -1   3 -16 1416.27   18.10
  -1  -3  16 1419.76   16.50
   1  -3 -16 1461.15   19.04
  -1   3 -16 1469.84   16.42
  -1   3 -17  306.07    8.76
  -1   3 -17  292.82    9.32
   1   3  17  309.95    8.52
  -1  -3  17  297.64    7.92
   1  -3 -17  316.81    9.29
  -1   3 -17  304.02    7.82
   1  -3 -18    6.58    2.80
   1  -3 -18   10.62    2.83
  -1   3 -18   11.90    2.64
  -1   3 -18    8.56    3.02
   1   3  18    9.67    2.96
  -1  -3  18   14.61    2.94
  -1   3 -18   14.60    3.10
  -1   3 -19   16.66    2.90
   1   3  19   21.70    3.29
  -1  -3  19   18.38    3.13
   1  -3 -19   19.67    3.22
   1  -3 -19   27.03    3.89
  -1   3 -19   18.54    3.16
  -1   3 -19   14.69    3.29
  -1   3 -20   48.78    3.84
   1   3  20   48.22    4.23
  -1  -3  20   51.83    4.09
   1  -3 -20   58.03    4.40
   1  -3 -20   42.23    4.35
  -1   3 -20   42.97    4.13
  -1   3 -20   46.23    4.59
  -1   3 -21  252.14    7.63
   1   3  21  270.64    8.50
  -1  -3  21  253.43    7.54
   1  -3 -21  269.23    8.07
  -1   3 -21  255.86    9.28
   1  -3 -21  266.43    9.19
  -1   3 -21  267.46    8.74
  -1   3 -22  178.90    7.40
   1  -3 -22  190.78    7.98
   1  -3 -22  173.29    6.68
  -1   3 -22  182.07    6.71
  -1   3 -22  170.73    7.83
   1   3  22  170.23    7.01
  -1   3 -23   16.40    3.67
   1  -3 -23   24.96    4.16
   1  -3 -23   18.80    3.35
   1   3  23   17.45    3.52
  -1   3 -23   23.47    4.14
  -1   3 -23   16.95    3.10
  -1   3 -24  112.87    6.49
   1  -3 -24  125.87    6.08
   1   3  24  134.10    6.64
   1  -3 -24  111.31    6.70
  -1   3 -24  122.46    7.37
  -1   3 -24  112.45    5.70
  -1   3 -25  756.72   16.44
  -1   3 -25  747.15   15.11
   1  -3 -25  705.14   13.09
   1   3  25  723.64   14.55
  -1   3 -25  731.32   13.41
   1  -3 -25  714.46   14.29
   1  -3 -25  725.82   15.63
   1  -3 -26  371.74   11.51
   1   3  26  370.58   10.73
  -1   3 -26  342.67   11.58
  -1   3 -26  365.87   10.94
  -1   3 -26  352.20    9.67
   1  -3 -26  370.56   10.63
   1   3  27  247.71    9.20
  -1   3 -27  228.25    9.93
  -1   3 -27  235.98    9.23
   1  -3 -27  222.98    9.28
   1  -3 -27  255.35    9.14
   1   3  28  142.27    7.24
  -1   3 -28  134.23    7.95
  -1   3 -28  132.72    7.36
   1  -3 -28  115.06    7.25
   1  -3 -28  133.63    7.18
   1   3  29   49.38    4.96
  -1   3 -29   46.34    5.06
   1  -3 -29   51.38    5.56
   1  -3 -29   48.57    5.06
  -1   3 -29   46.77    5.65
   1   3  30    8.62    4.23
   1  -3 -30    7.57    4.33
   1  -3 -30    6.48    4.62
  -1   3 -30    5.15    4.13
  -1   3 -30    2.70    3.96
  -1   3 -31  856.91   19.06
   1   3  31  841.35   17.10
   1  -3 -31  879.00   18.64
  -1   3 -31  860.97   17.72
   1  -3 -31  856.46   17.05
  -1   3 -32  527.59   15.53
   1   3  32  512.61   13.84
  -1   3 -32  516.87   14.13
   1  -3 -32  535.02   13.90
   1  -3 -32  541.40   15.22
  -1   3 -33  326.79   11.69
  -1   3 -33  287.95   11.96
   1  -3 -33  298.76   10.78
   1  -3 -33  341.46   12.38
  -1   3 -34  114.13    8.27
   1  -3 -34  143.46    8.67
  -1   3 -34  137.41    8.25
  -1   3 -35   32.42    5.76
   1  -3 -35   45.22    6.19
  -1   3 -35   36.08    5.53
  -1   3 -36   11.55    5.32
   1  -3 -36   10.64    5.10
  -1   3 -36    6.34    4.44
  -1   3 -37   13.60    5.48
   1  -3 -37   18.92    5.60
  -1   3 -38   46.92    6.62
   1  -3 -38   58.48    6.85
  -1   3 -39    9.27    5.41
   1  -3 -39    7.36    4.90
  -1   3 -40   -0.29    5.02
   1  -3 -40    8.69    5.35
   1  -3 -41  101.73    8.80
   1  -3 -42    1.09    5.63
   1  -3 -43   13.91    5.65
   1   4 -45   89.45    9.75
  -1  -4 -45   87.52    9.45
   1   4 -44   49.42    8.23
  -1  -4 -44   47.70    8.06
  -1  -4 -43   34.19    7.24
   1   4 -43   27.63    7.17
  -1  -4 -43   41.59    7.98
  -1  -4 -42   54.83    7.91
   1   4 -42   56.06    8.07
  -1  -4 -42   50.61    8.31
  -1  -4 -41   67.75    8.20
   1   4 -41   55.41    7.72
  -1  -4 -41   68.17    8.49
  -1  -4 -40   72.36    8.23
   1   4 -40   61.89    7.86
  -1  -4 -40   77.77    8.77
  -1  -4 -39   86.71    8.56
  -1  -4 -39   98.87    9.26
  -1  -4 -38   84.51    8.42
   1   4 -38  103.53    9.09
  -1  -4 -38   92.55    8.95
  -1  -4 -37  125.92    9.28
   1   4 -37   94.41    8.58
  -1  -4 -37  104.94    9.15
   1   4 -36  193.34   11.06
  -1  -4 -36  185.19   10.92
  -1  -4 -35  183.97   10.45
   1   4 -35  196.85   10.73
  -1  -4 -35  195.66   11.29
  -1  -4 -34  144.36    9.31
   1   4 -34  137.37    9.31
  -1  -4 -34  126.23    9.10
  -1  -4 -33   31.96    6.02
   1   4 -33   33.62    5.74
  -1  -4 -33   30.16    6.17
  -1  -4 -32  131.26    8.62
   1   4 -32  124.69    8.59
  -1  -4 -32  121.45    8.93
  -1  -4 -31   25.50    5.42
   1   4 -31   37.64    5.80
  -1  -4 -31   32.71    5.99
  -1  -4 -30   32.33    5.52
   1   4 -30   20.78    5.09
  -1  -4 -30   33.88    5.99
  -1  -4 -29   80.40    7.00
   1   4 -29   77.16    7.07
  -1  -4 -29   78.91    7.00
  -1  -4 -28  465.92   14.11
   1   4 -28  472.97   14.39
  -1  -4 -28  469.56   14.63
  -1  -4 -27  482.82   14.19
   1   4 -27  484.64   14.35
  -1  -4 -27  480.47   14.66
  -1  -4 -26  837.95   18.18
  -1  -4 -26  808.45   18.35
   1   4 -26  815.74   18.00
   1   4 -25  541.97   14.56
  -1  -4 -25  546.99   14.71
   1   4 -24  378.27   12.09
  -1  -4 -24  400.70   12.55
  -1  -4 -24  380.79   12.56
   1   4 -23   59.58    5.80
  -1  -4 -23   59.05    6.02
  -1  -4 -23   61.87    6.04
  -1  -4 -22  237.21    9.55
  -1  -4 -22  253.83    8.41
   1   4 -22  253.18    9.76
  -1  -4 -22  254.40   10.06
  -1  -4 -21   34.82    4.75
  -1  -4 -21   46.07    4.39
   1   4 -21   41.03    4.87
  -1  -4 -21   34.86    4.84
  -1  -4 -20   82.62    5.90
  -1  -4 -20   77.64    5.12
  -1  -4 -20   75.08    5.98
   1   4 -20   65.69    5.56
   1   4 -19  103.67    6.61
  -1  -4 -19  101.69    6.43
  -1  -4 -19  100.00    5.63
   1   4 -19   87.14    4.92
  -1  -4 -19   93.33    6.43
   1   4 -18   90.38    5.96
  -1  -4 -18   70.42    5.75
   1  -4  18   87.00    5.11
  -1  -4 -18   91.37    5.43
   1   4 -18   88.12    4.75
  -1  -4 -18   88.88    6.09
   1   4 -17  136.27    7.03
  -1  -4 -17  128.34    6.16
   1  -4  17  123.89    5.77
  -1  -4 -17  146.79    7.31
   1   4 -17  131.28    5.52
  -1  -4 -17  140.46    7.18
  -1  -4 -16  180.42    7.00
   1  -4  16  177.01    6.65
  -1  -4 -16  183.13    7.92
   1   4 -16  175.55    6.30
   1   4 -16  187.57    7.99
  -1  -4 -15  144.93    7.20
  -1  -4 -15  140.16    6.29
   1  -4  15  150.53    6.32
  -1  -4 -15  152.49    7.20
   1   4 -15  149.67    5.86
   1   4 -15  158.99    7.39
  -1  -4 -14 1342.97   19.57
   1  -4  14 1382.61   17.33
  -1  -4 -14 1339.07   17.82
  -1  -4 -14 1396.50   20.07
   1   4 -14 1386.32   16.42
   1   4 -14 1383.68   19.82
  -1  -4 -13  566.34   12.61
   1  -4  13  582.91   11.44
  -1  -4 -13  583.15   11.87
  -1  -4 -13  611.15   13.19
   1   4 -13  618.28   11.00
  -1   4  13  601.15   12.87
   1   4 -13  605.08   13.22
  -1  -4 -12  456.18   11.20
  -1  -4 -12  446.40   11.32
   1  -4  12  441.33   10.14
  -1  -4 -12  468.62   10.68
   1   4 -12  438.76    9.33
  -1   4  12  452.46   11.09
   1   4 -12  443.09   11.31
  -1  -4 -11  152.29    6.78
  -1  -4 -11  136.78    6.51
   1  -4  11  137.75    6.09
  -1  -4 -11  150.20    6.38
   1   4 -11  134.85    5.48
  -1   4  11  149.01    6.66
  -1   4  11  141.37    4.83
   1   4 -11  153.95    6.84
  -1   4  10   59.12    3.39
  -1  -4 -10   48.88    4.34
  -1  -4 -10   47.65    4.10
   1  -4  10   53.59    4.26
  -1   4  10   59.36    4.63
   1   4 -10   53.26    3.74
   1   4 -10   49.24    4.26
  -1   4   9  548.41    9.05
  -1  -4  -9  550.14   11.47
   1  -4   9  547.43   11.18
   1   4  -9  543.53   10.26
  -1   4   9  571.68   12.11
  -1  -4  -9  556.84   11.69
   1   4  -9  566.85   12.22
   1   4  -8  306.91    5.99
  -1  -4  -8  296.66    8.50
  -1   4   8  289.23    8.73
   1   4  -8  298.04    7.75
   1   4  -8  299.02    9.00
  -1   4   8  301.14    6.88
  -1  -4  -8  306.72    8.78
   1  -4   8  299.93    8.56
  -1  -4  -7  601.24   11.68
   1   4  -7  617.69   10.94
  -1   4   7  604.05   12.33
   1   4  -7  622.49   12.60
  -1   4   7  635.02    9.89
   1  -4   7  622.51   12.04
  -1  -4  -7  621.70   12.25
  -1  -4  -6 1682.77   18.89
   1   4  -6 1653.74   17.76
  -1   4   6 1692.65   20.20
  -1   4   6 1699.08   16.11
   1   4  -6 1701.56   20.29
   1  -4   6 1669.20   19.31
  -1  -4  -6 1676.42   19.70
  -1  -4  -5 1263.39   16.00
   1   4  -5 1270.83   15.62
  -1   4   5 1266.06   17.49
  -1   4   5 1289.29   14.19
   1   4  -5 1272.09   17.37
  -1  -4  -5 1317.29   17.61
   1  -4   5 1252.08   17.09
  -1  -4  -4 4481.84   29.34
  -1  -4  -4 4475.19   31.99
   1  -4   4 4485.85   31.70
  -1   4   4 4460.94   32.18
   1   4  -4 4454.69   29.19
  -1   4   4 4524.13   26.72
   1   4  -4 4502.78   32.19
   1   4  -3  523.09   11.24
  -1  -4  -3  538.30   10.18
  -1  -4  -3  535.17   11.45
   1  -4   3  530.53   11.32
   1   4  -3  513.80   10.24
  -1   4   3  517.67   11.24
  -1   4   3  532.94    9.49
   1   4  -2 2597.97   24.08
  -1  -4  -2 2562.12   21.33
  -1  -4  -2 2566.87   24.33
   1  -4   2 2566.95   24.31
   1   4  -2 2559.86   22.51
  -1   4   2 2605.97   24.61
  -1   4   2 2599.98   20.82
   1   4  -1 1853.70   20.37
  -1  -4  -1 1819.30   17.65
  -1  -4  -1 1891.55   20.95
   1  -4   1 1839.35   20.66
  -1   4   1 1874.29   20.93
   1   4  -1 1809.98   19.05
  -1   4   1 1873.63   18.01
   1   4   0  888.87   14.27
  -1  -4   0  880.17   12.06
  -1  -4   0  902.02   14.63
   1  -4   0  889.64   14.57
   1   4   0  892.29   13.64
  -1   4   0  921.47   12.95
  -1   4  -1 1854.63   18.52
   1   4   1 1864.29   20.31
  -1  -4   1 1852.23   16.98
  -1  -4   1 1853.18   20.75
   1  -4  -1 1869.68   20.90
  -1   4  -1 1887.46   20.87
  -1   4  -1 1890.68   19.83
  -1   4  -2 2593.39   23.03
  -1   4  -2 2574.32   24.42
  -1   4  -2 2599.65   22.22
  -1  -4   2 2549.76   24.30
   1  -4  -2 2555.97   24.47
  -1  -4   2 2590.93   19.59
   1   4   2 2493.54   23.52
  -1   4  -3  533.78   10.65
  -1   4  -3  537.34   11.43
  -1   4  -3  538.51   10.51
  -1  -4   3  537.63   11.64
   1  -4  -3  541.23   11.73
  -1  -4   3  522.84    8.76
   1   4   3  530.45   11.06
  -1   4  -4 4446.66   29.88
  -1   4  -4 4494.04   32.19
  -1   4  -4 4446.54   29.83
  -1  -4   4 4417.22   31.86
   1  -4  -4 4403.89   32.13
  -1   4  -5 1272.65   16.05
  -1   4  -5 1269.53   17.48
  -1   4  -5 1300.90   16.63
  -1  -4   5 1270.83   17.46
   1  -4  -5 1265.93   17.59
   1   4   5 1290.52   16.89
  -1   4  -6 1646.29   18.11
  -1   4  -6 1708.28   20.26
  -1   4  -6 1672.72   19.13
  -1  -4   6 1667.38   19.89
   1  -4  -6 1715.73   20.35
   1   4   6 1735.51   19.57
  -1   4  -7  611.81   11.19
  -1   4  -7  624.08   12.44
  -1   4  -7  608.34   11.81
  -1  -4   7  613.49   12.26
   1  -4  -7  621.08   12.48
   1   4   7  636.33   12.11
  -1   4  -8  294.53    7.95
  -1   4  -8  303.12    8.95
  -1   4  -8  295.68    8.66
  -1  -4   8  320.43    9.12
   1  -4  -8  309.11    9.02
   1   4   8  299.19    8.48
   1  -4  -9  534.49   11.71
  -1   4  -9  553.43   10.67
  -1   4  -9  569.79   11.99
  -1   4  -9  546.70   11.62
  -1  -4   9  533.58   11.54
   1  -4  -9  555.75   11.96
   1   4   9  547.07   11.26
   1  -4 -10   54.60    4.49
  -1   4 -10   53.52    3.89
  -1   4 -10   62.57    4.61
  -1   4 -10   51.88    4.36
  -1  -4  10   60.74    4.63
   1  -4 -10   53.42    4.45
   1   4  10   55.53    4.22
   1  -4 -11  143.36    6.50
  -1   4 -11  139.91    6.49
  -1   4 -11  137.53    5.61
  -1   4 -11  136.71    6.37
   1   4  11  158.90    6.46
   1  -4 -11  127.93    6.36
  -1  -4  11  143.87    6.41
  -1  -4  12  470.26   10.86
  -1   4 -12  452.66    9.79
  -1   4 -12  451.14   11.18
  -1   4 -12  476.01   11.29
   1  -4 -12  439.31   11.24
   1   4  12  471.54   10.70
   1  -4 -12  450.32   10.96
  -1   4 -13  609.27   13.16
  -1   4 -13  581.89   11.07
  -1   4 -13  612.46   12.87
   1   4  13  600.64   12.05
  -1  -4  13  549.25   11.75
   1  -4 -13  568.57   12.85
   1  -4 -13  591.08   12.60
  -1   4 -14 1371.79   19.90
  -1   4 -14 1319.67   16.57
  -1   4 -14 1368.01   19.15
  -1  -4  14 1344.90   18.16
   1  -4 -14 1364.00   19.78
   1  -4 -14 1351.15   18.83
  -1   4 -15  146.13    7.13
  -1   4 -15  144.13    5.86
  -1   4 -15  129.93    6.57
   1   4  15  157.40    6.73
  -1  -4  15  128.99    6.37
   1  -4 -15  144.82    7.08
   1  -4 -15  143.11    6.61
  -1   4 -16  170.51    7.76
  -1   4 -16  176.51    6.66
  -1   4 -16  179.36    7.50
   1   4  16  185.88    7.28
  -1  -4  16  165.75    6.94
   1  -4 -16  182.29    7.99
   1  -4 -16  172.75    7.20
  -1   4 -17  124.33    6.99
  -1   4 -17  126.57    5.78
  -1   4 -17  106.77    6.10
   1   4  17  121.28    6.13
  -1  -4  17  125.92    6.29
   1  -4 -17  139.97    7.14
   1  -4 -17  124.67    6.36
  -1   4 -18   77.33    5.67
  -1   4 -18   94.43    5.11
  -1  -4  18   88.25    5.53
   1   4  18   82.63    5.34
   1  -4 -18   89.45    5.73
   1  -4 -18   89.76    6.14
  -1   4 -18   89.53    5.56
  -1   4 -19  102.29    5.38
  -1   4 -19   99.19    6.03
  -1  -4  19   99.73    5.74
   1   4  19  103.04    5.92
   1  -4 -19   91.77    5.73
   1  -4 -19  111.17    6.72
  -1   4 -19   94.64    6.36
  -1   4 -20   81.98    5.03
  -1   4 -20   76.02    5.69
  -1  -4  20   76.87    5.32
   1   4  20   67.73    5.13
   1  -4 -20   74.83    5.83
   1  -4 -20   66.87    5.26
  -1   4 -20   57.94    5.62
  -1   4 -21   39.76    4.99
  -1   4 -21   41.65    4.80
   1  -4 -21   27.75    4.24
  -1  -4  21   29.48    4.18
  -1   4 -21   28.65    3.79
   1   4  21   33.09    4.32
   1  -4 -21   34.70    4.68
  -1   4 -22  246.17    9.94
  -1   4 -22  231.36    8.98
   1   4  22  233.01    8.55
   1  -4 -22  244.35    9.79
   1  -4 -22  257.93    8.99
  -1   4 -23   65.97    5.89
  -1   4 -23   71.45    5.83
   1   4  23   70.32    5.53
   1  -4 -23   49.47    5.53
   1  -4 -23   52.73    5.03
  -1   4 -24  421.28   13.08
  -1   4 -24  373.38   11.52
   1   4  24  400.55   11.33
   1  -4 -24  398.41   12.62
   1  -4 -24  390.54   10.99
  -1   4 -25  521.11   14.86
  -1   4 -25  516.76   13.52
   1   4  25  540.88   13.23
   1  -4 -25  530.41   14.65
   1  -4 -25  538.98   12.94
  -1   4 -26  794.80   18.21
  -1   4 -26  828.75   17.03
   1   4  26  823.88   16.40
   1  -4 -26  837.77   18.37
   1  -4 -26  857.84   16.17
  -1   4 -27  476.25   13.33
   1  -4 -27  445.62   13.90
   1   4  27  483.57   12.98
  -1   4 -27  500.04   14.97
  -1   4 -28  451.29   13.21
   1  -4 -28  473.65   14.42
   1   4  28  458.62   12.74
  -1   4 -28  478.14   14.79
  -1   4 -29   63.80    6.83
  -1   4 -29   58.55    5.91
   1  -4 -29   72.84    6.75
  -1   4 -30   25.73    4.76
  -1   4 -30   27.20    5.21
   1  -4 -30   29.03    5.54
  -1   4 -31   39.67    6.10
  -1   4 -31   31.30    5.14
   1  -4 -31   36.18    5.90
  -1   4 -32  119.02    8.54
  -1   4 -32  130.67    8.09
   1  -4 -32  127.81    8.69
  -1   4 -33   46.16    6.70
  -1   4 -33   35.83    5.75
   1  -4 -33   28.03    6.13
  -1   4 -34  141.33    9.66
  -1   4 -34  121.99    8.31
   1  -4 -34  128.40    9.04
  -1   4 -35  171.10   10.68
   1  -4 -35  191.35   10.66
  -1   4 -36  194.76   11.38
   1  -4 -36  192.10   10.97
  -1   4 -37  121.26    9.30
   1  -4 -37  121.11    9.36
  -1   4 -38   94.94    8.78
   1  -4 -38  104.96    8.88
  -1   4 -39   78.61    8.34
   1  -4 -39   82.73    8.40
  -1   4 -40   71.14    8.51
   1  -4 -40   81.18    8.63
  -1   4 -41   58.07    8.27
   1  -4 -41   62.13    8.16
  -1   4 -42   63.33    8.38
   1  -4 -42   65.38    8.25
  -1   4 -43   26.87    7.47
   1  -4 -43   40.67    7.84
   1  -4 -44   61.12    8.49
   1  -4 -45   87.48    9.90
   1   5 -41  142.47   11.16
  -1  -5 -41  151.59   11.50
   1   5 -40   34.31    7.41
  -1  -5 -40   30.21    7.80
  -1  -5 -40   45.08    8.05
   1   5 -39   20.55    6.74
  -1  -5 -39   13.02    6.10
  -1  -5 -39   10.25    6.35
   1   5 -38   38.10    7.30
  -1  -5 -38   32.51    7.11
  -1  -5 -38   21.98    6.90
   1   5 -37  165.83   11.03
  -1  -5 -37  157.50   11.14
  -1  -5 -37  166.34   11.02
   1   5 -36    4.70    5.69
  -1  -5 -36   -1.61    5.72
  -1  -5 -36   -1.77    5.84
   1   5 -35   14.24    6.08
  -1  -5 -35   12.29    5.88
  -1  -5 -35    6.08    5.33
   1   5 -34   84.41    8.43
  -1  -5 -34   81.19    8.44
  -1  -5 -34   93.16    8.62
   1   5 -33  167.01   10.42
  -1  -5 -33  155.92   10.34
   1   5 -32   35.83    6.79
  -1  -5 -32   42.42    7.18
  -1  -5 -32   43.18    6.91
   1   5 -31  352.88   14.08
  -1  -5 -31  356.64   14.32
  -1  -5 -31  344.58   13.89
   1   5 -30   20.38    5.58
  -1  -5 -30   20.47    6.01
  -1  -5 -30   14.77    5.44
   1   5 -29   39.55    6.20
  -1  -5 -29   34.71    6.16
  -1  -5 -29   40.78    6.49
   1   5 -28  359.05   13.62
  -1  -5 -28  346.66   13.60
  -1  -5 -28  372.15   13.88
   1   5 -27  375.27   13.88
  -1  -5 -27  371.62   13.82
   1   5 -26  611.31   16.96
  -1  -5 -26  602.31   17.01
  -1  -5 -26  607.61   17.13
   1   5 -25 1006.05   21.05
  -1  -5 -25 1053.00   21.61
  -1  -5 -25  995.75   21.37
   1   5 -24  652.25   17.09
  -1  -5 -24  619.27   16.74
  -1  -5 -24  628.54   16.93
  -1  -5 -23  193.12    9.79
  -1  -5 -23  193.06    8.69
   1   5 -23  195.59    9.91
  -1  -5 -23  212.22   10.19
  -1  -5 -22   71.36    6.74
  -1  -5 -22   81.67    6.13
   1   5 -22   73.73    6.66
  -1  -5 -22   79.46    7.08
  -1  -5 -21 1016.94   20.28
  -1  -5 -21 1039.66   20.64
  -1  -5 -21 1056.91   18.40
   1   5 -21 1043.07   20.45
   1   5 -20   14.69    4.29
  -1  -5 -20   17.54    4.37
  -1  -5 -20   13.59    4.34
  -1  -5 -20   19.73    4.74
  -1  -5 -19  377.24   12.46
  -1  -5 -19  390.09   11.36
   1   5 -18  369.68   12.21
  -1   5  18  330.69   11.30
  -1  -5 -18  374.74   12.24
  -1  -5 -18  354.48   10.87
   1   5 -17   35.11    4.91
   1   5 -17   37.65    4.37
  -1   5  17   30.80    4.82
  -1  -5 -17   37.76    5.26
   1  -5  17   35.64    4.66
  -1  -5 -17   38.08    4.89
   1   5 -16  407.71   12.44
   1   5 -16  415.15   10.62
  -1   5  16  387.49   11.93
  -1  -5 -16  411.56   12.40
   1  -5  16  397.64   10.97
  -1  -5 -16  386.81   11.33
   1   5 -15  296.91   10.62
  -1  -5 -15  316.17   10.28
   1  -5  15  310.10    9.85
  -1  -5 -15  318.44   10.86
  -1   5  15  291.62   10.39
   1   5 -15  327.27    9.52
   1   5 -14    0.80    3.50
  -1  -5 -14    3.57    3.58
  -1  -5 -14   -0.92    3.53
   1  -5  14    9.66    3.66
   1   5 -14    7.50    3.11
  -1   5  14    8.45    3.82
  -1  -5 -13  731.36   15.06
   1  -5  13  728.39   14.59
   1   5 -13  708.52   15.90
  -1   5  13  722.39   15.69
   1   5 -13  725.53   13.69
  -1  -5 -13  675.89   14.97
   1  -5  12  148.74    7.25
  -1  -5 -12  169.82    7.77
   1   5 -12  157.47    8.01
  -1   5  12  153.65    7.63
   1   5 -12  160.41    6.88
  -1  -5 -12  172.43    7.88
  -1   5  11   10.76    3.48
   1   5 -11   25.35    3.62
   1   5 -11   22.98    3.95
  -1  -5 -11   24.07    4.28
  -1  -5 -11   15.46    3.53
   1  -5  11   16.95    4.00
   1  -5  10   57.11    5.31
  -1  -5 -10   54.55    5.12
   1   5 -10   66.19    5.43
  -1  -5 -10   71.78    5.50
   1   5 -10   67.57    4.78
  -1   5  10   59.63    5.29
   1  -5   9  607.93   13.49
  -1  -5  -9  612.45   13.70
   1   5  -9  578.22   13.70
  -1  -5  -9  617.17   13.51
  -1   5   9  587.51   13.82
   1   5  -9  592.46   12.26
   1  -5   8  220.50    8.54
  -1  -5  -8  232.69    8.80
   1   5  -8  212.48    8.47
  -1  -5  -8  240.86    8.59
  -1   5   8  226.64    8.86
   1   5  -8  233.72    8.06
  -1  -5  -7  131.67    7.00
   1  -5   7  160.05    7.58
   1   5  -7  157.41    7.59
  -1   5   7  143.47    5.92
  -1  -5  -7  126.41    6.33
  -1   5   7  137.51    7.23
   1   5  -7  152.15    6.75
   1  -5   6  605.51   13.50
  -1  -5  -6  615.30   13.69
  -1   5   6  585.83   11.29
   1   5  -6  593.48   13.58
  -1  -5  -6  581.45   12.46
   1   5  -6  599.86   12.53
  -1   5   6  588.80   13.57
  -1  -5  -5  386.45   11.16
   1  -5   5  375.46   10.94
   1   5  -5  366.61   10.96
  -1   5   5  383.13    9.28
  -1  -5  -5  399.06   10.24
  -1   5   5  385.51   11.18
   1   5  -5  362.94    9.91
  -1  -5  -4  763.21   15.21
   1  -5   4  767.05   15.16
  -1   5   4  771.50   13.00
   1   5  -4  772.36   15.26
  -1  -5  -4  756.51   13.65
  -1   5   4  784.16   15.53
   1   5  -4  763.02   14.09
   1  -5   3  170.81    7.96
  -1  -5  -3  179.43    8.00
  -1   5   3  171.54    6.55
   1   5  -3  170.21    7.56
  -1  -5  -3  172.72    6.82
   1   5  -3  179.00    7.27
  -1   5   3  169.06    7.81
   1  -5   2  412.96   11.40
  -1  -5  -2  422.84   11.55
   1   5  -2  413.68   11.20
  -1   5   2  418.94    9.92
  -1  -5  -2  439.38   10.14
  -1   5   2  403.03   11.26
   1   5  -2  429.90   10.87
  -1   5   1   39.95    4.43
   1   5  -1   34.77    4.13
  -1   5   1   35.53    3.79
  -1  -5  -1   39.10    4.69
   1  -5   1   29.36    4.46
  -1  -5  -1   43.20    3.86
   1   5  -1   28.39    3.95
   1  -5   0   19.12    3.88
  -1   5   0   19.29    3.34
  -1   5   0   20.91    3.90
   1   5   0   17.14    3.45
  -1   5   0   15.06    3.20
  -1  -5   0   15.71    3.82
  -1  -5   0   17.66    2.95
   1   5   0   24.22    3.70
  -1   5  -1   33.07    3.82
  -1   5  -1   43.15    4.52
   1   5   1   40.73    4.17
  -1   5  -1   33.71    3.84
  -1  -5   1   35.35    4.59
   1  -5  -1   41.33    4.77
  -1  -5   1   29.28    3.31
   1   5   1   40.69    4.24
   1   5   2  428.78   11.05
  -1   5  -2  407.83   11.33
  -1  -5   2  404.47   11.29
   1  -5  -2  415.43   11.46
   1   5   2  437.81   11.24
  -1   5  -2  419.12   10.47
  -1   5  -2  425.66   10.68
   1   5   3  180.40    7.60
  -1   5  -3  182.75    7.86
  -1  -5   3  186.80    8.02
   1  -5  -3  174.07    7.94
   1   5   3  162.93    7.29
  -1   5  -3  180.60    7.36
  -1   5  -3  176.54    7.24
  -1   5  -4  748.29   15.10
   1  -5  -4  720.82   15.04
  -1  -5   4  746.44   15.12
   1   5   4  743.63   14.53
  -1   5  -4  743.51   14.00
  -1   5  -4  746.59   13.82
  -1   5  -5  394.04   11.19
   1  -5  -5  396.22   11.40
  -1  -5   5  365.37   10.93
   1   5   5  388.69   10.64
  -1   5  -5  371.34   10.24
  -1   5  -5  385.18   10.12
  -1   5  -6  565.72   12.66
  -1   5  -6  603.22   13.64
  -1  -5   6  597.81   13.66
   1   5   6  585.17   12.95
   1  -5  -6  611.03   13.88
  -1   5  -6  580.48   12.21
  -1   5  -7  149.06    6.94
  -1   5  -7  151.72    7.51
  -1  -5   7  153.55    7.58
   1   5   7  134.23    6.67
   1  -5  -7  137.01    7.19
  -1   5  -7  138.34    6.38
  -1   5  -8  220.87    8.40
  -1   5  -8  218.17    8.74
  -1  -5   8  227.06    8.80
   1   5   8  230.81    8.32
   1  -5  -8  224.96    8.83
  -1   5  -8  231.23    7.93
  -1   5  -9  609.58   13.60
  -1   5  -9  625.34   14.02
  -1  -5   9  618.21   13.85
   1   5   9  592.30   12.99
   1  -5  -9  621.93   14.11
  -1   5  -9  598.83   12.32
  -1   5 -10   65.92    5.33
  -1   5 -10   65.60    4.79
  -1   5 -10   70.72    5.49
  -1  -5  10   64.83    5.63
   1   5  10   57.80    5.04
   1  -5 -10   57.91    5.19
   1  -5 -11   12.90    3.62
   1   5  11   16.07    3.39
  -1   5 -11   17.57    3.94
  -1   5 -11   14.33    4.00
  -1   5 -11   21.35    3.37
   1  -5 -11   22.75    4.20
  -1  -5  11   20.03    3.94
  -1  -5  12  146.54    7.42
  -1   5 -12  157.88    6.67
   1  -5 -12  161.81    7.82
  -1   5 -12  139.16    7.31
  -1   5 -12  160.36    7.74
   1  -5 -12  154.65    7.72
   1   5  12  155.40    7.24
  -1  -5  13  733.16   15.12
   1  -5 -13  698.72   15.14
  -1   5 -13  735.53   15.70
  -1   5 -13  719.82   13.43
  -1   5 -13  722.68   15.38
   1  -5 -13  761.49   16.06
   1   5  13  727.17   14.63
   1  -5 -14    1.01    3.55
   1   5  14    2.83    3.32
  -1   5 -14    4.95    3.15
  -1   5 -14    5.85    3.72
  -1   5 -14   -0.66    3.64
   1  -5 -14    1.09    3.36
  -1  -5  14    7.53    3.93
   1  -5 -15  291.86   10.17
   1   5  15  292.48    9.65
  -1   5 -15  296.05    8.91
  -1   5 -15  312.31   10.50
  -1   5 -15  318.62   10.96
   1  -5 -15  316.59   11.02
  -1  -5  15  305.75   10.18
   1  -5 -16  392.89   11.75
   1   5  16  425.74   11.55
  -1   5 -16  411.73   10.40
  -1   5 -16  409.14   11.96
  -1   5 -16  398.70   12.36
  -1  -5  16  424.97   11.81
   1  -5 -16  379.60   12.13
   1  -5 -17   42.14    5.18
   1   5  17   40.23    4.83
  -1   5 -17   35.26    4.88
  -1   5 -17   31.91    4.83
  -1  -5  17   44.58    5.19
   1  -5 -17   45.49    5.31
   1  -5 -18  359.14   11.39
   1   5  18  346.96   10.65
  -1   5 -18  347.88   11.40
  -1   5 -18  374.50   12.25
  -1  -5  18  351.95   10.99
   1  -5 -18  336.65   11.80
   1  -5 -19  415.04   12.32
   1   5  19  375.37   11.10
  -1   5 -19  376.53   11.82
  -1   5 -19  382.13   12.61
  -1  -5  19  392.23   11.49
   1  -5 -19  369.51   12.40
   1   5  20   20.03    4.26
  -1   5 -20   26.83    4.83
  -1   5 -20   25.18    5.16
  -1  -5  20   32.62    5.21
   1  -5 -20   21.90    5.01
   1  -5 -21 1020.28   18.95
   1   5  21 1044.84   18.31
  -1   5 -21 1027.01   19.28
  -1   5 -21 1040.84   20.80
  -1  -5  21 1070.57   18.44
   1  -5 -21 1064.87   20.74
   1   5  22   81.50    6.18
  -1   5 -22   69.79    6.42
  -1   5 -22   85.26    7.10
   1  -5 -22   85.25    7.06
   1  -5 -22   75.51    6.39
   1   5  23  200.34    8.83
  -1   5 -23  216.54    9.66
  -1   5 -23  204.84   10.17
   1  -5 -23  191.81    9.77
   1  -5 -23  213.85    9.36
   1   5  24  617.91   14.87
   1  -5 -24  635.46   17.09
   1  -5 -24  614.78   15.24
  -1   5 -24  628.02   15.71
  -1   5 -24  648.46   17.14
   1  -5 -25 1027.76   21.62
   1  -5 -25 1037.43   19.40
  -1   5 -25 1001.35   19.86
  -1   5 -25 1002.93   21.44
   1  -5 -26  600.73   16.94
   1  -5 -26  592.57   15.17
  -1   5 -26  588.77   15.63
  -1   5 -26  582.08   16.84
   1  -5 -27  409.57   14.44
  -1   5 -27  410.06   13.34
  -1   5 -27  434.53   14.89
   1  -5 -28  381.37   14.04
  -1   5 -28  342.42   12.35
  -1   5 -28  372.39   14.01
   1  -5 -29   29.95    6.25
  -1   5 -29   41.13    6.12
  -1   5 -29   41.73    6.33
   1  -5 -30   25.63    5.67
  -1   5 -30   20.38    5.35
  -1   5 -30    7.96    5.03
  -1   5 -31  338.50   13.98
  -1   5 -31  323.84   12.49
   1  -5 -31  338.48   13.74
  -1   5 -32   33.18    6.79
  -1   5 -32   36.81    6.24
   1  -5 -32   25.54    6.19
   1  -5 -33  192.91   11.07
  -1   5 -33  156.72   10.59
   1  -5 -34   89.20    8.63
  -1   5 -34   86.21    8.81
   1  -5 -35    2.37    5.37
  -1   5 -35    2.19    5.63
   1  -5 -36    5.47    6.01
  -1   5 -36   -2.24    5.61
   1  -5 -37  166.42   11.23
  -1   5 -37  161.64   11.14
   1  -5 -38   16.12    6.19
  -1   5 -38   24.99    6.94
   1  -5 -39    8.85    6.23
  -1   5 -39   22.67    6.78
   1  -5 -40   26.85    7.31
  -1   5 -40   50.15    8.24
   1  -5 -41  161.27   11.90
   1   6 -37   73.88    9.36
  -1  -6 -36   17.84    7.09
   1   6 -36    9.44    6.88
  -1  -6 -35   38.37    7.83
   1   6 -35   53.72    8.43
  -1  -6 -34   11.39    6.09
   1   6 -34    5.43    5.96
  -1  -6 -33   50.31    7.73
   1   6 -33   50.80    8.04
  -1  -6 -32   63.51    7.86
   1   6 -32   38.46    7.81
  -1  -6 -31   19.11    6.47
   1   6 -31    9.60    5.91
  -1  -6 -30   18.12    6.25
   1   6 -30   27.90    6.47
  -1  -6 -29    9.05    5.22
   1   6 -29   12.76    5.69
  -1  -6 -28  148.18   10.12
   1   6 -28  163.61   10.68
   1   6 -27   63.06    7.82
  -1  -6 -27   45.02    6.73
  -1   6  26  120.12    8.96
   1   6 -26  111.72    8.81
  -1  -6 -26  131.79    9.45
  -1   6  25   90.02    7.99
   1   6 -25   94.50    8.06
  -1  -6 -25   92.34    8.04
  -1   6  24   29.89    6.14
   1   6 -24   50.28    6.98
  -1  -6 -24   37.91    6.23
  -1  -6 -23  142.07    8.56
  -1   6  23  130.62    8.77
  -1  -6 -23  127.23    8.87
  -1  -6 -22   51.65    6.17
   1   6 -22   44.92    6.52
  -1  -6 -22   43.20    6.20
  -1   6  22   43.35    6.11
   1   6 -21    8.65    4.53
  -1  -6 -21   14.33    5.13
  -1  -6 -21   12.75    4.79
  -1   6  21    6.97    4.41
   1   6 -20  110.24    8.28
  -1   6  20  115.04    8.48
  -1  -6 -20  112.12    7.80
   1   6 -19  222.35   10.59
  -1   6  19  212.45   10.57
  -1  -6 -19  218.91   10.56
  -1  -6 -19  216.25   10.09
   1   6 -18  114.17    8.49
  -1   6  18  123.96    8.52
  -1  -6 -18  125.29    8.27
  -1  -6 -18  146.26    8.59
   1   6 -17  245.54   11.24
  -1   6  17  257.59   11.04
  -1  -6 -17  246.07   10.67
   1  -6  17  263.62   10.20
  -1  -6 -17  219.91    9.96
   1   6 -16  114.68    8.03
   1  -6  16  106.13    7.21
  -1  -6 -16  110.77    7.59
  -1   6  16  103.74    7.63
  -1  -6 -16  113.91    7.73
   1   6 -15   17.12    4.32
   1   6 -15   15.82    4.76
  -1   6  15   15.46    4.56
  -1  -6 -15   20.13    4.76
   1  -6  15   18.14    4.71
  -1  -6 -15   19.17    4.98
   1  -6  14  129.80    7.69
  -1  -6 -14  125.15    7.87
   1   6 -14  122.73    8.30
  -1  -6 -14  136.37    8.15
   1   6 -14  138.62    7.35
  -1   6  14  116.12    7.78
  -1  -6 -13  411.50   12.88
   1  -6  13  401.69   12.50
   1   6 -13  412.26   13.52
  -1  -6 -13  414.34   12.92
  -1   6  13  391.95   13.03
   1   6 -13  404.57   11.72
  -1  -6 -12  412.44   12.97
   1  -6  12  448.98   12.98
   1   6 -12  416.00   11.94
  -1   6  12  420.86   13.30
   1   6 -12  409.26   13.33
  -1  -6 -12  416.82   12.79
   1   6 -11   31.34    5.32
   1   6 -11   23.14    4.09
  -1   6  11   28.78    5.14
  -1  -6 -11   17.12    4.73
   1  -6  11   30.96    5.29
  -1  -6 -11   16.75    4.45
  -1   6  10  449.56   13.66
   1   6 -10  384.16   11.47
  -1  -6 -10  406.77   12.73
   1  -6  10  432.18   12.78
  -1  -6 -10  394.00   12.12
   1   6 -10  426.12   13.17
  -1   6   9  289.37   11.22
   1   6  -9  310.89   10.41
  -1  -6  -9  283.27   10.91
   1  -6   9  295.66   10.86
  -1  -6  -9  282.10   10.26
   1   6  -9  281.27   10.99
  -1   6   8   57.81    6.03
   1   6  -8   46.70    5.13
   1  -6   8   41.24    5.35
  -1  -6  -8   67.67    6.30
  -1  -6  -8   58.35    5.52
   1   6  -8   55.04    5.77
  -1   6   7  303.78   11.24
   1   6  -7  293.69   10.13
   1  -6   7  281.80   10.53
  -1  -6  -7  294.87   11.05
  -1  -6  -7  291.91   10.02
   1   6  -7  314.79   11.30
  -1   6   6  167.55    8.61
   1   6  -6  193.08    8.57
  -1  -6  -6  189.11    9.10
   1  -6   6  194.06    9.00
  -1  -6  -6  190.27    8.30
   1   6  -6  191.29    9.05
   1   6  -5   65.92    5.67
  -1   6   5   75.91    6.46
  -1  -6  -5   70.91    6.20
   1  -6   5   68.84    6.14
  -1  -6  -5   69.18    5.62
   1   6  -5   79.16    6.43
  -1   6   4   90.32    6.89
   1   6  -4   96.79    6.38
   1  -6   4   92.09    7.05
  -1  -6  -4   93.27    6.89
  -1  -6  -4  103.98    6.30
   1   6  -4   94.22    6.74
   1   6  -3  362.43   11.20
  -1   6   3  361.13   12.00
   1  -6   3  335.35   11.48
  -1  -6  -3  351.61   11.76
  -1  -6  -3  358.36   10.47
   1   6  -3  347.49   11.49
  -1   6   3  362.27   10.43
  -1   6   2   49.12    5.59
   1   6  -2   47.10    5.05
   1   6  -2   49.16    5.39
  -1   6   2   42.75    4.86
  -1  -6  -2   39.90    4.48
   1  -6   2   53.81    5.65
  -1  -6  -2   38.76    5.40
  -1  -6  -1   44.96    5.43
   1  -6   1   33.19    5.00
  -1  -6  -1   42.15    4.41
   1   6  -1   44.03    4.99
  -1   6   1   35.68    5.01
  -1   6   1   44.14    4.61
   1   6  -1   42.20    5.06
  -1   6   1   47.37    5.10
   1  -6   0  134.42    7.75
  -1  -6   0  138.13    8.01
  -1   6   0  124.19    7.12
   1   6   0  120.13    7.19
  -1   6   0  139.19    7.97
   1   6   0  124.36    7.27
  -1   6   0  129.73    7.00
   1  -6  -1   38.08    5.23
  -1  -6   1   56.70    5.88
  -1   6  -1   45.01    4.92
   1   6   1   41.58    4.87
  -1   6  -1   44.80    5.39
   1   6   1   32.43    4.76
  -1   6  -1   48.09    4.99
  -1   6  -2   46.74    4.92
   1  -6  -2   48.67    5.85
  -1  -6   2   46.81    5.88
  -1   6  -2   47.76    5.03
  -1   6  -2   49.96    5.66
   1   6   2   47.63    5.42
   1   6   2   51.40    5.28
  -1   6  -3  370.33   11.12
  -1  -6   3  353.08   11.80
   1  -6  -3  341.13   11.66
  -1   6  -3  347.72   10.78
  -1   6  -3  346.21   11.78
   1   6   3  335.89   11.27
   1   6   3  363.86   11.51
  -1   6  -4   83.96    6.13
   1  -6  -4   96.24    7.04
  -1  -6   4  105.37    7.45
  -1   6  -4  111.01    6.60
   1   6   4  101.47    6.88
  -1   6  -4   92.83    6.93
   1   6   4   88.96    6.70
   1  -6  -5   76.54    6.42
  -1   6  -5   73.99    5.86
  -1  -6   5   90.34    6.99
  -1   6  -5   73.01    5.68
   1   6   5   71.83    5.69
   1   6   5   72.20    6.10
  -1   6  -5   78.51    6.44
   1  -6  -6  186.90    9.17
  -1   6  -6  174.45    8.29
  -1  -6   6  196.03    9.26
  -1   6  -6  188.65    8.15
   1   6   6  171.30    8.21
   1   6   6  173.35    8.61
  -1   6  -6  169.51    8.64
   1  -6  -7  280.65   10.96
  -1   6  -7  286.72   10.44
  -1  -6   7  291.97   11.01
  -1   6  -7  308.64   10.09
   1   6   7  270.77   10.05
   1   6   7  302.84   11.04
  -1   6  -7  300.52   11.13
   1  -6  -8   58.16    6.33
  -1   6  -8   44.02    5.27
  -1  -6   8   55.24    6.22
  -1   6  -8   52.33    5.03
   1   6   8   41.08    5.05
   1   6   8   56.19    5.71
  -1   6  -8   55.26    5.82
   1  -6  -9  298.58   11.15
  -1   6  -9  304.20   10.78
  -1  -6   9  286.47   10.89
  -1   6  -9  288.05    9.64
   1   6   9  278.72   10.34
  -1   6  -9  310.13   11.30
   1  -6 -10  406.35   12.84
  -1   6 -10  442.64   11.73
  -1   6 -10  431.93   12.95
  -1  -6  10  439.14   13.19
  -1   6 -10  427.63   13.16
   1   6  10  392.45   11.99
  -1   6 -11   22.12    4.91
  -1  -6  11   26.19    5.23
  -1   6 -11   26.44    4.24
   1  -6 -11   27.98    5.36
  -1   6 -11   24.12    5.00
   1   6  11   24.20    4.38
   1   6  12  407.76   12.21
  -1  -6  12  426.43   13.12
  -1   6 -12  408.08   12.94
  -1   6 -12  432.76   13.26
   1   6  13  401.77   12.13
   1  -6 -13  380.05   12.71
  -1  -6  13  405.57   12.81
  -1   6 -13  393.41   12.82
  -1   6 -13  385.83   12.62
   1   6  14  130.62    7.49
  -1   6 -14  143.45    8.32
  -1   6 -14  139.06    8.41
   1  -6 -14  146.65    8.71
  -1  -6  14  137.41    8.06
  -1   6 -15   11.56    4.32
  -1   6 -15   12.92    4.44
   1  -6 -15   13.97    4.27
  -1  -6  15   12.76    4.65
   1  -6 -15   11.25    4.55
   1   6  15   14.38    4.38
   1  -6 -16  107.64    7.83
   1   6  16  102.97    6.86
  -1   6 -16   96.24    7.30
  -1   6 -16  106.81    7.71
  -1  -6  16  105.09    7.46
   1  -6 -16   97.61    7.39
   1  -6 -17  256.27   10.87
   1   6  17  255.63   10.06
  -1   6 -17  251.35   10.65
  -1   6 -17  272.89   11.42
  -1  -6  17  233.54   10.08
   1  -6 -17  229.64   10.50
   1  -6 -18  129.40    8.36
   1   6  18  130.16    7.68
  -1   6 -18  121.50    7.96
  -1   6 -18  141.11    8.84
  -1  -6  18  127.54    8.06
   1  -6 -18  136.03    8.63
   1  -6 -19  236.11   10.48
   1   6  19  211.18    9.44
  -1   6 -19  226.87   10.77
  -1  -6  19  223.93   10.14
   1  -6 -19  231.23   10.81
  -1   6 -19  212.47   10.04
  -1   6 -20  133.15    8.59
  -1   6 -20  116.84    8.35
  -1  -6  20  123.03    8.03
   1  -6 -20  119.37    8.15
   1  -6 -20  120.31    8.31
   1  -6 -21    9.78    4.59
   1  -6 -21   14.54    5.08
  -1   6 -21    9.83    4.58
  -1   6 -21   11.32    4.60
   1  -6 -22   52.19    6.61
   1  -6 -22   41.97    6.01
  -1   6 -22   52.75    6.25
  -1   6 -22   50.06    6.70
   1  -6 -23  129.73    9.02
   1  -6 -23  126.19    8.49
  -1   6 -23  128.67    8.60
  -1   6 -23  141.48    9.32
   1  -6 -24   31.07    6.06
   1  -6 -24   39.68    6.49
  -1   6 -24   34.87    5.89
  -1   6 -24   42.92    6.68
   1  -6 -25  101.69    8.63
   1  -6 -25   91.42    8.00
  -1   6 -25   89.05    7.83
  -1   6 -25   98.14    8.51
   1  -6 -26  145.77    9.89
   1  -6 -26  109.20    8.36
  -1   6 -26   99.94    8.04
  -1   6 -26  141.31    9.83
  -1   6 -27   59.06    7.06
   1  -6 -27   49.69    7.05
  -1   6 -27   67.34    7.71
  -1   6 -28  162.84   10.01
  -1   6 -28  160.95   10.33
   1  -6 -28  155.32   10.29
  -1   6 -29   10.90    5.21
   1  -6 -29    7.80    5.45
  -1   6 -29   -3.59    5.32
   1  -6 -30   25.16    6.49
  -1   6 -30   38.11    6.93
   1  -6 -31    8.73    5.83
  -1   6 -31    0.96    5.62
   1  -6 -32   41.07    7.36
  -1   6 -32   51.51    7.74
   1  -6 -33   49.49    7.90
  -1   6 -33   56.90    8.50
   1  -6 -34   15.59    6.35
  -1   6 -34   18.04    6.73
   1  -6 -35   30.57    7.16
  -1   6 -35   39.41    7.65
   1  -6 -36    3.62    6.42
  -1   6 -36   -8.20    6.44
  -1   7  33   10.43    6.79
  -1   7  32   49.26    8.36
  -1   7  31   36.36    7.50
  -1  -7 -31   45.64    8.02
   1   7 -31   60.01    9.08
  -1   7  30   15.80    6.75
  -1  -7 -30   14.14    6.80
   1   7 -30   18.90    7.04
  -1   7  29  102.51    9.39
  -1  -7 -29  100.57    9.86
   1   7 -29   81.15    9.44
  -1   7  28  215.03   12.35
   1   7 -28  238.22   13.35
  -1  -7 -28  196.72   12.29
   1   7 -27  280.44   14.15
  -1  -7 -27  254.16   13.36
  -1   7  27  248.05   13.24
   1   7 -26  389.39   16.30
  -1  -7 -26  387.99   15.88
  -1   7  26  397.57   16.14
   1   7 -25  161.30   11.52
  -1  -7 -25  174.31   11.55
  -1   7  25  166.75   11.52
   1   7 -24  579.94   18.67
  -1  -7 -24  601.86   18.87
  -1   7  24  628.91   19.14
  -1   7  23   16.16    7.19
  -1  -7 -23   -1.19    5.62
   1   7 -23    7.89    6.27
  -1  -7 -23   12.08    6.51
  -1  -7 -22  335.72   13.38
  -1   7  22  339.58   14.35
   1   7 -22  364.55   15.02
  -1  -7 -22  348.00   14.22
  -1  -7 -21  295.47   12.68
   1   7 -21  312.82   13.91
  -1  -7 -21  319.74   13.73
  -1   7  21  317.19   13.88
  -1   7  20   21.23    6.19
  -1  -7 -20   10.71    5.51
  -1  -7 -20   16.30    5.69
   1   7 -20   16.88    5.91
  -1   7  19    4.14    5.12
  -1  -7 -19    5.95    4.65
   1   7 -19    9.43    5.36
  -1  -7 -19   17.15    6.40
  -1   7  18   27.56    6.43
  -1  -7 -18   11.58    5.29
  -1  -7 -18   17.34    5.34
   1   7 -18   19.33    5.73
  -1   7  17   28.37    5.99
  -1  -7 -17   26.48    5.95
  -1  -7 -17   28.85    5.91
   1   7 -17   19.55    5.72
  -1   7  16    2.29    4.85
   1  -7  16    0.60    4.43
  -1  -7 -16   -2.71    4.86
   1   7 -16   -1.77    4.38
  -1  -7 -16    5.17    4.87
   1  -7  15   83.54    7.28
  -1  -7 -15   85.41    7.85
  -1  -7 -15  102.93    7.85
   1   7 -15   83.51    7.90
  -1   7  15   68.40    7.35
   1  -7  14   50.22    6.18
  -1  -7 -14   51.26    6.81
  -1  -7 -14   55.48    6.58
   1   7 -14   39.40    6.25
  -1   7  14   46.98    6.49
   1  -7  13   41.63    6.08
  -1  -7 -13   41.27    6.67
  -1  -7 -13   40.54    5.70
   1   7 -13   47.79    6.62
  -1   7  13   47.87    6.77
   1   7 -13   34.41    5.64
   1   7 -12   42.12    6.16
   1  -7  12   36.28    5.91
  -1  -7 -12   31.42    5.39
  -1  -7 -12   36.38    6.04
  -1   7  12   41.70    6.52
   1   7 -12   37.13    5.58
  -1  -7 -11   91.05    7.27
   1   7 -11   75.26    7.39
  -1   7  11   63.39    7.03
   1   7 -11   78.19    6.78
   1  -7  11   70.65    7.12
  -1  -7 -11   71.18    7.25
  -1  -7 -10   73.59    6.77
   1   7 -10   77.98    7.41
  -1   7  10   80.68    7.47
   1   7 -10   85.68    7.04
  -1  -7 -10   82.63    7.53
   1  -7  10   84.72    7.65
  -1  -7  -9  238.05   10.23
   1   7  -9  254.47   11.44
   1   7  -9  251.44   10.60
  -1   7   9  239.52   11.42
  -1  -7  -9  246.50   11.50
   1  -7   9  237.49   10.91
  -1  -7  -8  226.24    9.99
   1   7  -8  211.65   10.80
   1   7  -8  228.35   10.35
  -1   7   8  213.62   11.01
  -1  -7  -8  242.63   11.49
   1  -7   8  215.10   10.76
  -1  -7  -7  640.62   15.76
   1   7  -7  664.80   17.53
  -1   7   7  651.94   17.75
   1   7  -7  625.60   16.07
   1  -7   7  603.15   16.76
  -1  -7  -7  703.15   18.21
  -1  -7  -6  245.84   10.16
  -1   7   6  248.67   11.48
   1   7  -6  241.14   10.67
   1   7  -6  224.35   10.90
  -1  -7  -6  247.95   11.59
   1  -7   6  232.50   11.04
   1   7  -5   18.15    5.08
   1  -7   5   31.31    6.08
  -1   7   5   16.18    5.22
   1   7  -5   15.53    5.11
  -1  -7  -5   11.51    5.08
   1   7  -4  333.98   12.17
  -1   7   4  376.76   13.73
   1   7  -4  343.68   12.69
   1  -7   4  380.73   13.56
  -1  -7  -4  401.33   13.87
  -1  -7  -3    3.52    4.91
   1  -7   3    5.43    4.77
   1   7  -3    0.49    4.11
   1   7  -3   -4.54    4.29
  -1   7   3    4.31    4.85
   1   7  -2   26.45    5.25
  -1   7   2   23.88    5.46
  -1   7   2   28.44    5.25
  -1  -7  -2   22.68    5.34
   1  -7   2   38.05    6.10
   1   7  -2   38.79    5.56
  -1   7   1    2.92    4.22
   1   7  -1    7.95    4.27
  -1   7   1    1.43    4.27
  -1  -7  -1    2.55    4.57
   1  -7   1    0.90    4.50
   1   7  -1    5.18    4.38
  -1   7   0   -2.62    3.80
  -1   7   0    1.29    4.23
   1   7   0   13.55    4.95
   1  -7   0    3.58    4.51
  -1  -7   0    6.57    4.71
   1   7   0    2.79    4.35
  -1   7  -1    6.71    4.45
  -1   7  -1   10.44    4.60
   1   7   1   10.59    4.12
   1   7   1    4.47    4.39
  -1  -7   1    2.57    4.47
   1  -7  -1    8.26    4.62
  -1   7  -1    2.51    4.04
   1  -7  -2   35.30    6.17
  -1   7  -2   25.81    4.99
  -1   7  -2   23.12    5.27
  -1   7  -2   36.33    5.12
   1   7   2   38.88    5.88
  -1  -7   2   41.06    5.88
   1   7   2   38.96    5.83
  -1   7  -3    7.04    4.21
  -1   7  -3    3.40    4.65
   1   7   3    4.86    4.24
  -1   7  -3   -0.50    3.95
   1   7   3    3.46    4.14
  -1  -7   3   -2.70    4.45
   1  -7  -3    7.87    5.11
   1  -7  -4  369.53   13.43
  -1   7  -4  363.16   12.04
   1   7   4  389.25   13.11
  -1   7  -4  361.50   12.30
  -1  -7   4  361.12   13.19
   1   7   4  347.76   12.91
  -1   7  -4  374.33   13.48
   1   7   5   17.25    4.60
  -1   7  -5   27.43    5.20
  -1   7  -5   25.07    5.60
  -1  -7   5   25.30    5.65
   1  -7  -5   14.21    5.18
   1   7   5    8.90    4.66
  -1   7  -5   21.00    5.11
   1  -7  -6  249.94   11.74
  -1   7  -6  229.74   10.35
   1   7   6  224.49   10.34
  -1   7  -6  236.30    9.88
  -1  -7   6  266.81   11.78
  -1   7  -6  226.13   10.94
   1   7   6  278.59   11.89
  -1   7  -7  668.75   17.72
   1   7   7  618.12   17.03
   1   7   7  658.87   16.61
  -1  -7   7  656.31   17.56
   1  -7  -7  700.86   18.08
  -1   7  -7  656.96   16.78
  -1   7  -8  222.11   10.87
   1   7   8  220.11   10.71
   1   7   8  198.32    9.79
  -1  -7   8  234.50   11.26
   1  -7  -8  234.63   11.39
  -1   7  -8  205.40   10.08
   1   7   9  219.18   10.88
  -1   7  -9  233.00   11.14
   1   7   9  226.47   10.23
  -1  -7   9  247.28   11.33
   1  -7  -9  256.43   11.57
  -1   7  -9  258.26   11.00
  -1   7 -10   80.49    7.43
   1   7  10   76.71    7.39
   1   7  10   92.58    7.24
  -1  -7  10   76.05    7.55
   1  -7 -10   79.23    7.70
  -1   7 -10   82.88    7.12
   1   7  11   73.39    7.46
  -1   7 -11   85.81    7.61
   1   7  11   85.78    6.88
  -1  -7  11   62.47    7.06
   1  -7 -11   73.58    7.42
  -1   7 -11   73.05    7.00
   1   7  12   28.07    5.84
  -1   7 -12   39.12    6.23
  -1  -7  12   39.54    6.07
   1   7  12   34.86    5.62
   1  -7 -12   36.08    6.10
  -1   7 -12   46.92    6.00
  -1  -7  13   40.09    6.14
  -1   7 -13   32.76    5.87
   1   7  13   42.82    6.45
  -1   7 -13   29.17    5.54
   1  -7 -13   45.44    6.42
   1   7  13   36.30    5.62
   1   7  14   36.86    6.53
  -1   7 -14   46.63    6.55
   1   7  14   51.89    6.14
  -1  -7  14   47.43    6.49
   1  -7 -14   56.53    7.00
  -1   7 -14   51.93    6.59
  -1   7 -15   78.96    7.60
  -1   7 -15   88.20    7.79
  -1  -7  15   80.34    7.60
   1  -7 -15   78.12    7.89
  -1  -7  16   -3.33    5.03
   1  -7 -16   -2.46    5.18
  -1   7 -16    1.46    4.60
  -1   7 -16    4.59    6.73
  -1  -7  17   12.26    5.16
   1  -7 -17   20.77    5.73
  -1   7 -17   20.53    5.85
  -1   7 -17   13.59    5.21
  -1  -7  18   18.41    5.41
   1  -7 -18   19.44    5.63
  -1   7 -18   21.48    5.35
  -1   7 -18   29.00    6.02
  -1  -7  19    2.73    4.97
   1  -7 -19   30.09    6.24
  -1   7 -19   25.70    6.24
  -1   7 -19   12.78    5.57
   1  -7 -20   16.72    5.94
  -1   7 -20   22.63    5.84
  -1   7 -20   22.04    6.03
  -1   7 -21  306.97   13.89
  -1   7 -21  341.93   13.86
   1  -7 -21  308.04   13.29
   1  -7 -21  325.93   13.97
  -1   7 -22  361.32   14.92
  -1   7 -22  322.08   13.55
   1  -7 -22  357.90   14.15
   1  -7 -22  346.06   14.24
  -1   7 -23    1.03    5.56
  -1   7 -23   11.89    6.03
   1  -7 -23    4.32    5.91
   1  -7 -23    2.45    5.31
  -1   7 -24  570.40   17.60
   1  -7 -24  637.15   18.65
   1  -7 -24  588.03   18.87
  -1   7 -24  578.87   18.86
  -1   7 -25  167.63   10.79
   1  -7 -25  165.83   11.01
   1  -7 -25  183.36   12.05
  -1   7 -25  187.88   11.75
  -1   7 -26  392.50   15.17
   1  -7 -26  366.43   14.95
  -1   7 -26  397.00   16.18
   1  -7 -26  385.81   15.94
  -1   7 -27  254.16   13.60
  -1   7 -27  231.63   12.31
   1  -7 -27  255.40   13.63
   1  -7 -28  212.35   12.59
  -1   7 -28  226.96   13.20
   1  -7 -29   73.45    8.87
  -1   7 -29   92.72    9.71
   1  -7 -30   17.77    6.96
  -1   7 -30    8.79    6.73
   1  -7 -31   56.99    8.80
  -1   7 -31   57.38    8.52
  -1   8  25   10.26    7.53
  -1  -8 -25    6.16    6.08
  -1   8  24   44.59    8.22
  -1  -8 -24   41.66    7.94
  -1  -8 -23   47.95    7.99
  -1  -8 -23   51.36    8.16
  -1   8  23   35.48    7.77
   1   8 -22   13.32    6.66
  -1  -8 -22   13.65    6.78
  -1   8  22   12.52    6.87
  -1  -8 -22   10.21    6.13
  -1   8  21   71.52    8.81
  -1  -8 -21   76.46    8.61
  -1  -8 -21   66.37    8.49
   1   8 -21   78.79    8.92
   1   8 -20    9.00    5.94
  -1  -8 -20   -0.47    6.07
  -1   8  20    7.36    6.64
  -1  -8 -20   10.10    5.75
   1   8 -19   26.92    6.94
  -1  -8 -19   21.57    7.04
  -1   8  19   20.30    6.85
  -1  -8 -19   29.94    6.80
   1   8 -18   10.54    6.07
  -1  -8 -18   14.98    6.62
  -1  -8 -18   13.21    6.04
   1   8 -17   35.96    7.25
  -1  -8 -17   35.83    7.51
  -1  -8 -17   32.81    6.78
  -1   8  17   43.23    7.56
   1   8 -16   63.91    8.07
  -1  -8 -16   67.77    7.68
  -1  -8 -16   76.32    8.69
  -1   8  16   68.03    8.18
  -1  -8 -15   82.14    8.72
  -1   8  15   64.63    8.19
   1  -8  15   60.67    7.55
  -1  -8 -15   67.45    7.71
   1   8 -15   61.59    7.94
   1   8 -14   10.20    5.65
   1  -8  14    6.40    5.50
  -1  -8 -14    3.45    6.00
  -1   8  14   18.05    6.21
  -1  -8 -14    3.58    4.81
   1   8 -13    5.73    5.68
   1  -8  13    7.65    5.52
  -1  -8 -13    1.81    6.03
  -1  -8 -13    6.51    5.21
  -1   8  13   10.36    6.17
   1   8 -12  178.38   11.21
   1  -8  12  197.38   11.26
  -1  -8 -12  198.41   11.63
  -1  -8 -12  180.81   10.30
  -1   8  12  166.36   10.92
   1  -8  11   66.50    7.87
  -1  -8 -11   76.05    8.38
   1   8 -11   49.48    7.38
  -1   8  11   85.61    8.54
   1   8 -11   71.28    7.62
   1   8 -10   14.72    5.69
  -1   8  10   25.55    6.41
   1   8 -10   26.34    6.07
   1  -8  10   17.10    6.44
  -1  -8 -10   17.76    6.34
   1   8  -9    4.68    4.96
  -1   8   9   14.71    6.04
   1   8  -9   13.80    5.44
   1  -8   9    9.03    5.86
  -1  -8  -9    5.31    5.51
   1   8  -8   39.88    6.63
  -1   8   8   17.84    6.08
   1   8  -8   21.51    5.82
   1  -8   8   20.17    6.17
  -1  -8  -8   21.26    6.37
   1  -8   7   67.27    7.99
  -1  -8  -7   57.62    7.81
   1   8  -7   50.20    7.16
   1   8  -7   39.18    6.61
  -1   8   7   46.49    7.31
   1   8  -6   18.76    6.15
  -1  -8  -6   27.84    6.71
   1  -8   6   29.52    6.82
  -1   8   6   33.20    6.80
   1   8  -6   10.46    5.47
  -1   8   5  120.98    9.65
   1   8  -5   93.87    8.35
  -1   8   5  111.10    8.85
  -1  -8  -5  113.42    9.46
   1   8  -5  118.97    9.18
   1  -8   5   84.66    8.33
   1   8  -4  252.67   12.01
  -1   8   4  232.77   12.18
  -1   8   4  207.31   11.10
  -1  -8  -4  231.46   12.51
   1   8  -4  245.83   11.94
   1  -8   4  243.54   12.26
   1   8  -3   71.13    7.47
  -1   8   3   66.64    8.11
  -1  -8  -3   63.90    7.89
   1   8  -3   42.52    6.77
   1  -8   3   66.59    7.94
  -1   8   3   57.70    7.17
   1   8  -2   50.51    6.84
  -1   8   2   48.72    7.37
  -1  -8  -2   53.91    7.33
   1   8  -2   54.17    6.84
   1  -8   2   55.35    7.56
  -1   8   2   52.96    6.82
  -1   8   1   59.20    7.67
   1   8  -1   57.13    7.23
  -1  -8  -1   55.39    7.63
   1   8  -1   50.55    6.63
  -1   8   1   49.70    6.74
   1   8   0    6.32    5.40
   1   8   0    8.63    5.24
  -1  -8   0    7.25    5.56
   1  -8   0   -1.28    5.15
  -1   8   0    3.70    5.33
  -1   8   0    9.75    5.17
  -1   8  -1   61.85    7.24
   1   8   1   63.63    7.46
  -1   8  -1   66.01    7.76
   1   8   1   66.24    7.41
   1  -8  -1   61.62    7.96
  -1  -8   1   63.84    7.73
   1   8   2   48.68    6.98
  -1   8  -2   45.27    7.04
   1   8   2   51.97    6.85
   1  -8  -2   46.17    7.14
  -1  -8   2   50.34    7.74
  -1   8  -3   52.92    7.57
   1   8   3   60.24    7.33
   1   8   3   42.67    6.55
   1  -8  -3   60.42    7.85
  -1  -8   3   58.98    7.64
   1   8   4  208.30   11.51
  -1   8  -4  228.08   12.04
   1   8   4  220.91   11.25
   1  -8  -4  231.35   12.24
  -1  -8   4  229.94   12.00
   1   8   5  112.18    9.16
  -1   8  -5   91.24    8.68
  -1  -8   5   79.74    8.62
   1  -8  -5   82.75    8.26
   1   8   5   96.14    8.16
  -1   8  -6   12.29    5.24
   1   8   6   21.39    5.58
   1   8   6   10.24    5.78
  -1   8  -6    6.79    5.53
   1  -8  -6   11.46    5.68
  -1  -8   6   18.58    6.35
  -1   8  -7   34.86    6.49
  -1  -8   7   52.88    7.37
   1  -8  -7   55.92    7.69
   1   8   7   62.60    7.54
  -1   8  -7   50.21    6.87
   1   8   7   63.22    7.37
   1   8   8   24.92    6.27
  -1   8  -8   31.19    6.29
   1   8   8   21.13    5.67
  -1   8  -8   20.93    6.17
   1  -8  -8    9.52    5.70
  -1  -8   8   20.69    6.51
  -1   8  -9    4.94    5.72
  -1   8  -9    4.50    5.01
   1   8   9    5.24    5.48
   1  -8  -9    7.16    5.79
   1   8   9   -0.77    4.50
  -1   8 -10    9.21    5.38
   1   8  10   18.34    6.21
  -1   8 -10   19.02    6.31
   1  -8 -10   20.33    6.34
  -1  -8  10   25.83    6.61
   1   8  11   67.65    8.41
  -1   8 -11   57.36    7.76
  -1   8 -11   71.39    7.87
   1  -8 -11   51.09    7.92
  -1  -8  11   72.92    8.33
  -1   8 -12  187.26   11.34
   1   8  12  195.66   11.42
  -1  -8  12  187.49   11.37
   1  -8 -12  195.13   11.56
  -1   8 -12  176.43   10.72
  -1   8 -13   21.86    6.01
   1   8  13   12.33    6.30
  -1   8 -13   15.42    6.06
  -1  -8  13   12.18    6.15
   1  -8 -13   22.61    6.24
  -1   8 -14   13.95    5.86
   1   8  14   20.95    6.60
  -1   8 -14   10.39    5.63
   1  -8 -14    1.85    5.49
  -1  -8  14   12.47    6.08
   1   8  15   60.93    7.91
  -1   8 -15   65.05    8.11
  -1  -8  15   61.50    8.12
  -1   8 -15   69.57    8.07
   1  -8 -15   70.21    8.61
  -1   8 -16   55.25    7.94
   1   8  16   72.03    8.68
  -1  -8  16   56.46    8.05
   1  -8 -16   60.58    7.97
  -1   8 -16   65.84    7.97
   1   8  17   34.23    7.44
  -1   8 -17   40.99    7.36
   1  -8 -17   46.49    7.51
  -1  -8  17   30.17    6.88
  -1   8 -17   35.68    7.41
   1   8  18   22.75    7.20
  -1   8 -18    7.14    5.92
   1  -8 -18   19.87    7.02
  -1  -8  18   23.35    6.59
  -1   8 -18   15.74    6.42
   1   8  19   27.80    7.08
  -1   8 -19   35.63    7.02
   1  -8 -19   43.42    7.35
  -1   8 -19   27.75    7.18
   1   8  20   10.32    7.11
  -1   8 -20   -1.03    5.89
   1  -8 -20    0.01    5.86
  -1   8 -20   10.12    6.15
   1   8  21   77.25    9.31
  -1   8 -21   96.01    9.74
   1  -8 -21   94.15    9.55
  -1   8 -21   71.72    8.48
   1   8  22   18.58    7.08
  -1   8 -22   15.98    6.93
   1  -8 -22   12.23    6.77
  -1   8 -22    9.87    6.22
   1   8  23   39.91    7.86
   1  -8 -23   39.80    7.71
  -1   8 -23   37.08    7.59
  -1   8 -23   36.40    8.10
   1  -8 -24   36.92    7.65
  -1   8 -24   41.58    7.83
  -1   8 -24   51.92    8.47
  -1   8 -25    4.52    6.63
   1  -8 -25   15.19    7.35
   1  -8 -26   57.49    8.67
   1  -9  14   16.22    7.02
   1  -9  13   22.04    7.23
  -1  -9 -13   21.66    7.39
   1   9 -13   14.10    7.23
   1  -9  12   33.72    7.62
   1   9 -12   21.21    7.35
  -1  -9 -12   48.05    8.32
   1  -9  11   43.00    7.86
  -1  -9 -11   30.74    7.56
   1   9 -11   44.93    7.85
   1   9 -10   42.83    7.93
   1  -9  10   56.36    8.48
  -1   9  10   34.40    7.68
  -1  -9 -10   48.78    8.58
   1   9  -9    6.33    6.22
   1  -9   9    6.63    6.69
  -1  -9  -9   13.40    7.38
  -1   9   9    1.85    6.76
   1   9  -8   44.05    7.92
   1  -9   8   17.71    6.89
  -1  -9  -8   11.27    7.14
  -1   9   8   28.43    7.78
   1   9  -8   25.69    7.17
  -1   9   8   32.03    7.32
   1   9  -7  181.71   11.73
  -1   9   7  223.77   13.47
  -1  -9  -7  196.25   12.96
   1   9  -7  168.42   11.61
   1  -9   7  202.25   12.51
  -1   9   7  158.19   11.34
   1   9  -6   32.84    7.24
  -1   9   6   36.93    7.84
  -1  -9  -6   53.26    8.73
   1   9  -6   40.01    7.77
  -1   9   6   64.79    9.05
   1  -9   6   46.73    8.21
   1   9  -5   87.64    9.35
  -1   9   5  107.78   10.42
  -1  -9  -5  101.41   10.20
   1  -9   5  109.04   10.51
   1   9  -5  115.42   10.12
   1   9  -4   35.75    7.56
  -1   9   4   36.66    8.05
   1   9  -4   28.14    7.18
  -1  -9  -4   25.88    7.53
   1  -9   4   41.46    7.75
   1   9  -3   42.60    7.33
  -1  -9  -3   56.46    8.58
  -1   9   3   52.77    8.59
   1   9  -3   42.34    7.57
   1  -9   3   64.65    8.70
  -1   9   2   50.22    8.39
   1   9  -2   63.45    8.48
  -1  -9  -2   69.35    8.95
   1  -9   2   58.79    8.79
   1   9  -2   53.80    8.19
   1   9  -1   16.17    6.36
  -1  -9  -1   27.65    7.40
   1  -9   1   22.14    7.25
   1   9  -1   29.27    7.41
  -1   9   1   15.82    6.91
   1   9   0    7.01    5.89
   1  -9   0    6.31    6.75
  -1  -9   0   18.34    7.35
   1   9   0   -0.74    6.07
  -1   9   0    5.28    6.48
   1   9   1   20.66    6.70
   1   9   1   17.28    7.03
  -1   9  -1    9.36    6.89
   1  -9  -1   12.89    6.73
  -1  -9   1   15.95    7.11
  -1  -9   2   67.86    9.05
   1   9   2   72.54    8.43
  -1   9  -2   70.37    8.91
   1   9   2   74.16    8.66
   1  -9  -2   58.23    8.74
  -1  -9   3   51.43    8.25
   1   9   3   32.28    7.15
  -1   9  -3   60.09    8.67
   1   9   3   41.88    8.11
   1  -9  -3   62.73    8.95
  -1   9  -4   39.60    7.79
  -1  -9   4   39.05    8.29
   1   9   4   22.82    6.62
   1   9   4   48.81    8.55
   1  -9  -4   33.02    7.93
  -1  -9   5   97.18   10.04
   1   9   5  104.10    9.83
  -1   9  -5   83.06    9.39
   1  -9  -5   91.60    9.30
  -1   9  -6   40.23    7.82
   1   9   6   43.59    8.14
   1  -9  -6   41.11    8.23
  -1  -9   6   39.98    8.22
  -1  -9   7  219.78   13.37
   1   9   7  199.77   12.50
  -1   9  -7  201.26   12.64
   1  -9  -7  180.94   12.34
  -1   9  -8   39.00    8.30
   1   9   8   28.67    7.54
   1  -9  -8   25.85    7.82
  -1  -9   8   22.92    7.52
  -1  -9   9    5.05    6.68
   1  -9  -9    3.81    6.88
   1   9   9    2.94    6.47
  -1   9  -9    5.06    6.49
  -1  -9  10   35.79    7.91
   1  -9 -10   28.94    7.59
   1   9  10   50.79    8.32
  -1   9 -10   39.53    8.00
  -1  -9  11   27.95    7.50
   1  -9 -11   37.32    8.12
  -1   9 -11   34.04    7.89
   1   9  11   20.56    7.35
  -1   9 -12   26.23    7.28
  -1  -9  12   19.39    7.04
  -1   9 -12   28.70    7.66
   1   9  12   17.24    7.12
  -1  -9  13   21.63    7.40
  -1   9 -13   24.46    7.52
  -1   9 -13   18.12    6.90
  -1  -9  14   16.02    7.30
  -1   9 -14   15.17    6.73
  -1   9 -14   16.11    7.28
  -1   9 -15   60.86    8.74
  -1   9 -15   63.65    9.08
  -1  -9  15   50.39    8.60
  -1   9 -16   12.45    7.29
  -1   9 -16   11.58    6.72
  -1  -9  16   10.92    7.22
  -1  -9  17   13.73    7.28
   2   0   0 2716.70   15.62
  -2   0   0 2736.00   15.52
   2   0   0 2704.67   18.33
  -2   0   0 2659.57   17.15
   2   0   1  107.87    3.44
   2   0  -1  100.56    3.16
  -2   0  -1  102.25    3.42
  -2   0   1  101.25    3.14
   2   0  -1  109.01    4.25
   2   0   1  105.41    4.05
  -2   0  -1  108.81    3.83
  -2   0   1  108.94    3.68
   2   0  -2 2744.97   14.79
   2   0   2 2760.03   16.71
  -2   0   2 2753.41   16.71
  -2   0  -2 2737.15   17.99
  -2   0  -2 2750.32   16.84
  -2   0   2 2743.12   14.14
   2   0   2 2711.65   18.08
   2   0  -2 2713.51   18.77
   2   0  -3  723.52    9.94
   2   0   3  720.46    9.34
   2   0   3  727.78    8.94
  -2   0  -3  715.50    9.49
  -2   0   3  715.88    8.52
   2   0  -3  713.68    7.42
  -2   0   3  721.51    6.93
  -2   0  -3  713.76    8.98
   2   0   4   91.80    3.54
   2   0  -4   92.76    2.78
   2   0   4   87.71    3.61
  -2   0   4   94.06    3.28
  -2   0  -4   97.02    3.87
  -2   0  -4   88.24    3.61
   2   0   5 2996.96   19.09
   2   0  -5 3058.87   14.63
   2   0  -5 3038.54   20.38
   2   0   5 3011.01   18.48
  -2   0   5 3024.10   16.89
  -2   0  -5 3027.86   20.24
  -2   0  -5 3052.82   19.71
   2   0   6 1778.89   15.27
   2   0  -6 1775.96   11.07
   2   0  -6 1755.57   15.68
  -2   0   6 1759.42   12.92
  -2   0  -6 1787.21   15.97
  -2   0  -6 1734.24   15.36
   2   0   7 1910.81   16.26
   2   0  -7 1918.04   11.47
   2   0  -7 1893.42   16.44
  -2   0   7 1878.05   13.34
  -2   0  -7 1909.96   16.90
  -2   0  -7 1898.67   16.50
   2   0   8   47.43    3.16
   2   0  -8   52.94    2.14
  -2   0  -8   53.76    3.39
  -2   0   8   47.83    2.52
  -2   0  -8   58.85    3.46
   2   0  -8   52.68    3.42
   2   0  -9  297.83    6.86
  -2   0   9  292.39    5.48
   2   0  -9  286.78    4.62
  -2   0  -9  293.12    7.16
   2   0   9  300.64    6.97
  -2   0  -9  287.89    7.01
   2   0 -10  831.20   11.27
  -2   0  10  816.53    9.10
   2   0 -10  831.22    7.86
  -2   0 -10  814.57   11.82
  -2   0 -10  830.15   11.94
   2   0  10  847.94   11.88
   2   0  11  106.00    4.75
  -2   0 -11  101.20    4.80
   2   0 -11  113.79    3.22
  -2   0 -11  103.89    4.69
   2   0 -11  111.99    4.65
   2   0  12 2949.62   22.90
  -2   0 -12 2929.64   23.46
   2   0 -12 2885.19   15.46
  -2   0 -12 2964.73   23.49
   2   0 -12 2982.83   21.55
   2   0  13 5472.79   32.06
  -2   0 -13 5481.54   32.78
   2   0 -13 5402.12   21.73
  -2   0 -13 5558.00   32.64
   2   0 -13 5346.07   29.11
  -2   0 -14   32.80    3.51
   2   0  14   38.06    3.61
  -2   0 -14   44.42    3.95
   2   0 -14   39.80    2.38
  -2   0 -14   35.77    2.32
   2   0 -14   39.04    3.85
  -2   0 -15 5754.05   34.65
   2   0  15 5694.58   34.10
   2   0 -15 5750.47   23.75
  -2   0 -15 5682.37   21.65
   2   0 -15 5713.71   30.61
   2   0 -16 3693.01   19.84
   2   0  16 3713.95   28.29
   2   0 -16 3749.42   25.07
  -2   0 -16 3682.46   17.07
  -2   0 -16 3764.21   28.93
  -2   0 -16 3733.34   28.49
  -2   0 -17  591.71   11.95
   2   0  17  587.59   11.95
  -2   0 -17  598.11   11.83
   2   0 -17  564.21   10.11
   2   0 -17  576.42    8.61
  -2   0 -17  583.50    6.74
   2   0 -17  582.87    8.22
   2   0 -18  352.45    8.13
   2   0  18  347.94    9.40
  -2   0 -18  360.34    9.73
   2   0 -18  353.57    6.69
   2   0 -18  355.20    7.01
  -2   0 -18  364.24    9.49
   2   0 -19 1720.07   17.53
   2   0 -19 1639.07   14.44
   2   0 -19 1682.94   15.26
   2   0  19 1616.44   20.36
  -2   0 -19 1707.32   20.48
  -2   0 -19 1719.71   20.84
   2   0 -20   58.77    3.33
   2   0 -20   60.66    3.52
   2   0  20   61.36    5.16
  -2   0 -20   56.52    4.53
  -2   0 -20   68.13    5.18
   2   0 -21 1656.66   15.51
   2   0  21 1678.27   21.13
   2   0 -21 1702.84   16.14
  -2   0 -21 1709.20   21.51
  -2   0 -21 1644.55   20.86
   2   0 -22    3.09    2.01
   2   0 -22    8.87    2.32
   2   0  22    8.28    3.35
  -2   0 -22    5.25    3.46
  -2   0 -22    4.93    2.89
   2   0  23  706.71   14.50
   2   0 -23  723.97   11.18
  -2   0 -23  712.69   14.70
   2   0 -23  721.09   10.93
  -2   0 -23  736.88   14.69
  -2   0 -24 1804.67   23.33
   2   0 -24 1764.36   17.62
  -2   0 -24 1801.83   22.95
   2   0  24 1801.90   23.16
   2   0  25   81.60    6.12
  -2   0 -25   86.25    5.89
  -2   0 -25   72.50    5.90
   2   0  26  328.84   10.81
  -2   0 -26  352.30   10.86
  -2   0 -26  324.66   10.67
   2   0  27  378.68   11.59
  -2   0 -27  398.00   11.92
  -2   0 -27  370.72   11.35
  -2   0 -28   16.06    4.02
  -2   0 -28   26.87    4.49
   2   0  28   32.56    4.87
   2   0  29  182.23    8.79
  -2   0 -29  163.85    8.45
  -2   0 -29  182.55    8.56
  -2   0 -30   -0.01    3.85
  -2   0 -30   -0.08    3.48
   2   0  30    8.93    3.88
   2   0  31   38.57    5.45
  -2   0 -31   53.76    5.90
  -2   0 -31   49.10    5.87
   2   0  32  552.08   14.93
  -2   0 -32  540.63   14.61
  -2   0 -32  546.89   14.73
   2   0  33   57.30    6.45
  -2   0 -33   42.16    5.78
  -2   0 -33   45.96    6.40
   2   0  34 1005.62   20.64
  -2   0 -34  972.89   19.94
  -2   0 -34 1023.32   20.72
   2   0  35   89.08    7.67
  -2   0 -35   69.59    7.16
  -2   0 -35   75.67    7.12
   2   0  36  221.02   10.69
  -2   0 -36  238.02   10.95
  -2   0 -36  238.44   10.98
   2   0  37  179.61    9.85
  -2   0 -37  164.73    9.56
   2   0  38    2.56    4.57
  -2   0 -38   -1.14    4.58
  -2   0 -38    0.14    4.62
   2   0  39    6.06    4.57
  -2   0 -39    7.01    4.80
  -2   0 -39   13.12    5.63
   2   0  40   41.06    6.16
  -2   0 -40   38.30    6.40
  -2   0 -40   43.41    6.58
   2   0  41    0.50    4.92
  -2   0 -41   -1.10    4.81
  -2   0 -41   -2.23    5.03
   2   0  42  173.09   10.53
  -2   0 -42  173.88   10.58
  -2   0 -42  175.11   10.85
   2   0  43  123.27    9.65
  -2   0 -43  113.25    9.27
  -2   0 -43  122.99    9.60
   2   0  44   34.02    6.98
  -2   0 -44   33.17    6.90
  -2   0 -44   40.25    7.05
   2   0  45  193.64   12.01
  -2   0 -45  185.34   11.68
  -2   0 -45  188.10   11.70
  -2   0 -46  486.99   17.43
   2   0  46  522.90   18.35
  -2   0 -47  129.97   10.49
   2   0  47  153.92   11.39
   2   0  48    9.52    6.58
  -2  -1 -48   91.26    9.88
  -2  -1 -48  102.75   10.06
   2  -1  47   64.07    8.56
  -2  -1 -47   64.16    8.59
  -2  -1 -47   65.04    8.64
   2  -1  46   49.44    7.89
  -2  -1 -46   60.68    8.28
  -2  -1 -46   52.49    7.94
   2  -1  45    4.35    5.59
  -2  -1 -45   10.07    6.31
  -2  -1 -45    6.75    5.95
   2  -1  44  131.54   10.11
  -2  -1 -44  120.91    9.67
  -2  -1 -44  126.69    9.82
   2  -1  43   16.36    6.22
  -2  -1 -43   37.53    7.10
  -2  -1 -43   38.65    7.04
  -2  -1 -42   30.09    6.57
  -2  -1 -42   39.38    6.84
   2  -1  42   33.20    6.70
  -2  -1 -41   20.67    6.02
  -2  -1 -41   35.90    6.69
   2  -1  41   30.04    6.09
  -2  -1 -40   35.50    6.44
  -2  -1 -40   47.78    7.00
  -2  -1 -39  111.83    8.67
  -2  -1 -39  118.05    8.90
  -2  -1 -38   69.45    7.17
  -2  -1 -38   64.59    7.28
  -2  -1 -37    9.17    5.13
  -2  -1 -37   22.70    5.57
  -2  -1 -36  276.02   11.86
  -2  -1 -36  273.40   11.81
  -2  -1 -35  310.25   12.37
  -2  -1 -35  280.31   11.76
  -2  -1 -34   23.75    5.34
  -2  -1 -34   35.49    5.70
  -2  -1 -33  219.26   10.19
  -2  -1 -33  229.51   10.43
  -2  -1 -32  134.74    8.37
  -2  -1 -32  134.24    8.39
  -2  -1 -31  121.05    7.76
  -2  -1 -31  114.95    7.69
  -2  -1 -30   20.03    4.64
  -2  -1 -30   26.01    4.76
  -2  -1 -29   26.80    4.71
  -2  -1 -29   27.18    4.73
  -2  -1 -28  206.74    9.20
   2   1 -28  203.18    7.49
  -2  -1 -28  186.97    8.70
  -2  -1 -27  147.83    7.81
   2   1 -27  174.54    6.96
  -2  -1 -27  156.68    8.08
  -2  -1 -26  298.99   10.40
   2   1 -26  319.11    8.82
  -2  -1 -26  310.31   10.57
  -2  -1 -25  190.58    8.37
   2   1 -25  209.58    7.11
  -2  -1 -25  205.92    8.63
  -2  -1 -24  402.09   11.47
   2   1 -24  372.41    9.08
  -2  -1 -24  390.91   11.26
  -2  -1 -23  104.15    6.25
   2   1 -23  120.89    5.35
  -2  -1 -23  107.68    6.36
  -2  -1 -22  295.83    9.70
   2   1 -22  298.53    7.89
  -2  -1 -22  290.62    9.48
  -2  -1 -21  291.44    9.35
   2   1 -21  287.61    7.58
  -2  -1 -21  265.91    9.01
   2   1 -20  276.75    7.19
  -2  -1 -20  285.49    9.08
  -2  -1 -20  271.88    8.83
   2   1 -19   24.73    2.69
  -2  -1 -19   25.44    3.63
  -2  -1 -19   23.18    3.53
  -2  -1 -18   97.68    5.50
   2   1 -18  104.93    4.55
  -2  -1 -18   93.57    3.46
  -2  -1 -18   92.58    5.33
  -2  -1 -17  231.81    7.79
   2   1 -17  230.92    6.21
  -2  -1 -17  236.22    5.12
  -2  -1 -17  225.33    7.74
   2  -1  16  318.21    5.48
  -2  -1 -16  335.17    9.09
  -2  -1 -16  315.66    8.77
  -2  -1 -16  312.36    5.92
   2   1 -16  325.70    7.15
   2  -1  15   11.66    1.87
  -2  -1 -15    8.16    2.80
  -2  -1 -15   16.04    3.11
  -2  -1 -15   12.81    1.93
  -2   1  15   13.71    1.87
   2   1 -15   13.55    2.28
   2  -1  14 3268.78   17.81
  -2  -1 -14 3315.39   19.00
  -2   1  14 3313.55   18.28
  -2  -1 -14 3312.43   26.56
   2   1 -14 3307.63   21.39
   2  -1  13 1181.67   10.96
  -2  -1 -13 1162.83   11.39
  -2  -1 -13 1157.54   15.43
  -2   1  13 1150.27   10.63
  -2  -1 -13 1126.50   15.28
   2   1 -13 1166.77   12.55
   2  -1  12  692.65    8.55
  -2  -1 -12  696.34    8.97
  -2  -1 -12  704.32   11.75
  -2   1  12  672.82    8.05
  -2  -1 -12  688.36   11.80
   2   1 -12  700.37    9.58
   2  -1  11  137.80    4.10
  -2  -1 -11  131.70    4.19
  -2  -1 -11  148.17    5.63
  -2   1  11  132.88    3.75
  -2  -1 -11  141.73    5.61
   2   1 -11  141.03    4.42
   2  -1  10  850.19    9.74
  -2  -1 -10  834.63    9.94
  -2  -1 -10  867.45   12.42
  -2   1  10  858.99    8.90
  -2  -1 -10  841.02   12.32
   2   1 -10  843.49   10.18
   2  -1   9  530.70    7.88
  -2  -1  -9  532.12    9.56
  -2  -1  -9  545.11    8.14
  -2   1   9  555.78    7.17
  -2  -1  -9  544.67    9.76
   2   1  -9  556.60    8.21
   2   1  -8 1027.60   10.97
  -2   1   8 1028.16    9.67
  -2  -1  -8 1015.65   11.08
   2  -1   8 1035.77   11.02
  -2   1   8 1011.35   11.85
  -2  -1  -8 1027.25   12.78
  -2  -1  -8 1031.10   12.84
  -2  -1  -7  651.14   10.09
  -2   1   7  658.07    9.59
  -2   1   7  658.29    7.83
   2  -1   7  664.44    8.93
  -2  -1  -7  685.08    9.21
  -2  -1  -7  642.08    9.93
   2   1  -7  670.22    8.85
  -2  -1  -6  628.71    9.67
  -2   1   6  615.55    9.23
  -2   1   6  639.99    7.80
   2  -1   6  665.44    9.03
  -2  -1  -6  620.44    8.87
  -2  -1  -6  657.05    9.73
   2   1  -6  640.25    8.60
  -2  -1  -5 2184.59   17.28
  -2   1   5 2150.99   16.99
  -2   1   5 2188.19   14.40
   2  -1   5 2198.25   16.45
  -2  -1  -5 2232.41   16.72
  -2  -1  -5 2208.23   17.11
   2   1  -5 2161.51   15.61
  -2  -1  -4 3514.28   21.23
  -2   1   4 3462.58   21.41
  -2   1   4 3503.82   18.40
   2  -1   4 3481.78   20.91
  -2  -1  -4 3508.03   21.09
  -2  -1  -4 3518.23   20.80
   2   1  -4 3487.83   19.89
  -2  -1  -3 1418.92   13.09
   2  -1   3 1462.19   13.77
  -2   1   3 1457.71   13.87
  -2   1   3 1479.19   12.19
   2   1  -3 1428.98   12.76
  -2  -1  -3 1432.35   12.87
  -2  -1  -3 1475.85   13.86
   2  -1   2  485.83    8.18
  -2  -1  -2  493.33    7.35
  -2  -1  -2  493.75    7.61
  -2   1   2  503.53    7.35
  -2   1   2  499.05    8.22
   2   1  -2  495.22    7.66
  -2  -1  -2  482.60    8.15
  -2  -1  -1  882.34   10.96
  -2   1   1  885.53   10.88
  -2   1   1  880.10    9.85
  -2  -1  -1  863.65    9.66
   2  -1   1  889.30   10.98
  -2  -1  -1  884.25    9.38
   2   1  -1  888.26   10.28
   2  -1   1  883.28    8.80
   2  -1   0    3.75    1.23
  -2   1   0    5.23    1.69
   2   1   0    5.29    1.71
  -2  -1   0    4.52    1.43
  -2  -1   0    5.43    1.51
  -2  -1   0    1.64    1.78
  -2   1   0    6.42    1.93
   2  -1   0    6.42    2.07
   2  -1  -1  849.40   11.03
   2  -1  -1  897.06    7.99
   2   1   1  875.96   10.45
  -2  -1   1  878.32    9.10
  -2   1  -1  872.50   10.26
  -2  -1   1  912.40   11.25
  -2  -1   1  879.26    8.51
  -2   1  -1  925.65   11.31
   2  -1  -2  499.01    8.66
   2   1   2  507.02    8.12
  -2  -1   2  494.03    6.64
  -2   1  -2  491.15    7.95
  -2  -1   2  499.96    8.47
  -2  -1   2  494.40    6.11
  -2   1  -2  488.32    8.41
   2  -1  -3 1424.62   14.49
  -2   1  -3 1467.39   13.86
   2   1   3 1443.22   13.94
  -2  -1   3 1462.18   10.85
  -2   1  -3 1461.26   14.49
  -2   1  -4 3526.07   21.89
   2   1   4 3515.68   21.94
  -2   1  -4 3517.66   22.52
   2  -1  -5 2204.15   18.20
  -2   1  -5 2182.54   17.63
   2   1   5 2160.24   17.60
  -2  -1   5 2172.82   12.20
  -2   1  -5 2203.29   18.19
  -2   1  -6  631.71    9.81
   2   1   6  644.38    9.91
   2  -1  -6  630.26    9.97
  -2   1  -6  659.75   10.24
  -2   1  -7  680.68   10.38
   2   1   7  681.83   10.33
  -2   1  -7  685.26   10.53
   2  -1  -7  675.52   10.37
   2  -1  -8 1028.99   12.91
  -2   1  -8 1049.15   13.14
   2   1   8 1031.66   12.93
  -2   1  -8 1036.38   13.07
   2  -1  -9  540.66    9.54
  -2   1  -9  531.56    9.72
   2   1   9  541.91    9.60
  -2   1  -9  557.94    9.86
  -2   1 -10  863.16   12.56
   2   1  10  870.66   12.38
  -2   1 -10  863.98   12.38
   2  -1 -11  137.43    5.24
  -2   1 -11  133.66    5.46
   2   1  11  124.07    5.08
  -2   1 -11  142.49    5.52
   2  -1 -12  667.63   10.87
  -2   1 -12  687.41   11.72
   2   1  12  732.06   11.92
  -2   1 -12  718.68   11.85
   2  -1 -13 1168.17   14.40
   2   1  13 1172.42   15.31
  -2   1 -13 1161.83   15.16
   2  -1 -14 3296.03   24.11
  -2   1 -14 3310.12   25.89
   2   1  14 3331.15   25.96
  -2   1 -14 3357.62   26.53
   2  -1 -15   12.64    2.74
  -2   1 -15    9.28    2.54
   2   1  15    8.33    2.47
  -2   1 -15    7.17    2.53
  -2   1 -16  314.82    8.77
   2  -1 -16  317.01    7.88
   2  -1 -16  327.28    7.63
  -2   1 -16  345.51    8.90
   2   1  16  339.71    9.04
  -2   1 -17  247.48    7.81
   2  -1 -17  233.22    6.88
   2  -1 -17  230.75    6.57
  -2   1 -17  234.62    7.78
   2   1  17  247.78    7.78
  -2   1 -18   92.22    5.19
   2  -1 -18   96.18    4.76
   2  -1 -18   95.52    4.57
   2   1  18   91.82    5.26
  -2   1 -18  106.32    5.63
  -2   1 -19   27.70    3.61
  -2   1 -19   24.58    3.34
   2  -1 -19   24.64    3.15
   2  -1 -19   21.93    2.80
  -2  -1  19   30.39    3.20
   2   1  19   26.02    3.58
  -2   1 -20  268.48    8.74
  -2   1 -20  276.71    8.49
   2  -1 -20  279.02    7.70
   2  -1 -20  264.38    7.33
  -2  -1  20  275.91    7.54
   2   1  20  261.53    8.67
  -2   1 -21  290.64    9.17
  -2   1 -21  287.80    8.94
   2  -1 -21  297.31    7.98
   2  -1 -21  279.46    7.70
   2   1  21  289.80    9.28
  -2  -1  21  281.19    7.64
  -2   1 -22  305.36    9.66
  -2   1 -22  277.34    8.88
   2  -1 -22  278.15    7.79
   2  -1 -22  258.75    7.57
   2   1  22  289.71    9.29
  -2  -1  22  286.63    7.86
  -2   1 -23  108.27    6.35
  -2   1 -23  121.81    6.40
   2  -1 -23  116.22    5.44
   2  -1 -23  109.62    5.40
   2   1  23  123.54    6.65
  -2  -1  23  119.30    5.51
  -2   1 -24  411.01   11.53
  -2   1 -24  401.20   10.98
   2  -1 -24  388.74    9.24
   2  -1 -24  380.26    9.45
   2   1  24  382.42   11.08
  -2  -1  24  383.59    9.16
   2  -1 -25  205.37    7.22
   2  -1 -25  216.03    7.21
   2   1  25  202.81    8.58
  -2   1 -25  214.35    8.45
  -2   1 -25  224.75    8.90
   2  -1 -26  301.63    8.76
   2  -1 -26  315.33    8.60
  -2   1 -26  317.23   10.53
   2   1  26  293.41   10.18
  -2   1 -26  334.71   10.45
   2   1  27  149.32    7.72
  -2   1 -27  160.42    8.02
   2  -1 -27  153.48    6.70
  -2   1 -27  151.08    7.42
   2   1  28  201.74    8.80
  -2   1 -28  221.98    9.28
   2  -1 -28  210.76    7.79
  -2   1 -28  202.93    8.65
   2   1  29   41.60    5.04
   2  -1 -29   35.91    4.39
  -2   1 -29   35.08    4.87
  -2   1 -29   31.71    4.40
  -2   1 -30   30.10    4.79
  -2   1 -30   33.06    4.68
   2   1  30   28.83    4.85
  -2   1 -31  124.80    7.88
  -2   1 -31  116.70    7.19
   2   1  31  114.41    7.48
  -2   1 -32  117.89    7.85
  -2   1 -32  130.11    7.74
   2   1  32  132.23    7.98
  -2   1 -33  221.36   10.14
   2   1  33  234.72   10.46
  -2   1 -34   42.60    5.90
  -2   1 -34   41.08    5.88
   2   1  34   47.14    5.89
  -2   1 -35  312.22   12.23
  -2   1 -35  305.80   11.58
   2   1  35  291.38   11.63
  -2   1 -36  306.37   12.37
  -2   1 -36  281.60   11.40
   2   1  36  302.04   12.13
  -2   1 -37   11.03    4.85
  -2   1 -37    5.37    4.55
  -2   1 -38   73.41    7.38
  -2   1 -38   88.08    7.41
   2   1  38   66.30    6.94
  -2   1 -39   96.76    8.17
  -2   1 -39   96.83    8.00
   2   1  39  101.28    8.25
  -2   1 -40   34.05    6.33
   2   1  40   25.18    5.85
  -2   1 -40   41.47    6.41
   2   1  41   29.20    6.27
  -2   1 -41   26.96    6.11
  -2   1 -41   16.10    5.45
  -2   1 -42   26.18    6.45
   2   1  42   31.10    6.60
  -2   1 -43   39.71    7.01
   2   1  43   49.56    7.17
  -2   1 -44  105.95    9.38
   2   1  44  112.98    9.50
   2   1  45   13.62    6.00
  -2   1 -45    3.92    5.90
   2   1  46   65.00    8.31
   2   1  47   57.93    8.28
  -2  -2 -47   63.29    8.90
  -2  -2 -46   65.07    8.53
  -2  -2 -46   55.05    8.66
  -2  -2 -45   77.68    9.03
  -2  -2 -45  102.31    9.83
  -2  -2 -44  206.45   12.39
  -2  -2 -44  177.79   11.58
  -2  -2 -43  121.34    9.86
  -2  -2 -43  120.81   10.00
  -2  -2 -42   60.93    8.09
  -2  -2 -42   56.20    7.67
  -2  -2 -41    3.25    5.01
  -2  -2 -41   14.04    6.09
  -2  -2 -40   20.18    6.07
  -2  -2 -40   15.47    6.12
  -2  -2 -39  128.56    9.34
  -2  -2 -39  117.80    9.21
  -2  -2 -38  100.01    8.63
  -2  -2 -38   99.17    8.50
  -2  -2 -37  347.41   13.60
  -2  -2 -37  335.27   13.51
  -2  -2 -36   59.13    7.13
  -2  -2 -36   59.10    7.19
  -2  -2 -35  441.90   14.80
  -2  -2 -35  445.44   14.95
  -2  -2 -34  174.60   10.00
  -2  -2 -34  178.80   10.13
  -2  -2 -33  105.61    8.03
  -2  -2 -33  112.65    8.39
  -2  -2 -32  143.56    8.83
  -2  -2 -32  148.78    8.77
  -2  -2 -31    2.91    4.06
  -2  -2 -31    4.12    4.66
   2   2 -31   13.44    4.12
  -2  -2 -30   40.27    5.43
  -2  -2 -30   37.66    5.73
   2   2 -30   51.33    5.45
  -2  -2 -29  444.28   13.66
  -2  -2 -29  432.22   13.36
   2   2 -29  433.78   11.71
  -2  -2 -28   78.61    6.71
  -2  -2 -28   80.39    6.75
   2   2 -28   84.51    5.82
  -2  -2 -27   58.91    5.94
   2   2 -27   73.88    5.41
  -2  -2 -27   60.59    5.87
  -2  -2 -26  224.28    9.46
  -2  -2 -26  227.79    9.48
   2   2 -26  237.00    8.52
  -2  -2 -25  227.01    9.49
   2   2 -25  243.54    8.47
  -2  -2 -25  217.81    9.18
  -2  -2 -24  330.36   10.95
  -2  -2 -24  299.05   10.45
   2   2 -24  310.78    9.23
  -2  -2 -23  354.81   11.19
  -2  -2 -23  347.75   11.02
   2   2 -23  342.73    9.46
  -2  -2 -22  266.93    9.64
  -2  -2 -22  267.50    9.63
   2   2 -22  268.53    8.29
  -2  -2 -21   74.59    5.52
   2   2 -21   69.12    4.57
  -2  -2 -21   70.87    5.50
  -2  -2 -20   11.13    3.20
   2   2 -20   15.21    2.92
  -2  -2 -20    8.33    3.16
   2   2 -19  328.70    8.69
  -2  -2 -19  336.96    7.16
  -2  -2 -19  324.88   10.05
   2   2 -18  701.29   12.26
  -2  -2 -18  708.03   10.22
  -2  -2 -18  689.57   13.95
  -2  -2 -18  676.54   13.78
  -2  -2 -17  184.52    7.47
  -2   2  17  175.46    5.78
  -2  -2 -17  192.29    5.64
  -2  -2 -17  182.68    7.49
   2   2 -17  190.52    6.53
   2  -2  16 1386.55   13.25
  -2  -2 -16 1399.40   18.89
  -2   2  16 1410.55   15.22
  -2  -2 -16 1426.78   14.49
  -2  -2 -16 1435.44   19.06
   2   2 -16 1402.78   16.77
   2  -2  15 1953.04   15.86
  -2  -2 -15 1923.86   21.57
  -2   2  15 1900.43   17.46
  -2  -2 -15 1975.61   17.02
  -2  -2 -15 2013.06   22.08
   2   2 -15 1950.23   19.46
   2  -2  14   49.48    3.24
  -2   2  14   44.35    3.28
  -2  -2 -14   46.41    4.13
  -2  -2 -14   47.95    3.33
  -2  -2 -14   43.95    4.03
   2   2 -14   50.82    3.67
   2   2 -13  520.30    9.88
  -2  -2 -13  519.16    8.94
  -2  -2 -13  512.80   10.94
  -2   2  13  511.89    9.01
   2  -2  13  510.62    8.45
  -2  -2 -13  508.12   10.87
   2   2 -12 2294.37   20.18
  -2  -2 -12 2283.88   18.51
  -2  -2 -12 2239.93   21.96
  -2   2  12 2301.38   18.58
   2  -2  12 2346.16   17.95
  -2  -2 -12 2361.26   22.46
   2   2 -11 2680.22   21.60
  -2  -2 -11 2656.50   20.04
  -2  -2 -11 2641.36   23.25
  -2   2  11 2675.44   19.80
   2  -2  11 2687.16   19.43
  -2  -2 -11 2649.92   23.36
   2   2 -10   94.88    4.52
  -2  -2 -10   83.35    4.17
  -2  -2 -10   89.86    4.76
  -2   2  10   90.63    4.03
   2  -2  10   79.98    3.98
  -2  -2 -10   96.28    4.86
   2   2  -9  541.35    9.65
  -2  -2  -9  542.27   10.29
  -2  -2  -9  541.25   10.23
  -2   2   9  535.71    8.95
  -2  -2  -9  525.89    9.16
   2  -2   9  534.54    9.01
   2   2  -8  162.29    5.40
  -2  -2  -8  151.80    5.57
  -2  -2  -8  156.36    5.63
   2   2  -8  159.75    3.42
  -2   2   8  159.36    5.14
  -2  -2  -8  155.71    5.30
   2  -2   8  162.99    5.23
   2   2  -7  452.55    8.64
  -2  -2  -7  439.30    8.87
  -2  -2  -7  440.62    8.75
   2   2  -7  441.17    5.69
  -2   2   7  460.87    8.29
  -2  -2  -7  447.39    8.54
   2  -2   7  431.76    8.20
  -2   2   6 1233.80   14.82
  -2  -2  -6 1231.86   13.96
  -2  -2  -6 1255.80   14.20
  -2  -2  -6 1230.74   14.34
   2  -2   6 1289.78   14.08
  -2   2   6 1244.86   13.41
   2   2  -6 1244.58   14.25
   2   2  -5  598.75    9.89
  -2   2   5  584.26   10.30
  -2  -2  -5  588.25    9.73
  -2  -2  -5  605.72    9.73
   2  -2   5  607.63    9.88
  -2   2   5  581.87    9.29
  -2  -2  -5  597.28    9.91
   2   2  -4 3588.65   23.65
  -2   2   4 3693.59   25.31
  -2  -2  -4 3677.16   23.23
  -2  -2  -4 3622.91   22.56
   2  -2   4 3643.39   23.85
  -2   2   4 3664.97   23.00
  -2  -2  -4 3641.94   23.94
   2   2  -3  357.30    7.78
  -2   2   3  357.68    8.13
  -2  -2  -3  371.83    7.40
  -2  -2  -3  353.39    7.13
   2  -2   3  343.10    7.72
  -2   2   3  368.08    7.63
  -2  -2  -3  362.13    7.89
  -2   2   2  725.92    7.43
   2   2  -2  741.86   10.99
  -2   2   2  767.14   11.50
  -2  -2  -2  738.77   10.00
  -2  -2  -2  736.60    9.71
   2  -2   2  739.18   11.12
  -2   2   2  759.64   10.76
  -2  -2  -2  728.75   11.05
  -2   2   1 1201.12   10.07
   2  -2   1 1218.93   14.19
   2   2  -1 1191.61   13.89
  -2   2   1 1206.44   14.31
  -2  -2  -1 1181.88   12.25
  -2  -2  -1 1211.06   11.86
  -2  -2  -1 1178.03   13.98
  -2   2   1 1184.51   13.51
  -2   2   0    2.90    2.02
   2  -2   0   10.23    2.61
  -2  -2   0    7.12    1.85
  -2  -2   0   11.13    1.86
  -2   2   0    5.86    2.18
   2   2   0    5.57    1.96
  -2  -2   0    8.99    2.58
  -2   2   0   10.46    1.74
  -2   2  -1 1215.42   11.16
  -2   2  -1 1203.73   13.88
  -2  -2   1 1187.60   11.45
  -2  -2   1 1215.61   10.94
  -2  -2   1 1190.40   14.20
   2  -2  -1 1185.54   14.18
   2   2   1 1182.50   13.85
  -2   2  -1 1183.60   14.23
  -2   2  -2  730.78    9.11
   2  -2  -2  734.05   11.37
  -2   2  -2  735.21   11.06
  -2  -2   2  693.50   10.99
  -2  -2   2  759.86    8.34
   2   2   2  765.78   11.29
  -2  -2   2  750.43    8.86
  -2   2  -2  715.00   11.11
   2  -2  -3  363.06    8.26
  -2   2  -3  371.20    8.19
  -2   2  -3  356.69    7.96
   2   2   3  371.49    8.16
  -2   2  -3  365.74    6.83
  -2  -2   3  353.37    5.56
  -2  -2   3  369.04    8.29
  -2  -2   3  371.82    6.18
  -2   2  -4 3662.52   25.05
  -2   2  -4 3694.51   25.01
  -2  -2   4 3579.93   16.14
   2   2   4 3666.71   24.84
  -2   2  -4 3656.22   21.65
   2  -2  -4 3653.65   25.43
  -2  -2   4 3660.23   25.15
  -2   2  -5  600.39   10.42
  -2  -2   5  566.64   10.18
  -2   2  -5  591.72   10.42
  -2   2  -5  590.49    9.17
   2  -2  -5  619.65   10.78
   2   2   5  595.64   10.26
  -2   2  -6 1296.88   15.31
  -2  -2   6 1261.32   15.07
  -2   2  -6 1235.11   15.08
  -2   2  -6 1235.98   13.57
   2  -2  -6 1292.45   15.52
   2   2   6 1265.19   15.01
  -2   2  -7  461.66    9.32
  -2  -2   7  427.22    9.05
  -2   2  -7  458.59    9.44
  -2   2  -7  443.15    8.53
   2  -2  -7  436.90    9.36
   2   2   7  417.68    8.97
  -2   2  -8  160.81    5.78
  -2  -2   8  159.93    5.91
  -2   2  -8  153.31    5.82
  -2   2  -8  157.80    5.45
   2  -2  -8  162.44    6.02
   2   2   8  146.71    5.75
  -2   2  -9  559.21   10.45
  -2  -2   9  547.48   10.25
  -2   2  -9  526.28   10.43
  -2   2  -9  551.87    9.97
   2  -2  -9  530.86   10.32
   2   2   9  539.61   10.45
  -2   2 -10   93.37    4.82
  -2  -2  10   92.63    4.88
  -2   2 -10   96.86    4.93
  -2   2 -10   88.82    4.55
   2  -2 -10   91.21    4.90
   2   2  10   86.66    4.57
  -2   2 -11 2690.42   23.14
  -2  -2  11 2604.85   22.22
  -2   2 -11 2632.03   22.57
   2  -2 -11 2669.95   22.96
   2   2  11 2685.04   23.38
  -2   2 -12 2277.65   21.48
   2   2  12 2314.02   22.07
  -2  -2  12 2299.93   21.06
   2  -2 -12 2282.80   21.43
  -2   2 -12 2301.38   21.60
  -2   2 -13  483.69   10.41
   2   2  13  492.72   10.52
   2  -2 -13  501.94   10.30
  -2  -2  13  484.94   10.02
  -2   2 -13  510.02   10.89
  -2   2 -13  501.83   10.40
  -2   2 -14   38.99    3.87
   2   2  14   38.78    3.77
   2  -2 -14   38.39    3.86
  -2  -2  14   50.63    4.09
  -2   2 -14   51.63    4.37
  -2   2 -14   49.91    3.99
  -2   2 -15 1940.80   21.27
   2   2  15 1963.16   21.39
   2  -2 -15 1960.82   20.24
  -2  -2  15 1993.45   19.96
  -2   2 -15 1951.24   20.73
  -2   2 -15 1949.30   21.75
  -2   2 -16 1416.96   18.88
  -2   2 -16 1387.80   18.38
   2  -2 -16 1367.02   17.19
  -2  -2  16 1395.69   16.90
   2  -2 -16 1409.99   17.34
   2   2  16 1363.26   18.08
  -2   2 -16 1431.67   18.07
  -2   2 -17  205.39    7.70
  -2   2 -17  176.19    7.15
   2  -2 -17  192.22    6.81
  -2  -2  17  188.33    6.69
   2  -2 -17  179.04    6.65
  -2   2 -17  179.89    6.78
   2   2  17  188.23    7.15
  -2   2 -18  673.82   13.56
   2   2  18  682.57   13.38
   2  -2 -18  714.48   12.84
  -2  -2  18  716.55   12.36
   2  -2 -18  687.13   12.41
  -2   2 -18  714.29   13.92
  -2   2 -18  723.52   13.30
  -2   2 -19  315.81    9.74
   2  -2 -19  340.55    9.14
   2  -2 -19  337.79    8.87
   2   2  19  309.09    9.54
  -2  -2  19  346.16    8.81
  -2   2 -19  338.02    9.43
  -2   2 -19  337.57    9.91
   2  -2 -20   13.08    2.88
   2  -2 -20    6.80    2.65
  -2   2 -20    7.25    2.99
   2   2  20    9.01    2.75
  -2  -2  20    7.71    2.74
  -2   2 -20   13.39    3.38
  -2   2 -20   11.74    2.95
   2  -2 -21   76.51    4.98
   2   2  21   68.16    5.22
  -2   2 -21   79.36    5.64
   2  -2 -21   70.97    4.71
  -2  -2  21   63.90    4.63
  -2   2 -21   76.69    5.44
  -2   2 -21   73.63    5.01
   2  -2 -22  265.10    8.60
   2   2  22  260.08    9.07
  -2   2 -22  299.99   10.01
  -2   2 -22  274.62    9.49
  -2   2 -22  285.00    9.07
   2  -2 -22  258.02    8.10
  -2  -2  22  273.10    8.08
   2  -2 -23  352.46    9.38
   2   2  23  347.73   10.52
   2  -2 -23  354.26   10.05
  -2   2 -23  343.54   10.68
  -2  -2  23  365.26    9.28
  -2   2 -23  367.58   10.45
   2  -2 -24  309.42    8.96
   2  -2 -24  338.38    9.90
  -2   2 -24  307.87    9.72
  -2   2 -24  286.12    9.98
   2   2  24  318.92   10.38
   2  -2 -25  234.64    8.17
   2  -2 -25  235.22    8.56
  -2   2 -25  224.54    8.70
  -2   2 -25  213.52    8.80
   2   2  25  224.22    9.07
   2  -2 -26  237.09    8.19
  -2   2 -26  209.08    8.93
   2  -2 -26  219.12    8.40
  -2   2 -26  242.87    9.15
   2   2  26  217.27    8.89
  -2   2 -27   65.90    5.99
   2  -2 -27   61.51    5.20
  -2   2 -27   54.03    5.24
  -2   2 -28   81.57    6.51
   2  -2 -28   89.27    6.20
  -2   2 -28   85.86    6.16
   2   2  28   86.83    6.42
  -2   2 -29  453.83   13.21
  -2   2 -29  440.87   12.53
   2  -2 -29  415.61   11.88
   2   2  29  441.19   12.86
  -2   2 -30   44.73    5.50
   2  -2 -30   44.44    5.10
   2   2  30   49.82    5.78
  -2   2 -31    4.06    4.38
  -2   2 -31    2.88    3.85
   2  -2 -31    5.64    3.65
   2   2  31    5.54    4.05
  -2   2 -32  157.42    9.20
   2  -2 -32  175.09    8.39
  -2   2 -32  150.92    8.34
   2   2  32  159.61    8.58
  -2   2 -33  104.23    7.56
   2  -2 -33  104.13    7.05
  -2   2 -33  103.52    7.32
   2   2  33  116.62    7.98
  -2   2 -34  182.84    9.75
  -2   2 -34  161.57    8.81
   2   2  34  179.55    9.52
   2  -2 -34  161.50    8.52
  -2   2 -35  453.47   14.67
   2   2  35  446.22   14.32
  -2   2 -35  442.53   13.86
  -2   2 -36   79.45    7.77
   2   2  36   84.25    7.70
  -2   2 -36   69.72    7.00
   2   2  37  328.87   12.91
  -2   2 -37  331.20   13.19
   2   2  38  101.50    8.23
  -2   2 -38  101.62    8.17
   2   2  39  113.36    8.48
  -2   2 -39  125.37    9.18
   2   2  40   13.49    5.48
  -2   2 -40   23.91    6.08
   2   2  41    5.64    5.06
  -2   2 -41    8.80    5.84
   2   2  42   48.36    6.90
  -2   2 -42   53.24    7.53
   2   2  43  105.14    9.06
  -2   2 -43  107.60    9.41
  -2   2 -44  161.10   11.11
  -2  -3 -45  241.19   13.69
  -2  -3 -44   34.37    7.91
  -2  -3 -44   27.21    7.91
  -2  -3 -43   79.70    9.02
  -2  -3 -43   76.21    9.26
  -2  -3 -42   25.18    6.94
  -2  -3 -42   13.88    6.50
  -2  -3 -41  129.65   10.06
  -2  -3 -41  138.38   10.44
  -2  -3 -40  101.73    9.00
  -2  -3 -40  105.48    9.49
  -2  -3 -39   25.57    6.82
  -2  -3 -39   30.07    6.86
  -2  -3 -38   78.47    8.18
  -2  -3 -38   74.38    7.94
  -2  -3 -37  380.42   14.78
  -2  -3 -37  387.88   15.01
  -2  -3 -36  675.85   18.82
   2   3 -36  667.59   17.46
  -2  -3 -36  670.20   19.22
  -2  -3 -35  248.18   12.29
   2   3 -35  253.99   11.21
  -2  -3 -35  252.22   12.35
  -2  -3 -34  366.38   13.75
   2   3 -34  365.18   12.77
  -2  -3 -34  406.29   14.74
  -2  -3 -33   51.54    6.77
   2   3 -33   38.21    5.62
  -2  -3 -33   44.07    6.40
  -2  -3 -32  439.31   14.53
   2   3 -32  436.44   13.41
  -2  -3 -32  396.86   14.18
  -2  -3 -31   38.47    5.80
   2   3 -31   36.63    5.20
  -2  -3 -31   47.14    6.55
  -2  -3 -30    9.95    4.91
  -2  -3 -30   10.88    4.49
   2   3 -30    4.93    4.04
  -2  -3 -29  108.87    7.79
   2   3 -29  123.84    7.59
  -2  -3 -29  100.59    7.60
  -2  -3 -28  102.44    7.57
   2   3 -28   84.09    6.33
  -2  -3 -28   85.79    7.23
  -2  -3 -27   81.38    6.92
   2   3 -27   73.97    5.99
  -2  -3 -27   74.89    6.79
  -2  -3 -26  102.24    7.10
   2   3 -26  113.17    6.78
  -2  -3 -25  175.42    8.84
  -2  -3 -25  171.33    8.63
   2   3 -25  159.89    7.83
  -2  -3 -24   52.63    5.54
   2   3 -24   57.01    5.12
  -2  -3 -23   77.64    6.20
  -2  -3 -23   79.78    6.28
   2   3 -23   70.36    5.36
  -2  -3 -22   46.51    5.15
  -2  -3 -22   45.39    5.05
   2   3 -22   37.26    4.43
  -2  -3 -21   86.78    6.30
   2   3 -21  104.20    6.05
  -2  -3 -21   94.32    6.26
  -2   3  20    5.13    2.92
  -2  -3 -20    3.01    3.15
   2   3 -20   -0.04    2.67
  -2  -3 -20    2.34    2.54
  -2  -3 -20    0.18    3.10
  -2  -3 -19  216.03    8.64
   2   3 -19  209.16    7.94
  -2   3  19  197.05    7.19
  -2  -3 -19  215.73    8.72
  -2  -3 -19  215.22    6.90
  -2  -3 -18  104.73    6.42
   2   3 -18  103.77    5.83
  -2   3  18  110.02    5.59
  -2  -3 -18  104.02    6.34
  -2  -3 -18  107.87    5.16
  -2  -3 -17   91.98    6.01
   2   3 -17   95.86    5.60
  -2   3  17   81.32    5.07
  -2  -3 -17   85.61    4.64
  -2  -3 -17   88.41    5.84
  -2  -3 -16  392.03   10.81
  -2  -3 -16  396.75   10.89
   2   3 -16  382.01   10.06
   2  -3  16  372.25    8.32
  -2   3  16  383.03    9.45
  -2  -3 -16  394.81    9.07
  -2  -3 -15  148.41    6.94
  -2  -3 -15  145.25    6.84
   2   3 -15  135.65    6.28
   2  -3  15  130.15    5.30
  -2   3  15  131.24    5.77
  -2  -3 -15  135.22    5.69
  -2  -3 -14  318.90    9.51
   2   3 -14  317.92    8.96
  -2  -3 -14  312.12    9.43
   2  -3  14  298.73    7.69
  -2   3  14  307.15    8.43
  -2  -3 -14  311.62    8.17
   2   3 -13  778.33   13.66
  -2  -3 -13  800.83   12.72
  -2  -3 -13  809.40   14.46
  -2  -3 -13  784.66   14.34
   2  -3  13  774.89   12.05
  -2   3  13  777.18   12.96
   2   3 -12  218.93    7.47
  -2  -3 -12  232.73    7.07
  -2  -3 -12  222.00    7.71
  -2  -3 -12  225.87    7.84
   2  -3  12  214.10    6.63
  -2   3  12  229.74    7.27
   2   3 -12  227.15    5.26
   2   3 -11   95.70    5.16
  -2  -3 -11   94.42    4.85
  -2  -3 -11   96.06    5.36
  -2  -3 -11   90.60    5.28
   2  -3  11   87.16    4.58
  -2   3  11   96.69    4.88
   2   3 -11   89.46    3.53
   2   3 -10   50.75    3.88
  -2  -3 -10   46.65    3.73
  -2  -3 -10   48.85    4.11
  -2  -3 -10   45.79    4.03
   2  -3  10   45.27    3.54
  -2   3  10   52.87    3.96
   2   3 -10   44.12    2.70
   2   3  -9  255.47    7.70
  -2  -3  -9  255.65    7.38
  -2  -3  -9  256.66    7.72
  -2  -3  -9  257.44    7.93
   2  -3   9  264.54    7.37
   2   3  -9  267.54    5.73
  -2   3   9  269.65    7.70
   2   3  -8  383.50    9.28
   2   3  -8  387.49    6.93
  -2   3   8  391.07    9.12
  -2  -3  -8  372.98    8.98
   2  -3   8  395.12    8.95
  -2  -3  -8  384.14    9.33
  -2  -3  -8  399.61    9.16
  -2  -3  -7  604.32   11.22
  -2  -3  -7  612.92   11.17
   2   3  -7  607.42   11.44
  -2  -3  -7  611.98   11.42
   2   3  -7  635.10    8.90
  -2   3   7  626.13   11.38
   2  -3   7  623.75   11.21
  -2  -3  -6 2422.46   22.08
  -2  -3  -6 2494.63   21.56
   2   3  -6 2513.03   22.91
   2   3  -6 2485.91   17.72
  -2   3   6 2411.38   21.85
  -2   3   6 2390.67   13.82
  -2  -3  -6 2433.82   21.95
   2  -3   6 2422.32   21.77
   2  -3   5  187.99    6.67
  -2   3   5  190.61    6.92
  -2  -3  -5  185.93    6.28
  -2  -3  -5  194.75    6.27
  -2   3   5  192.64    6.62
  -2  -3  -5  188.71    6.63
  -2   3   5  183.02    4.29
   2   3  -5  182.28    6.58
  -2   3   4 2672.29   16.02
  -2   3   4 2717.19   23.13
   2   3  -4 2709.56   23.83
  -2  -3  -4 2740.15   21.49
   2  -3   4 2739.93   23.31
  -2  -3  -4 2742.06   23.53
  -2   3   4 2719.65   24.31
  -2   3   3  732.92    8.86
  -2   3   3  714.38   12.14
   2   3  -3  723.98   12.53
  -2  -3  -3  737.90   11.68
  -2  -3  -3  711.02   10.80
   2  -3   3  721.07   12.35
  -2  -3  -3  727.74   12.40
  -2   3   3  705.33   12.53
  -2   3   2 1229.90   11.78
  -2   3   2 1251.62   15.91
   2   3  -2 1257.48   16.19
  -2  -3  -2 1223.74   14.64
  -2  -3  -2 1227.28   13.63
   2  -3   2 1188.51   15.69
  -2  -3  -2 1229.10   16.02
  -2   3   2 1242.51   16.44
  -2   3   1  557.89    8.28
  -2   3   1  565.70   10.94
   2  -3   1  586.05   11.29
  -2  -3  -1  575.92   11.17
   2   3  -1  574.06   11.13
  -2   3   1  586.59   11.36
  -2  -3  -1  593.71   10.12
  -2  -3  -1  575.35    9.10
  -2  -3   0   11.09    2.26
  -2   3   0    8.17    2.84
  -2  -3   0    4.11    2.67
  -2   3   0   10.07    2.10
   2  -3   0    9.19    2.75
  -2   3   0    3.84    2.43
  -2  -3   0    4.86    2.12
   2   3   0    7.83    2.62
  -2   3  -1  601.69    9.18
  -2   3  -1  559.90   11.04
  -2  -3   1  587.54    8.57
   2   3   1  593.77   11.34
  -2  -3   1  596.89   11.42
   2  -3  -1  587.14   11.33
  -2   3  -1  551.56   10.95
  -2   3  -2 1258.76   13.56
  -2   3  -2 1265.10   16.32
  -2  -3   2 1227.64   11.86
   2   3   2 1177.97   15.64
  -2  -3   2 1218.93   16.10
   2  -3  -2 1205.01   16.14
  -2   3  -2 1210.74   16.04
  -2   3  -3  716.39   10.68
  -2   3  -3  746.88   12.67
  -2  -3   3  744.92    8.99
   2   3   3  723.80   12.62
  -2  -3   3  739.42   12.79
   2  -3  -3  741.61   12.80
  -2   3  -3  725.17   12.60
  -2   3  -4 2751.17   21.07
  -2   3  -4 2743.83   23.97
  -2  -3   4 2717.54   24.15
  -2   3  -4 2707.11   24.21
   2  -3  -4 2766.18   24.53
   2   3   4 2725.20   23.95
  -2   3  -5  181.63    6.02
  -2   3  -5  202.91    6.87
  -2  -3   5  191.33    7.10
  -2   3  -5  190.32    6.93
   2  -3  -5  166.31    6.66
   2   3   5  181.47    6.71
  -2  -3   5  178.11    4.12
  -2   3  -6 2478.66   22.91
   2   3   6 2458.51   23.15
  -2   3  -6 2405.92   23.30
  -2   3  -6 2482.11   21.07
  -2  -3   6 2464.24   23.09
   2  -3  -6 2469.53   23.51
  -2   3  -7  607.36   11.60
   2   3   7  622.74   11.94
  -2   3  -7  619.23   12.09
  -2   3  -7  625.30   11.16
  -2  -3   7  601.12   11.75
   2  -3  -7  591.74   11.79
  -2   3  -8  361.53    9.13
   2   3   8  382.04    9.54
  -2   3  -8  382.66    9.81
  -2   3  -8  390.72    9.05
  -2  -3   8  385.53    9.61
   2  -3  -8  395.64    9.79
  -2   3  -9  254.56    7.82
   2   3   9  254.51    7.84
  -2   3  -9  252.02    8.04
  -2   3  -9  259.81    7.68
  -2  -3   9  268.54    8.15
   2  -3  -9  242.94    7.86
  -2   3 -10   48.16    3.92
   2   3  10   52.20    4.24
   2  -3 -10   45.15    4.12
  -2  -3  10   52.69    4.30
  -2   3 -10   57.64    4.26
  -2   3 -10   57.15    4.50
  -2   3 -11  100.69    5.34
  -2   3 -11   96.57    5.51
   2  -3 -11   95.15    5.37
  -2  -3  11   92.33    5.27
   2   3  11   86.84    4.99
  -2   3 -11   88.53    5.09
  -2   3 -12  240.64    7.92
  -2   3 -12  233.08    8.07
   2  -3 -12  215.96    7.57
  -2  -3  12  229.64    7.66
   2   3  12  235.69    7.83
  -2   3 -12  231.57    7.65
  -2   3 -13  796.10   14.23
  -2   3 -13  821.15   14.73
   2  -3 -13  788.31   14.04
  -2  -3  13  793.50   13.67
   2   3  13  780.38   13.98
  -2   3 -13  786.06   13.73
  -2   3 -14  292.03    8.94
  -2   3 -14  290.87    9.15
   2  -3 -14  304.61    8.96
  -2  -3  14  288.50    8.63
   2   3  14  323.02    9.42
  -2   3 -14  288.82    8.62
  -2   3 -15  131.87    6.59
   2   3  15  151.38    6.82
  -2   3 -15  145.95    6.84
   2  -3 -15  141.02    6.46
  -2  -3  15  138.75    6.28
  -2   3 -15  134.01    6.21
  -2   3 -16  380.40   10.46
   2  -3 -16  390.61   10.24
  -2   3 -16  370.38    9.86
   2   3  16  373.44   10.29
  -2  -3  16  389.57    9.99
  -2   3 -16  373.71   10.58
   2  -3 -17   81.61    5.39
  -2   3 -17   72.59    5.43
   2  -3 -17   82.44    5.40
  -2   3 -17   83.45    5.27
   2   3  17   86.10    5.48
  -2  -3  17   93.45    5.39
  -2   3 -17   91.80    5.89
   2  -3 -18  104.45    5.87
  -2   3 -18   96.52    6.04
   2  -3 -18  106.51    5.92
  -2   3 -18   98.22    5.63
   2   3  18  106.85    5.99
  -2  -3  18  116.93    6.02
  -2   3 -18  115.49    6.40
   2  -3 -19  228.52    8.44
   2  -3 -19  219.13    8.02
   2   3  19  214.25    8.22
  -2   3 -19  210.29    8.48
  -2   3 -19  202.89    7.70
  -2   3 -19  226.58    8.73
  -2  -3  19  206.54    7.65
  -2  -3  20    0.82    3.19
  -2   3 -20    1.31    3.39
   2  -3 -20    6.52    3.23
  -2   3 -20    1.56    3.21
   2  -3 -20    1.98    2.82
   2   3  20    3.51    3.11
  -2   3 -20    4.10    2.63
  -2   3 -21   97.02    6.22
   2   3  21  104.56    6.47
   2  -3 -21   92.91    5.95
  -2  -3  21  103.13    5.74
   2  -3 -21  112.24    6.27
  -2   3 -21   99.25    6.36
  -2   3 -21  103.87    6.00
  -2   3 -22   50.44    5.20
   2   3  22   41.18    4.56
   2  -3 -22   38.21    4.46
  -2  -3  22   44.83    4.60
   2  -3 -22   40.80    4.47
  -2   3 -22   37.70    4.74
  -2   3 -22   43.23    4.68
  -2   3 -23   60.68    5.48
   2  -3 -23   68.76    5.56
  -2  -3  23   64.43    5.06
  -2   3 -23   71.33    5.45
   2  -3 -23   71.42    5.39
  -2   3 -23   67.50    5.73
  -2   3 -24   46.08    5.29
   2  -3 -24   59.45    5.15
   2   3  24   46.70    5.10
  -2   3 -24   56.96    5.06
  -2   3 -24   45.48    5.33
   2  -3 -24   57.51    5.30
  -2   3 -25  176.20    8.57
   2  -3 -25  164.32    7.54
   2   3  25  168.67    8.19
  -2   3 -25  156.47    7.58
  -2   3 -25  164.15    8.61
   2  -3 -25  152.90    7.68
  -2   3 -26  132.87    7.79
   2  -3 -26  131.14    6.86
  -2   3 -26  117.97    7.41
  -2   3 -26  113.39    6.77
   2   3  26  124.64    7.17
   2  -3 -26  124.51    7.35
   2  -3 -27   84.54    6.25
   2  -3 -27   76.33    5.67
  -2   3 -27   67.71    5.74
  -2   3 -27   79.20    6.81
  -2   3 -27   82.90    6.58
   2   3  27   93.62    6.61
   2   3  28   92.64    6.80
   2  -3 -28  100.59    7.11
  -2   3 -28  101.18    6.69
  -2   3 -28  100.16    7.19
  -2   3 -28   88.19    7.04
   2   3  29  113.61    7.50
  -2   3 -29  115.08    7.83
   2  -3 -29  117.72    7.46
  -2   3 -29  117.13    7.15
  -2   3 -29   98.24    7.23
  -2   3 -30    8.30    4.12
   2   3  30   16.23    4.48
  -2   3 -30   14.77    4.75
   2  -3 -30    6.69    3.91
  -2   3 -30   13.30    4.11
   2  -3 -31   40.60    5.69
  -2   3 -31   34.95    5.71
  -2   3 -31   53.82    6.12
  -2   3 -31   50.41    5.62
   2   3  31   41.14    5.62
  -2   3 -32  442.58   14.21
   2   3  32  446.43   13.94
   2  -3 -32  422.20   13.41
  -2   3 -32  427.72   14.57
   2   3  33   48.04    6.35
  -2   3 -33   37.73    6.44
   2   3  34  369.44   13.21
  -2   3 -34  380.50   13.64
   2  -3 -34  371.26   12.98
   2   3  35  240.20   11.34
  -2   3 -35  236.33   11.42
   2  -3 -35  230.76   11.00
   2   3  36  709.60   18.29
  -2   3 -36  685.91   18.39
   2  -3 -36  702.08   18.05
   2   3  37  407.16   14.46
  -2   3 -37  391.56   14.49
   2  -3 -37  412.04   14.41
   2   3  38   94.08    8.18
   2  -3 -38   86.26    8.07
  -2   3 -38   93.57    8.53
  -2   3 -39   15.59    5.83
   2   3  39   13.15    5.38
  -2   3 -40   80.51    8.27
  -2   3 -41  113.68    9.49
  -2   3 -42   17.90    6.53
  -2  -4 -42   10.35    6.93
  -2  -4 -41   17.65    6.79
  -2  -4 -41    7.35    6.39
  -2  -4 -40   20.27    7.00
  -2  -4 -40   15.46    6.53
   2   4 -40   24.56    6.77
  -2  -4 -39   85.34    9.09
  -2  -4 -39   85.09    8.83
   2   4 -39   71.11    8.25
  -2  -4 -38   46.64    7.69
  -2  -4 -38   30.29    6.75
   2   4 -38   41.11    7.15
  -2  -4 -37   89.95    9.11
   2   4 -37   99.16    8.75
  -2  -4 -36   50.17    7.43
  -2  -4 -36   44.96    7.22
   2   4 -36   46.79    6.75
  -2  -4 -35  123.17    9.60
  -2  -4 -35  127.70    9.66
   2   4 -35  119.86    8.90
  -2  -4 -34  159.64   10.48
  -2  -4 -34  150.89    9.88
   2   4 -34  141.88    9.25
  -2  -4 -33   56.03    7.48
  -2  -4 -33   64.21    7.26
  -2  -4 -32   31.23    6.34
   2   4 -32   36.02    5.90
  -2  -4 -32   21.15    5.60
  -2  -4 -31   13.46    5.08
   2   4 -31   27.03    5.51
  -2  -4 -31   13.39    5.23
  -2  -4 -30   20.30    5.19
   2   4 -30   26.46    5.53
  -2  -4 -30   18.95    5.36
  -2  -4 -29    1.32    4.75
  -2  -4 -29    1.82    4.35
   2   4 -29    6.67    4.41
  -2  -4 -28  263.16   11.52
   2   4 -28  267.87   11.11
  -2  -4 -28  249.94   11.57
  -2  -4 -27  134.11    8.60
   2   4 -27  148.58    8.51
  -2  -4 -27  144.88    8.90
  -2   4  26  122.86    7.41
  -2  -4 -26  128.39    8.28
   2   4 -26  137.34    8.14
  -2  -4 -26  119.81    8.29
  -2   4  25  414.72   12.11
  -2  -4 -25  416.12   13.69
   2   4 -25  414.35   12.84
  -2  -4 -25  406.59   13.59
  -2   4  24  138.67    7.62
  -2  -4 -24  151.64    8.76
   2   4 -24  158.29    8.51
  -2  -4 -24  134.60    8.46
  -2   4  23  786.41   16.16
  -2  -4 -23  784.10   17.77
   2   4 -23  812.98   17.41
  -2  -4 -23  836.73   18.54
  -2   4  22  171.29    8.10
  -2  -4 -22  172.64    8.94
  -2  -4 -22  166.59    8.84
   2   4 -22  184.15    8.66
  -2  -4 -21  112.93    6.08
  -2   4  21  101.66    6.37
  -2  -4 -21  114.81    7.39
  -2  -4 -21  111.46    7.49
   2   4 -21  112.02    7.25
  -2  -4 -20  193.87    7.54
  -2   4  20  179.20    7.99
  -2  -4 -20  166.43    8.41
  -2  -4 -20  173.02    8.54
   2   4 -20  164.98    8.06
  -2  -4 -19  313.69    9.35
  -2   4  19  278.82    9.59
  -2  -4 -19  286.17   10.44
   2   4 -19  284.86   10.19
  -2  -4 -19  305.39   10.81
  -2  -4 -18   25.72    3.97
  -2   4  18   20.91    3.87
  -2  -4 -18   22.49    4.09
  -2  -4 -18   19.93    4.35
  -2  -4 -17   23.50    3.74
   2   4 -17   27.22    4.14
  -2  -4 -17   33.16    4.60
  -2  -4 -17   24.77    4.03
  -2   4  17   34.96    4.55
  -2   4  16  169.05    7.48
  -2  -4 -16  163.57    7.02
  -2  -4 -16  176.68    8.08
  -2  -4 -16  181.32    8.77
   2  -4  16  177.67    7.01
   2   4 -16  157.84    7.64
  -2   4  15  276.62    9.21
   2   4 -15  303.62   10.00
  -2  -4 -15  284.42    8.88
  -2  -4 -15  273.47    9.92
   2  -4  15  280.23    8.52
  -2  -4 -15  257.32    9.41
   2  -4  14    6.06    3.06
   2   4 -14    4.01    3.30
  -2  -4 -14    6.78    3.30
  -2   4  14    4.80    3.19
  -2  -4 -14    5.22    3.29
  -2  -4 -14    3.34    3.03
   2  -4  13  693.35   12.97
  -2  -4 -13  715.67   14.84
   2   4 -13  684.79   14.29
  -2  -4 -13  706.04   14.59
  -2   4  13  730.07   14.29
  -2  -4 -13  716.46   13.71
   2  -4  12  262.79    8.37
  -2  -4 -12  240.71    8.80
   2   4 -12  250.35    8.87
  -2  -4 -12  252.26    8.90
  -2   4  12  245.82    8.62
  -2  -4 -12  261.02    8.55
   2  -4  11  511.32   11.36
  -2  -4 -11  488.94   12.10
   2   4 -11  490.96   12.08
  -2  -4 -11  499.15   11.90
  -2   4  11  480.87   11.56
   2   4 -11  478.00    9.13
  -2  -4 -11  500.88   11.53
   2  -4  10  137.56    6.58
  -2  -4 -10  147.03    7.01
   2   4 -10  132.01    6.58
  -2  -4 -10  136.36    6.61
  -2   4  10  123.86    6.40
   2   4 -10  136.68    5.35
  -2  -4 -10  130.25    6.39
   2  -4   9 2045.13   22.40
  -2  -4  -9 2002.79   23.26
   2   4  -9 2007.10   23.60
  -2  -4  -9 2030.86   22.67
   2   4  -9 2030.61   18.76
  -2   4   9 2028.85   23.22
  -2  -4  -9 2020.35   22.61
   2  -4   8  730.07   13.65
   2   4  -8  735.55   14.35
  -2  -4  -8  717.51   13.96
  -2  -4  -8  723.41   13.46
   2   4  -8  751.05   11.61
  -2   4   8  697.80   13.78
  -2  -4  -8  745.65   13.99
   2   4  -7   58.80    3.89
  -2   4   7   64.60    5.09
   2  -4   7   60.74    4.98
  -2  -4  -7   60.23    4.83
  -2  -4  -7   62.37    4.73
  -2  -4  -7   66.37    5.07
   2   4  -7   61.74    4.79
  -2  -4  -6 1702.42   20.96
  -2  -4  -6 1640.64   19.14
  -2  -4  -6 1636.03   20.18
   2   4  -6 1649.07   21.04
   2   4  -6 1684.44   17.49
  -2   4   6 1654.52   20.83
   2  -4   6 1662.59   20.51
  -2   4   5 2011.78   23.32
   2   4  -5 1955.06   22.80
  -2  -4  -5 2054.39   22.20
  -2  -4  -5 2000.95   22.70
  -2  -4  -5 2002.65   20.62
   2   4  -5 2021.70   19.33
  -2   4   5 1972.27   22.59
   2  -4   5 1952.26   22.26
  -2   4   4  217.21    8.10
  -2  -4  -4  238.23    8.38
   2   4  -4  223.12    8.15
  -2  -4  -4  216.72    7.04
   2  -4   4  207.71    7.98
   2   4  -4  214.24    6.69
  -2   4   4  209.27    7.90
  -2  -4  -3 1503.52   19.79
  -2   4   3 1530.18   20.26
  -2  -4  -3 1488.60   17.07
   2  -4   3 1492.23   19.66
   2   4  -3 1523.16   20.11
  -2   4   3 1484.75   14.95
  -2   4   3 1530.21   19.88
  -2  -4  -2  662.18   13.38
  -2   4   2  661.73   13.42
  -2  -4  -2  659.41   11.26
   2  -4   2  680.15   13.48
   2   4  -2  628.92   13.11
  -2   4   2  678.68   10.42
  -2   4   2  691.36   13.53
  -2  -4  -1   95.69    5.71
  -2   4   1   86.79    4.29
  -2   4   1   88.79    5.47
   2  -4   1   92.63    5.70
  -2   4   1   95.06    5.67
  -2  -4  -1   99.04    4.66
   2   4  -1   89.79    5.60
  -2  -4   0  156.73    5.46
  -2   4   0  161.42    6.85
   2  -4   0  162.90    7.00
  -2   4   0  162.03    5.65
  -2   4   0  145.81    6.77
  -2  -4   0  170.44    7.17
   2   4   0  162.56    7.02
  -2  -4   1   83.49    4.10
  -2   4  -1   94.37    5.51
   2  -4  -1  100.85    5.91
  -2   4  -1   93.48    4.66
  -2   4  -1   79.06    5.28
  -2  -4   1   89.93    5.60
   2   4   1   92.77    5.63
  -2  -4   2  652.38   10.04
   2  -4  -2  657.82   13.58
  -2   4  -2  661.94   13.47
  -2   4  -2  684.53   11.51
  -2  -4   2  627.02   13.21
   2   4   2  655.83   13.30
  -2   4  -2  677.39   13.30
   2  -4  -3 1501.67   20.16
  -2   4  -3 1517.60   20.18
  -2   4  -3 1494.96   17.17
   2   4   3 1525.58   19.95
  -2   4  -3 1517.28   19.67
   2  -4  -4  217.41    8.33
  -2   4  -4  220.56    8.23
  -2   4  -4  232.17    7.43
  -2  -4   4  229.18    8.58
   2   4   4  227.60    8.20
  -2   4  -4  225.07    8.06
   2  -4  -5 1953.48   23.23
  -2   4  -5 2000.72   23.39
  -2   4  -5 2011.30   20.79
  -2  -4   5 1996.60   23.05
   2   4   5 1990.76   23.02
  -2   4  -5 1937.77   22.19
   2  -4  -6 1689.57   21.72
  -2   4  -6 1635.73   21.37
  -2   4  -6 1686.77   19.47
  -2  -4   6 1639.84   21.04
   2   4   6 1679.63   21.11
  -2   4  -6 1657.70   20.53
   2  -4  -7   55.58    4.97
  -2   4  -7   55.42    4.87
  -2   4  -7   63.01    4.72
  -2  -4   7   58.85    5.49
   2   4   7   58.88    4.98
  -2   4  -7   52.77    4.58
   2  -4  -8  742.06   14.76
  -2   4  -8  725.33   13.73
  -2   4  -8  764.39   14.96
  -2   4  -8  730.63   13.41
  -2  -4   8  740.41   14.49
   2   4   8  712.30   14.16
  -2   4  -9 1978.22   23.97
   2   4   9 2049.11   23.61
  -2   4  -9 2015.17   22.37
  -2   4  -9 2036.24   22.82
   2  -4  -9 2059.77   24.15
  -2   4 -10  143.47    7.15
   2   4  10  133.55    6.62
  -2   4 -10  133.20    6.54
  -2   4 -10  134.55    6.49
   2  -4 -10  144.05    7.12
  -2  -4  10  124.11    6.82
  -2   4 -11  493.60   12.39
   2   4  11  502.61   12.01
  -2   4 -11  505.12   11.90
  -2   4 -11  481.34   11.51
   2  -4 -11  503.47   12.42
  -2  -4  11  461.55   11.73
  -2   4 -12  283.70    9.69
   2   4  12  266.40    9.06
  -2   4 -12  244.18    8.64
  -2   4 -12  264.01    8.76
   2  -4 -12  243.19    8.89
  -2  -4  12  243.96    8.89
  -2   4 -13  722.02   15.14
  -2   4 -13  737.94   14.11
   2   4  13  734.76   14.82
  -2   4 -13  720.11   14.53
  -2  -4  13  698.41   14.26
   2  -4 -13  702.11   14.64
   2  -4 -14    6.36    3.16
  -2  -4  14    2.64    3.54
  -2   4 -14   12.18    3.40
  -2   4 -14    3.83    3.20
   2   4  14   -0.22    3.00
  -2   4 -14   -0.52    3.07
  -2   4 -15  288.95    9.24
   2   4  15  290.76    9.70
  -2   4 -15  285.65    9.74
  -2   4 -15  272.57    9.67
   2  -4 -15  287.87    9.78
  -2  -4  15  273.23    9.26
   2   4  16  164.51    7.77
  -2   4 -16  183.99    8.37
  -2   4 -16  162.97    7.90
   2  -4 -16  162.33    7.68
  -2  -4  16  165.83    7.51
   2  -4 -17   30.07    4.40
  -2   4 -17   23.36    4.28
  -2   4 -17   22.86    3.81
  -2   4 -17   24.66    4.21
  -2  -4  17   23.65    4.16
   2   4  17   27.71    4.34
   2  -4 -18   25.64    4.33
   2   4  18   27.10    4.28
  -2   4 -18   25.52    4.32
  -2   4 -18   31.08    4.63
  -2  -4  18   31.90    4.53
  -2   4 -18   17.94    3.72
  -2  -4  19  302.57    9.96
  -2   4 -19  265.08   10.27
   2  -4 -19  289.73   10.09
   2  -4 -19  300.84   10.49
  -2   4 -19  280.17   10.34
   2   4  19  267.49    9.82
  -2   4 -19  300.27    9.67
  -2  -4  20  192.05    8.23
  -2   4 -20  181.78    8.61
   2  -4 -20  168.90    8.07
   2  -4 -20  199.84    8.96
  -2   4 -20  170.55    8.61
   2   4  20  181.11    8.38
  -2   4 -20  194.93    8.03
  -2  -4  21   95.41    6.20
  -2   4 -21  106.15    7.32
   2  -4 -21  101.60    6.59
   2  -4 -21   94.99    6.77
  -2   4 -21  104.85    6.99
   2   4  21  101.16    6.72
  -2   4 -21   97.81    6.25
  -2  -4  22  163.10    7.85
  -2   4 -22  157.64    8.73
   2  -4 -22  155.24    7.94
   2  -4 -22  161.18    8.50
  -2   4 -22  162.03    8.51
   2   4  22  161.92    8.15
  -2   4 -22  179.52    8.03
  -2  -4  23  836.23   16.07
   2  -4 -23  776.27   17.24
  -2   4 -23  772.88   15.81
   2  -4 -23  846.15   16.99
  -2   4 -23  773.43   17.17
   2   4  23  801.01   16.98
  -2   4 -23  806.82   17.96
   2  -4 -24  172.29    9.00
  -2   4 -24  132.72    7.35
   2  -4 -24  147.98    7.98
  -2   4 -24  134.67    8.17
   2   4  24  140.77    7.98
  -2   4 -24  160.26    9.08
   2  -4 -25  420.49   13.28
  -2   4 -25  400.13   11.81
   2  -4 -25  422.93   12.51
  -2   4 -25  387.81   12.83
   2   4  25  424.99   12.79
  -2   4 -25  410.21   13.42
   2  -4 -26  142.31    8.51
  -2   4 -26  120.30    7.35
   2  -4 -26  131.13    7.73
  -2   4 -26  111.47    7.71
   2   4  26  142.79    8.15
  -2   4 -26  116.07    8.19
   2  -4 -27  133.22    8.45
  -2   4 -27  148.96    7.90
  -2   4 -27  126.38    8.37
   2   4  27  159.84    8.48
   2  -4 -27  162.39    8.41
  -2   4 -27  167.33    9.09
  -2   4 -28  247.93   10.86
   2   4  28  244.22   10.42
  -2   4 -28  231.44   11.01
   2  -4 -28  254.55   11.02
   2   4  29    3.83    4.19
  -2   4 -29    2.38    4.24
   2  -4 -29    7.19    4.49
  -2   4 -29    7.46    4.63
   2   4  30   20.16    4.82
  -2   4 -30   19.02    5.35
   2  -4 -30   21.04    5.37
  -2   4 -30   16.52    5.16
   2   4  31   15.56    4.68
  -2   4 -31   18.19    5.06
   2  -4 -31   18.26    5.17
  -2   4 -31   21.24    5.46
   2   4  32   21.77    5.36
   2  -4 -32   32.21    5.98
  -2   4 -32   16.55    5.28
  -2   4 -32   25.11    5.67
  -2   4 -33   77.68    7.58
  -2   4 -33   61.15    7.20
   2   4  33   63.89    7.10
   2  -4 -33   75.63    7.70
   2   4  34  131.97    8.84
  -2   4 -34  132.34    9.55
   2  -4 -34  127.17    9.08
   2   4  35  103.37    8.15
   2  -4 -35   90.56    8.22
  -2   4 -35  111.91    8.80
  -2   4 -35  114.22    9.35
   2  -4 -36   36.72    6.62
  -2   4 -36   49.33    7.00
  -2   4 -36   60.09    7.76
   2  -4 -37  118.10    9.38
  -2   4 -37  122.37    9.22
  -2   4 -37  122.54   10.05
   2  -4 -38   41.30    6.91
  -2   4 -38   37.91    7.01
  -2   4 -38   41.99    7.26
   2  -4 -39   93.70    8.82
  -2   4 -39   86.71    8.68
   2  -4 -40   15.28    6.23
  -2   4 -40   10.18    6.30
   2  -4 -41   12.71    6.40
   2  -4 -42    5.63    6.20
   2   5 -41  110.42   10.46
   2   5 -40   -1.25    6.58
   2   5 -39   -2.23    6.01
  -2  -5 -39   11.63    7.06
  -2  -5 -38   79.02    9.33
   2   5 -38   85.21    9.22
  -2  -5 -38   86.23    9.46
  -2  -5 -37  111.72   10.14
   2   5 -37  122.86    9.88
  -2  -5 -37  112.48   10.03
  -2  -5 -36   33.34    7.11
   2   5 -36   14.27    6.54
  -2  -5 -36   32.16    6.91
   2   5 -35   51.90    8.22
  -2  -5 -35   35.88    7.50
   2   5 -34  702.13   20.19
  -2  -5 -34  739.12   21.04
  -2  -5 -33  389.52   15.72
   2   5 -33  374.42   15.05
  -2  -5 -33  368.26   15.12
  -2  -5 -32    6.36    5.82
   2   5 -32   11.18    5.56
  -2  -5 -32    6.70    5.68
  -2  -5 -31   72.57    8.12
   2   5 -31   51.80    7.08
  -2  -5 -31   50.22    7.43
  -2  -5 -30  187.59   10.88
   2   5 -30  157.97   10.02
  -2  -5 -30  156.44   10.11
  -2  -5 -29   88.48    8.19
   2   5 -29   96.80    8.29
  -2  -5 -29  103.00    8.66
   2   5 -28  105.97    8.43
  -2  -5 -28  110.98    8.87
  -2   5  28  117.60    7.99
  -2  -5 -28  117.85    8.81
   2   5 -27   41.18    6.21
  -2  -5 -27   19.62    5.35
  -2   5  27   33.36    5.82
  -2  -5 -27   34.82    6.26
   2   5 -26  121.90    8.52
  -2  -5 -26  133.47    9.13
  -2  -5 -26  130.06    9.07
  -2   5  26  134.50    8.47
  -2  -5 -25    4.74    4.47
  -2   5  25   14.85    5.08
  -2  -5 -25   10.79    5.15
   2   5 -25    7.25    4.71
  -2   5  24  426.17   13.44
  -2  -5 -24  443.53   14.75
   2   5 -24  445.60   14.41
  -2  -5 -24  433.52   14.47
  -2   5  23  114.42    7.94
   2   5 -23  106.51    7.86
  -2  -5 -23  123.42    8.63
  -2  -5 -23  103.21    8.13
  -2  -5 -22  581.85   16.28
  -2  -5 -22  569.63   16.19
  -2   5  22  570.91   15.21
   2   5 -22  542.60   15.46
   2   5 -21  101.36    7.62
  -2  -5 -21   75.67    6.73
  -2  -5 -21   93.47    7.66
  -2   5  21   94.90    7.47
  -2  -5 -21   86.28    6.51
   2   5 -20  186.84    9.54
  -2  -5 -20  185.78    9.65
  -2  -5 -20  195.94    9.66
  -2   5  20  182.59    8.83
  -2  -5 -20  185.79    8.59
  -2  -5 -19   28.79    5.24
  -2  -5 -19   36.62    5.42
   2   5 -19   25.77    4.93
  -2  -5 -19   37.00    5.07
  -2   5  19   29.56    5.25
  -2  -5 -18  384.46   12.80
  -2   5  18  391.79   12.39
  -2  -5 -18  374.54   11.36
  -2  -5 -18  408.80   13.06
   2   5 -18  360.76   12.53
  -2  -5 -17  204.26    9.52
  -2   5  17  215.73    9.49
  -2  -5 -17  179.17    8.26
   2   5 -17  198.85    9.62
  -2  -5 -17  191.64    9.28
   2   5 -16  173.77    8.73
  -2  -5 -16  161.03    8.65
  -2   5  16  150.46    8.11
  -2  -5 -16  137.33    7.45
  -2  -5 -16  171.07    8.55
   2  -5  16  146.35    7.34
   2   5 -15  123.07    7.62
  -2  -5 -15  142.77    8.06
  -2   5  15  140.27    7.75
  -2  -5 -15  138.56    7.58
  -2  -5 -15  135.20    7.61
   2  -5  15  149.23    7.58
   2   5 -14  346.00   11.74
  -2  -5 -14  365.31   11.91
  -2   5  14  360.18   11.56
  -2  -5 -14  340.32   10.98
  -2  -5 -14  369.99   11.73
   2  -5  14  360.61   10.90
   2   5 -13  118.88    7.44
  -2  -5 -13  110.12    7.02
  -2   5  13  116.61    7.13
  -2  -5 -13  123.96    7.08
  -2  -5 -13  118.30    7.09
   2  -5  13  121.10    6.97
   2   5 -12  185.91    8.61
  -2  -5 -12  180.08    8.42
   2  -5  12  198.36    8.33
  -2  -5 -12  173.32    8.11
  -2   5  12  188.57    8.61
  -2  -5 -12  192.33    8.52
  -2  -5 -11  105.53    6.82
   2  -5  11  107.92    6.64
  -2  -5 -11  113.29    6.77
   2   5 -11  109.84    7.08
  -2   5  11  120.35    7.17
  -2  -5 -10  332.39   10.86
   2  -5  10  339.13   10.65
  -2  -5 -10  314.89   10.26
   2   5 -10  301.06   10.81
  -2   5  10  314.83   10.68
   2   5 -10  332.88    9.18
  -2  -5  -9  109.78    6.86
   2  -5   9  131.99    7.18
  -2  -5  -9  124.52    6.80
   2   5  -9  111.85    6.90
  -2   5   9  122.48    7.19
   2   5  -9  115.85    5.87
  -2  -5  -8  298.16   10.18
   2  -5   8  320.79   10.47
  -2  -5  -8  301.92    9.63
   2   5  -8  308.14   10.72
   2   5  -8  286.87    8.62
  -2   5   8  311.04   10.76
  -2  -5  -7  188.11    8.43
   2  -5   7  215.68    8.86
  -2  -5  -7  212.86    8.18
   2   5  -7  190.13    8.49
   2   5  -7  199.66    7.47
  -2   5   7  205.64    8.78
  -2  -5  -6 1006.09   18.17
   2  -5   6 1060.97   18.43
  -2  -5  -6 1043.80   16.74
   2   5  -6 1003.05   18.41
   2   5  -6 1054.53   16.11
  -2   5   6 1057.44   18.69
  -2   5   5 1188.90   19.80
   2   5  -5 1256.89   17.71
  -2   5   5 1275.91   20.52
   2  -5   5 1329.29   20.66
  -2  -5  -5 1212.28   19.84
  -2  -5  -5 1265.23   18.07
   2   5  -5 1282.69   20.69
  -2   5   4  508.31   13.18
   2   5  -4  513.52   13.13
   2  -5   4  513.91   13.24
  -2  -5  -4  485.04   12.91
  -2  -5  -4  510.36   11.41
   2   5  -4  504.68   11.48
  -2   5   4  506.37   13.20
  -2   5   3  377.49   11.36
   2   5  -3  359.05   11.11
   2  -5   3  391.78   11.57
  -2  -5  -3  371.63   11.42
  -2  -5  -3  377.60    9.81
  -2   5   3  377.34   11.48
   2   5  -3  372.86   10.03
  -2   5   2  122.51    6.99
   2   5  -2  111.48    6.77
   2  -5   2  128.69    7.24
  -2  -5  -2  136.71    7.36
  -2  -5  -2  128.41    5.90
   2   5  -2  120.64    6.24
  -2   5   2  126.06    7.19
   2   5  -1  156.50    7.54
  -2  -5  -1  159.26    7.93
  -2   5   1  169.06    7.81
   2   5  -1  158.29    6.93
  -2   5   1  175.48    8.00
   2  -5   1  146.65    7.54
  -2   5   0    6.45    3.50
   2  -5   0    7.12    3.52
  -2  -5   0    9.03    3.78
  -2   5   0   15.24    3.91
   2   5   0   13.95    3.78
  -2   5  -1  187.08    8.14
   2   5   1  156.88    7.70
  -2   5  -1  160.29    6.59
  -2  -5   1  142.40    7.55
   2  -5  -1  173.78    8.07
  -2   5  -1  164.97    8.00
  -2   5  -2  130.94    6.12
  -2   5  -2  145.07    7.32
  -2  -5   2  113.43    6.98
   2  -5  -2  138.06    7.37
   2   5   2  125.02    7.01
  -2   5  -2  126.24    7.15
  -2   5  -3  376.70   11.09
  -2  -5   3  371.31   11.46
  -2   5  -3  371.79    9.92
   2  -5  -3  395.66   11.83
   2   5   3  352.43   10.94
  -2   5  -3  359.05   11.42
  -2   5  -4  511.90   12.79
  -2  -5   4  499.43   13.17
  -2   5  -4  498.86   11.66
   2  -5  -4  512.78   13.53
   2   5   4  489.42   12.86
  -2   5  -4  491.48   13.26
  -2   5  -5 1292.19   19.85
  -2  -5   5 1220.56   20.14
  -2   5  -5 1233.99   18.28
   2  -5  -5 1259.80   20.69
   2   5   5 1194.64   19.70
  -2   5  -5 1214.31   20.22
  -2   5  -6 1081.40   18.21
  -2  -5   6 1011.60   18.55
  -2   5  -6 1073.29   17.30
   2  -5  -6 1004.43   18.53
   2   5   6 1060.16   18.57
  -2   5  -6 1032.13   18.77
  -2   5  -7  200.90    8.40
  -2  -5   7  203.58    9.05
  -2   5  -7  198.54    8.06
   2  -5  -7  207.81    9.10
   2   5   7  195.60    8.57
  -2   5  -7  204.14    8.93
  -2   5  -8  290.66    9.79
  -2  -5   8  303.32   10.57
  -2   5  -8  315.15   10.06
   2  -5  -8  299.63   10.66
   2   5   8  291.01   10.10
  -2   5  -8  298.16   10.70
  -2   5  -9  116.21    6.64
  -2  -5   9  124.46    7.63
  -2   5  -9  127.28    6.94
   2  -5  -9  109.74    7.08
   2   5   9  125.68    7.10
  -2   5  -9  115.85    7.04
  -2   5 -10  323.39   10.29
  -2  -5  10  323.37   10.97
  -2   5 -10  298.14   10.11
   2  -5 -10  309.80   10.95
   2   5  10  334.48   10.92
  -2   5 -10  306.81   10.86
  -2   5 -11  110.16    6.57
   2   5  11  114.02    6.86
  -2   5 -11  121.09    6.93
  -2  -5  11  107.98    6.98
  -2   5 -11  119.60    7.34
   2  -5 -11  133.25    7.82
  -2   5 -12  197.17    8.36
   2   5  12  197.46    8.59
  -2   5 -12  186.05    8.38
  -2  -5  12  181.38    8.55
  -2   5 -12  177.81    8.73
   2  -5 -12  182.05    8.76
  -2   5 -13  131.29    7.05
   2   5  13  126.54    7.34
  -2   5 -13  106.68    6.91
  -2  -5  13  121.62    7.38
  -2   5 -13  126.28    7.72
   2  -5 -13  126.74    7.57
  -2   5 -14  383.91   11.25
   2   5  14  333.91   11.12
  -2   5 -14  374.67   11.97
  -2  -5  14  388.31   11.89
  -2   5 -14  342.44   11.70
   2  -5 -14  375.03   12.04
  -2   5 -15  139.69    7.28
   2   5  15  157.26    7.99
  -2   5 -15  139.14    7.99
  -2  -5  15  145.54    7.93
  -2   5 -15  136.79    8.06
  -2   5 -16  164.70    7.88
   2   5  16  176.85    8.52
  -2   5 -16  164.91    8.45
  -2  -5  16  158.08    8.27
  -2   5 -16  164.96    8.66
   2  -5 -16  156.05    8.33
  -2   5 -17  214.62    8.83
   2   5  17  198.45    9.06
  -2   5 -17  206.06    9.49
  -2  -5  17  202.53    9.17
  -2   5 -17  190.65    9.23
   2  -5 -17  187.77    9.13
  -2   5 -18  405.88   11.93
   2   5  18  414.18   12.56
  -2   5 -18  362.96   12.47
  -2  -5  18  387.60   12.16
   2  -5 -18  408.65   12.87
  -2   5 -18  397.78   12.81
  -2   5 -19   37.88    5.60
  -2   5 -19   39.22    5.08
   2   5  19   33.96    5.09
  -2  -5  19   26.55    4.89
   2  -5 -19   40.40    5.67
  -2   5 -19   23.27    4.80
  -2   5 -20  212.76    9.95
  -2  -5  20  178.80    8.70
  -2   5 -20  197.28    9.68
   2  -5 -20  200.21    9.56
  -2   5 -20  204.01    8.82
   2   5  20  201.18    9.29
  -2   5 -21   88.74    6.58
  -2   5 -21   82.88    6.99
   2   5  21   84.94    6.88
  -2   5 -21   92.34    7.44
   2  -5 -21   79.97    6.86
  -2  -5  21   85.63    6.73
  -2   5 -22  540.52   13.94
   2  -5 -22  575.70   15.34
   2   5  22  539.25   14.83
  -2   5 -22  560.10   15.70
  -2  -5  22  585.81   14.89
  -2   5 -22  551.76   15.82
   2  -5 -23   89.24    7.31
  -2   5 -23  109.92    8.35
   2   5  23  106.17    7.58
  -2   5 -23  113.04    8.32
  -2   5 -24  400.52   13.71
   2  -5 -24  448.22   14.59
   2  -5 -24  414.97   13.34
   2   5  24  421.15   13.47
  -2   5 -24  427.78   14.49
  -2   5 -25    9.24    4.97
  -2   5 -25   17.95    5.52
   2   5  25   19.17    4.91
   2  -5 -25   11.68    5.18
   2  -5 -25    6.38    4.59
   2  -5 -26  125.79    8.16
  -2   5 -26  116.43    8.35
   2  -5 -26  123.88    8.58
   2   5  26  122.79    8.13
  -2   5 -26  135.08    9.20
   2  -5 -27   41.56    5.88
  -2   5 -27   38.62    6.30
   2  -5 -27   35.53    5.99
   2   5  27   35.73    5.81
  -2   5 -27   35.10    5.96
   2  -5 -28  136.04    8.59
  -2   5 -28  120.31    8.69
   2   5  28  112.76    8.14
   2  -5 -28  107.18    8.38
  -2   5 -28  110.36    8.66
  -2   5 -29  104.19    8.27
   2   5  29   95.42    7.84
   2  -5 -29   86.84    8.15
  -2   5 -30  178.67   10.41
   2   5  30  173.02    9.83
   2  -5 -30  169.59   10.49
  -2   5 -30  164.76   10.37
  -2   5 -31   64.89    7.35
  -2   5 -31   89.71    8.48
   2   5  31   75.98    7.56
   2  -5 -31   61.52    7.59
   2  -5 -32   11.27    6.11
  -2   5 -32   11.48    5.91
  -2   5 -32    9.19    5.45
  -2   5 -33  358.67   15.28
  -2   5 -33  353.04   14.47
   2  -5 -33  395.82   15.46
  -2   5 -34  721.82   20.93
  -2   5 -34  756.15   20.50
   2  -5 -34  793.48   21.30
  -2   5 -35   66.12    8.66
   2  -5 -35   48.65    7.79
  -2   5 -35   44.48    7.75
   2  -5 -36   36.53    7.22
  -2   5 -36   32.16    7.31
  -2   5 -36   19.25    6.62
  -2   5 -37  123.00   10.40
   2  -5 -37  112.98    9.80
  -2   5 -37  128.17   10.05
  -2   5 -38   84.94    9.53
  -2   5 -38   79.52    8.80
   2  -5 -38   84.90    9.16
   2  -5 -39    1.37    6.20
   2  -5 -40    6.00    6.32
   2   6 -36  236.97   14.07
   2   6 -35   12.19    6.79
  -2  -6 -34    8.31    6.83
  -2  -6 -34   13.71    6.24
   2   6 -34    8.52    6.48
  -2  -6 -33   21.84    6.80
   2   6 -33   36.70    7.59
  -2  -6 -32   82.70    8.98
   2   6 -32  102.86    9.76
  -2  -6 -32   95.31    9.54
   2   6 -31   41.48    7.35
  -2  -6 -31   25.70    6.72
  -2  -6 -31   30.31    7.32
  -2  -6 -30    8.01    6.28
   2   6 -30   -0.01    5.79
  -2  -6 -30    7.54    5.77
   2   6 -29   94.27    8.90
  -2   6  29   91.94    8.23
  -2  -6 -29  104.13    9.05
  -2  -6 -29   92.04    8.84
  -2  -6 -28   37.18    6.78
  -2   6  28   21.66    6.12
   2   6 -28   23.61    6.31
  -2  -6 -28   29.27    6.42
   2   6 -27  109.65    9.26
  -2  -6 -27  112.77    9.22
  -2  -6 -27  120.18    9.50
  -2   6  27  121.19    9.31
   2   6 -26  354.70   14.37
  -2  -6 -26  390.78   15.13
  -2  -6 -26  362.99   14.79
  -2   6  26  370.24   14.19
   2   6 -25  289.76   13.25
  -2  -6 -25  303.88   13.61
  -2  -6 -25  308.76   13.69
  -2   6  25  311.39   13.08
   2   6 -24  920.05   22.26
  -2  -6 -24  923.44   22.22
  -2  -6 -24  930.86   22.14
  -2   6  24  884.38   20.75
   2   6 -23  577.34   17.78
  -2  -6 -23  586.54   17.95
  -2  -6 -23  591.74   17.67
  -2   6  23  578.96   17.44
   2   6 -22 1508.08   27.57
  -2  -6 -22 1540.83   27.38
  -2   6  22 1452.05   25.99
  -2  -6 -21  155.35    9.81
  -2   6  21  158.10   10.31
   2   6 -21  170.16   10.57
  -2  -6 -21  186.89    9.82
  -2   6  20   20.75    5.37
  -2  -6 -20   20.73    5.37
  -2  -6 -20   25.67    5.87
   2   6 -20   12.79    5.06
  -2  -6 -19  107.38    7.82
  -2  -6 -19  117.40    8.19
  -2   6  19   89.90    7.62
   2   6 -19  100.76    8.12
  -2  -6 -18  269.22   11.01
  -2  -6 -18  250.01   11.15
  -2   6  18  259.75   11.33
   2   6 -18  264.09   11.84
  -2  -6 -17   52.29    6.23
  -2  -6 -17   35.66    5.59
  -2   6  17   53.41    6.38
   2   6 -17   40.14    6.13
  -2  -6 -16  259.04   10.81
  -2  -6 -16  278.34   11.31
  -2   6  16  260.64   11.20
   2   6 -16  262.99   11.68
  -2   6  15  144.01    8.80
  -2  -6 -15  161.33    8.78
  -2  -6 -15  148.41    8.57
   2  -6  15  146.87    8.45
   2   6 -15  162.57    9.32
  -2   6  14   38.97    5.74
  -2  -6 -14   50.05    5.92
  -2  -6 -14   36.66    5.23
   2  -6  14   35.27    5.43
   2   6 -14   37.02    5.57
  -2   6  13   29.46    5.16
  -2  -6 -13   38.08    5.48
   2   6 -13   27.79    5.20
   2  -6  13   37.72    5.32
  -2  -6 -13   28.27    4.87
  -2  -6 -12   42.32    5.23
  -2  -6 -12   24.16    5.21
   2  -6  12   41.98    5.47
  -2   6  12   47.61    5.83
   2   6 -12   36.82    5.41
  -2  -6 -11    4.04    3.71
  -2  -6 -11   -3.39    4.30
   2  -6  11    1.75    4.17
  -2   6  11    2.84    4.27
   2   6 -11    4.13    4.07
  -2   6  10  285.36   11.41
  -2  -6 -10  285.92   10.58
   2  -6  10  274.91   10.99
   2   6 -10  288.99   11.61
  -2   6   9  327.64   12.12
  -2  -6  -9  319.22   11.85
  -2  -6  -9  325.60   10.98
   2  -6   9  330.90   11.89
   2   6  -9  326.83   12.21
   2   6  -8  581.01   13.74
  -2   6   8  610.75   16.04
  -2  -6  -8  558.30   15.25
  -2  -6  -8  553.55   13.83
   2  -6   8  615.45   15.89
   2   6  -8  573.32   15.78
   2   6  -7  421.04   11.85
  -2   6   7  417.42   13.61
   2   6  -7  446.97   14.06
  -2  -6  -7  433.02   13.73
  -2  -6  -7  404.64   11.95
   2  -6   7  428.50   13.84
   2  -6   6 3031.66   34.02
  -2  -6  -6 3037.10   34.23
   2   6  -6 3101.89   35.03
  -2   6   6 2944.30   33.87
  -2   6   6 3014.27   34.54
  -2   6   5 1430.46   23.82
   2  -6   5 1459.04   23.96
  -2  -6  -5 1419.77   23.74
   2   6  -5 1484.33   24.28
  -2   6   5 1474.10   24.30
  -2   6   4  282.85   11.27
   2  -6   4  305.18   11.66
  -2  -6  -4  284.75   11.60
   2   6  -4  270.48   11.05
   2   6  -4  282.22   10.04
  -2   6   3  139.00    8.21
   2   6  -3  155.68    8.62
   2  -6   3  149.18    8.55
  -2  -6  -3  149.56    8.74
  -2   6   3  135.84    8.31
   2   6  -3  153.71    7.79
   2   6  -2  107.56    7.35
   2  -6   2  116.12    7.82
  -2   6   2  111.37    7.50
  -2   6   2  108.13    7.63
   2   6  -2   96.05    6.46
  -2  -6  -2  127.65    8.22
  -2  -6  -1   19.68    5.08
  -2   6   1   20.75    4.72
   2   6  -1   14.98    4.55
   2  -6   1   23.11    5.18
  -2   6   1   12.65    4.18
   2   6  -1   10.81    4.00
   2   6   0  213.24    9.77
   2  -6   0  235.90   10.23
  -2   6   0  219.87    9.78
   2   6   0  206.37    8.89
  -2   6   0  197.91    9.51
  -2  -6   0  224.74   10.10
  -2  -6   1   14.67    4.77
  -2   6  -1    9.58    4.02
   2   6   1   16.08    4.43
   2   6   1   16.86    4.04
   2  -6  -1   22.31    4.91
  -2   6  -1   19.43    4.77
   2   6   2  117.00    7.13
  -2   6  -2  115.95    7.90
  -2  -6   2  115.98    7.98
   2  -6  -2  111.23    7.55
  -2   6  -2  118.62    7.44
   2   6   2  101.77    7.15
   2   6   3  140.43    7.81
  -2   6  -3  140.14    8.42
  -2  -6   3  143.36    8.48
   2  -6  -3  129.91    8.24
  -2   6  -3  133.26    7.79
   2   6   3  135.61    8.09
  -2   6  -4  292.34   11.67
   2   6   4  289.99   11.28
  -2  -6   4  286.14   11.45
   2  -6  -4  270.22   11.53
  -2   6  -4  286.38   10.94
  -2   6  -5 1470.05   21.85
  -2   6  -5 1469.68   24.51
   2   6   5 1442.52   23.61
  -2  -6   5 1475.72   24.32
   2  -6  -5 1510.54   24.94
  -2   6  -5 1397.28   22.40
  -2   6  -6 2877.35   30.81
  -2   6  -6 2952.14   34.47
   2   6   6 2957.19   33.73
  -2  -6   6 3033.41   34.46
   2  -6  -6 2905.27   34.14
  -2   6  -6 2961.47   32.43
  -2   6  -7  395.30   12.43
  -2   6  -7  413.35   13.69
   2   6   7  412.30   13.16
  -2  -6   7  404.23   14.01
   2  -6  -7  415.33   13.96
  -2   6  -7  397.13   12.49
  -2   6  -8  589.53   14.72
  -2   6  -8  583.88   15.96
   2   6   8  546.51   14.90
  -2  -6   8  563.96   15.46
   2  -6  -8  588.93   15.96
  -2   6  -8  536.24   14.21
  -2   6  -9  349.39   11.67
  -2   6  -9  306.94   12.01
   2   6   9  321.66   11.67
  -2  -6   9  329.36   12.08
   2  -6  -9  311.90   12.12
  -2   6  -9  306.02   11.03
  -2   6 -10  285.33   10.78
  -2   6 -10  266.65   11.40
   2   6  10  267.44   10.83
  -2  -6  10  281.20   11.38
   2  -6 -10  278.48   11.40
   2  -6 -11    4.18    4.61
  -2   6 -11   -0.62    3.84
  -2  -6  11   -4.72    4.29
  -2   6 -11    3.04    3.93
   2   6  11    1.03    3.67
  -2   6 -11    4.97    4.45
   2  -6 -12   29.55    5.31
  -2   6 -12   43.35    6.02
  -2  -6  12   47.34    6.02
  -2   6 -12   43.06    5.48
   2   6  12   41.02    5.50
  -2   6 -12   40.44    5.17
  -2   6 -13   23.20    4.76
  -2   6 -13   17.28    4.61
  -2   6 -13   24.08    5.38
   2   6  13   22.53    4.58
  -2  -6  13   27.39    5.39
   2  -6 -13   18.83    4.98
   2  -6 -14   34.83    5.76
   2   6  14   29.43    5.01
  -2   6 -14   40.32    5.61
  -2   6 -14   40.86    5.40
  -2   6 -14   34.64    5.43
  -2  -6  14   31.67    5.38
  -2   6 -15  142.29    8.83
  -2   6 -15  152.96    8.89
  -2   6 -15  140.74    7.95
   2  -6 -15  154.78    9.25
   2   6  15  144.95    8.57
  -2  -6  15  151.74    8.90
  -2   6 -16  296.45   12.12
  -2   6 -16  265.30   11.35
  -2   6 -16  244.33   10.02
   2  -6 -16  271.13   11.77
   2   6  16  279.98   11.33
  -2  -6  16  291.00   11.64
  -2   6 -17   58.29    6.71
  -2   6 -17   56.91    6.72
  -2   6 -17   36.36    5.14
   2   6  17   45.18    6.02
  -2  -6  17   44.06    6.08
   2  -6 -17   40.72    6.20
  -2   6 -18  267.68   11.71
   2   6  18  254.91   10.92
  -2   6 -18  254.08   11.45
  -2  -6  18  257.26   11.01
   2  -6 -18  258.17   11.47
  -2   6 -19  104.49    8.21
  -2   6 -19  103.82    8.06
   2  -6 -19   90.91    7.86
  -2  -6  19  117.06    8.40
   2   6  19   98.57    7.67
  -2   6 -20   26.84    5.54
  -2   6 -20   18.57    5.52
   2  -6 -20   21.25    5.81
  -2  -6  20   19.85    5.60
   2   6  20   18.38    5.11
  -2   6 -21  166.02   10.14
  -2   6 -21  168.27   10.43
   2  -6 -21  159.16    9.78
  -2  -6  21  170.71    9.85
   2   6  21  172.54    9.98
  -2   6 -22 1469.66   26.68
  -2   6 -22 1498.34   27.44
   2  -6 -22 1500.30   26.35
  -2  -6  22 1494.00   25.20
   2   6  22 1484.60   25.62
  -2   6 -23  591.75   17.95
   2  -6 -23  602.86   17.48
  -2   6 -23  576.85   17.33
   2   6  24  880.41   20.41
   2  -6 -24  886.98   20.67
  -2   6 -24  934.51   21.77
   2   6  25  274.80   12.23
  -2   6 -25  297.29   13.70
   2  -6 -25  308.89   13.15
  -2   6 -25  299.51   13.28
   2   6  26  333.41   13.19
  -2   6 -26  371.88   14.80
  -2   6 -26  376.36   14.65
   2  -6 -26  342.24   13.83
  -2   6 -27  127.36    9.74
   2  -6 -27  120.71    9.07
  -2   6 -27  109.98    9.01
  -2   6 -28   36.89    7.24
  -2   6 -28   32.65    6.67
   2  -6 -28   33.28    6.71
  -2   6 -29   96.56    8.63
  -2   6 -29  102.24    9.40
  -2   6 -30    6.03    5.57
  -2   6 -30   13.00    6.05
  -2   6 -31   31.69    6.67
  -2   6 -31   30.66    7.11
  -2   6 -32  104.49    9.62
  -2   6 -32  104.10    9.85
   2  -6 -33   47.96    7.90
  -2   6 -33   45.40    7.89
  -2   6 -33   31.11    7.24
  -2   6 -34    7.37    6.38
  -2   6 -34    7.65    6.67
   2  -6 -34    5.46    6.32
   2  -6 -35   19.65    7.05
  -2   6 -35   22.65    7.38
  -2  -7 -30   61.89    8.71
  -2   7  30   64.02    8.50
   2   7 -29   53.81    8.17
  -2  -7 -29   38.41    7.48
  -2   7  29   44.82    7.82
  -2  -7 -28   -0.80    5.84
   2   7 -28    5.93    6.26
  -2   7  28    6.02    5.95
  -2  -7 -27   31.98    7.08
   2   7 -27   26.54    6.82
  -2   7  27   31.55    7.16
  -2  -7 -26   28.58    6.69
   2   7 -26   33.65    7.55
  -2   7  26   24.55    6.68
   2   7 -25  157.59   11.08
  -2  -7 -25  149.94   10.65
  -2   7  25  156.03   10.74
   2   7 -24   61.37    8.33
  -2  -7 -24   73.90    8.17
  -2   7  24   64.99    8.27
   2   7 -23   48.52    7.57
  -2   7  23   36.15    7.16
  -2  -7 -23   23.45    6.51
  -2   7  22   34.19    7.05
  -2  -7 -22   34.17    6.83
   2   7 -22   38.84    7.24
  -2  -7 -21   65.60    7.74
   2   7 -21   75.14    8.36
  -2  -7 -21   77.18    8.00
  -2   7  21   56.28    7.51
  -2  -7 -20   55.79    7.45
   2   7 -20   41.59    7.22
  -2  -7 -20   53.29    7.03
  -2   7  20   49.96    7.43
  -2  -7 -19  171.12   10.33
   2   7 -19  164.18   10.90
  -2  -7 -19  141.78    9.60
  -2   7  19  160.55   10.22
  -2  -7 -18   98.95    8.53
  -2   7  18  110.25    9.13
   2   7 -18  124.40    9.59
  -2  -7 -18  100.37    8.55
  -2   7  17   11.79    5.68
  -2  -7 -17    2.42    4.60
   2   7 -17    2.22    5.22
  -2  -7 -17   11.69    5.76
  -2   7  16   25.30    6.29
  -2  -7 -16   35.60    6.05
   2   7 -16   29.37    6.57
  -2  -7 -16   34.78    6.33
  -2  -7 -15  133.19    9.18
  -2   7  15  140.99    9.53
   2   7 -15  122.54    9.18
  -2  -7 -15  123.88    8.54
  -2   7  14   11.73    5.52
  -2  -7 -14   12.97    5.06
   2   7 -14    9.18    5.29
  -2  -7 -14   26.21    6.07
   2  -7  14   20.17    5.61
   2   7 -13   61.41    7.34
  -2  -7 -13   57.65    6.95
  -2   7  13   76.29    7.70
   2  -7  13   60.61    6.96
  -2  -7 -13   56.11    6.40
  -2   7  12   25.45    5.82
  -2  -7 -12   11.05    5.25
   2  -7  12   24.46    5.88
   2   7 -12    9.36    4.75
  -2  -7 -12   14.59    4.73
  -2   7  11   22.81    5.80
   2   7 -11   26.64    5.65
  -2  -7 -11   18.64    6.04
   2  -7  11   26.05    5.93
  -2  -7 -10   93.99    8.16
  -2   7  10  134.99    9.28
   2   7 -10  118.02    9.15
   2  -7  10  110.09    8.26
   2   7  -9   40.81    6.39
   2  -7   9   45.90    6.72
  -2  -7  -9   31.50    6.20
   2  -7   8  122.28    8.86
  -2   7   8  120.00    8.63
  -2   7   8  112.56    8.56
  -2  -7  -8  122.73    8.94
   2   7  -8  106.00    8.50
  -2  -7  -7   -2.71    5.20
   2  -7   7    6.49    5.48
  -2   7   7    2.89    4.82
  -2   7   7    2.60    5.05
   2   7  -7    5.64    4.66
  -2  -7  -6   44.06    6.68
   2   7  -6   33.10    5.98
   2  -7   6   37.22    6.64
  -2   7   6   24.00    5.56
  -2   7   6   35.61    6.13
   2   7  -6   34.77    5.36
   2   7  -5   50.11    6.59
   2  -7   5   44.88    6.51
  -2  -7  -5   40.66    6.27
  -2   7   5   37.52    6.12
  -2   7   5   52.85    6.81
   2   7  -5   47.06    5.96
   2   7  -4   92.14    7.87
   2  -7   4   80.84    7.59
  -2  -7  -4   88.80    7.86
  -2   7   4   70.16    7.24
  -2   7   4   61.93    6.90
   2   7  -4   70.50    6.80
   2   7  -3   86.69    7.81
   2  -7   3   71.07    7.30
  -2  -7  -3   79.69    7.61
  -2   7   3   79.86    7.47
  -2   7   3   79.35    7.48
   2   7  -3   82.47    7.12
   2   7  -2  113.97    8.39
   2  -7   2  120.54    8.85
  -2  -7  -2  118.23    8.84
  -2   7   2  112.24    8.36
  -2   7   2  117.94    8.69
   2   7  -2  113.73    7.81
   2   7  -1   90.89    7.62
   2  -7   1   90.66    7.94
  -2   7   1   91.22    7.69
   2   7  -1   92.84    7.35
  -2   7   1   80.57    7.86
  -2  -7  -1  103.25    8.47
   2   7   0    9.47    4.97
  -2  -7   0    7.78    5.46
   2  -7   0   -3.36    4.81
  -2   7   0    4.19    4.92
   2   7   0    0.85    4.23
  -2   7   0   -2.90    4.49
  -2   7  -1   93.60    7.56
   2   7   1   99.59    7.89
   2  -7  -1   87.38    7.77
  -2  -7   1   94.10    8.22
   2   7   1   88.43    7.38
  -2   7  -1   95.00    8.06
   2   7   2  128.24    8.66
   2   7   2  106.37    7.90
  -2   7  -2  107.00    8.26
   2  -7  -2   95.72    7.93
  -2  -7   2  136.62    9.33
  -2   7  -2  112.28    8.13
   2   7   3   87.06    7.67
   2   7   3   86.79    7.45
  -2   7  -3   92.21    8.20
   2  -7  -3   84.97    8.00
  -2  -7   3   90.75    7.84
  -2   7  -3   90.74    7.62
   2   7   4   68.77    7.16
   2   7   4   79.50    7.29
  -2   7  -4   79.52    7.77
   2  -7  -4   93.29    8.23
  -2  -7   4   62.36    7.27
  -2   7  -4   80.42    7.33
   2   7   5   42.37    5.95
   2   7   5   40.87    5.90
  -2   7  -5   51.89    7.12
   2  -7  -5   52.87    7.06
  -2   7  -5   41.46    5.77
  -2  -7   5   36.81    6.37
  -2   7  -6   38.70    6.07
   2   7   6   30.62    5.50
   2  -7  -6   48.19    6.82
  -2   7  -6   19.81    5.67
   2   7   6   28.42    5.85
  -2  -7   6   37.80    6.41
  -2  -7   7    6.59    4.93
  -2   7  -7   10.89    4.54
   2   7   7   12.85    5.04
   2   7   7    0.53    4.58
   2  -7  -7    4.95    5.18
  -2   7  -7    4.40    4.81
  -2   7  -8  125.84    8.92
   2   7   8   92.71    7.92
   2   7   8  113.81    8.19
  -2  -7   8  120.87    8.72
   2  -7  -8  126.15    9.14
  -2   7  -8  104.30    7.81
  -2   7  -9   38.72    5.90
  -2   7  -9   32.72    6.37
   2   7   9   45.86    6.41
  -2  -7   9   34.34    6.19
   2  -7  -9   32.48    6.25
  -2   7  -9   37.27    5.76
  -2   7 -10  108.13    7.89
  -2   7 -10  103.24    8.66
   2   7  10  117.59    8.40
  -2  -7  10  100.11    8.23
   2  -7 -10  127.44    9.26
  -2   7 -10  113.28    7.98
   2  -7 -11   30.72    6.37
  -2   7 -11   21.14    5.75
  -2   7 -11   21.99    5.16
  -2   7 -11   19.87    5.27
  -2  -7  11   18.42    6.03
   2   7  11   24.67    5.48
  -2   7 -12   14.33    5.69
  -2   7 -12   13.85    5.08
   2  -7 -12   15.72    5.73
   2   7  12   16.86    5.13
  -2  -7  12   12.46    5.37
  -2   7 -13   62.92    7.48
  -2   7 -13   62.88    6.98
   2  -7 -13   79.32    8.04
  -2  -7  13   73.20    7.57
   2   7  13   68.21    7.16
  -2   7 -14    8.70    5.74
  -2   7 -14   17.40    5.41
   2  -7 -14    8.08    5.74
   2   7  14   16.12    5.48
  -2  -7  14   17.82    5.66
  -2   7 -15  117.86    9.19
   2   7  15  103.77    8.35
  -2   7 -15  130.91    9.10
  -2  -7  15  113.89    8.92
   2  -7 -15  130.01    9.63
  -2   7 -16   28.99    6.44
  -2   7 -16   32.64    6.12
   2  -7 -16   54.16    7.25
  -2  -7  16   37.67    6.53
   2   7  16   40.26    6.22
  -2   7 -17    7.69    5.57
  -2   7 -17    6.63    5.17
   2  -7 -17    8.24    5.55
   2   7  17    3.41    4.64
  -2  -7  17    2.23    5.37
  -2   7 -18   76.31    7.98
   2   7  18   82.51    7.78
  -2   7 -18   92.65    8.32
  -2  -7  18   88.00    8.28
   2  -7 -18  101.47    9.01
  -2   7 -19  130.56    9.94
   2   7  19  147.49    9.70
  -2   7 -19  150.37   10.18
  -2  -7  19  161.60   10.20
   2  -7 -19  156.40   10.47
  -2   7 -20   51.64    7.47
   2   7  20   50.13    7.28
  -2   7 -20   50.79    7.16
  -2  -7  20   53.81    7.34
   2  -7 -20   59.28    7.79
  -2   7 -21   67.68    8.22
  -2   7 -21   63.98    7.78
   2  -7 -21   74.79    8.51
  -2  -7  21   71.15    7.90
   2   7  21   70.31    7.42
   2   7  22   31.56    6.30
  -2   7 -22   49.98    7.55
  -2   7 -22   27.92    6.57
   2  -7 -22   34.39    6.88
  -2   7 -23   39.09    7.12
   2  -7 -23   47.75    8.23
  -2   7 -23   33.70    7.17
  -2   7 -24   70.54    8.62
  -2   7 -24   67.59    8.30
   2  -7 -24   75.03    8.53
  -2   7 -25  158.61   11.28
   2  -7 -25  158.32   11.04
  -2   7 -25  167.39   11.08
   2  -7 -26   48.60    7.88
  -2   7 -26   27.33    6.74
  -2   7 -26   42.19    7.59
   2  -7 -27   38.15    7.58
  -2   7 -27   41.43    7.62
  -2   7 -27   44.98    7.76
   2  -7 -28   -6.00    6.34
  -2   7 -28   -2.85    5.83
  -2   7 -29   34.16    7.47
  -2   7 -29   39.63    7.84
  -2   7 -30   70.51    9.53
  -2   7 -30   78.22    9.11
  -2   7 -31    6.41    6.57
  -2   7 -32   34.27    8.04
  -2  -8 -24  521.39   19.19
  -2   8  24  492.39   19.00
  -2  -8 -23  177.06   12.13
  -2   8  23  194.12   13.26
  -2  -8 -22  269.32   14.10
  -2   8  22  274.52   14.69
  -2  -8 -21  113.32   10.01
  -2   8  21  121.40   10.94
  -2  -8 -21  135.44   10.87
   2   8 -21  139.45   11.62
  -2   8  20   -0.36    6.37
  -2  -8 -20    2.48    6.47
  -2  -8 -20    3.96    5.80
   2   8 -20    8.88    6.62
  -2  -8 -19   53.48    7.59
  -2   8  19   62.03    8.23
  -2  -8 -19   71.37    8.78
   2   8 -19   55.86    8.45
  -2   8  18   41.97    7.82
  -2  -8 -18   33.61    7.74
  -2  -8 -18   30.08    6.71
   2   8 -18   26.03    7.12
   2   8 -17   49.62    7.83
  -2   8  17   32.41    7.59
  -2  -8 -17   55.66    8.20
  -2  -8 -16   39.42    7.82
   2   8 -16   27.03    6.79
  -2   8  16   19.88    6.96
  -2  -8 -15   32.90    9.48
   2   8 -15   12.61    6.86
  -2   8  15   22.91    6.87
  -2  -8 -14    4.89    6.11
  -2   8  14   13.05    6.44
   2   8 -14   18.46    6.84
  -2   8  13   75.05    8.62
   2   8 -13   71.38    8.45
   2  -8  13   69.55    8.19
  -2  -8 -13   73.79    8.96
  -2   8  12  113.08    9.93
  -2  -8 -12  101.62    9.61
   2  -8  12  109.58    9.42
   2   8 -12  110.46    9.62
  -2   8  11    9.41    6.10
   2   8 -11   12.60    6.12
   2  -8  11   13.32    5.95
  -2  -8 -11    8.21    6.33
  -2   8  11   18.07    6.41
  -2   8  10   17.07    6.32
   2   8 -10   28.44    6.80
  -2   8  10   27.02    6.97
   2  -8  10   27.20    6.57
  -2  -8 -10   35.83    7.32
   2  -8   9  173.82   11.09
  -2   8   9  169.03   10.90
  -2   8   9  160.58   11.05
   2   8  -9  152.47   10.60
   2  -8   8  292.55   13.58
  -2  -8  -8  283.72   13.71
  -2   8   8  298.23   13.82
  -2   8   8  295.56   14.18
   2   8  -8  269.50   13.48
   2  -8   7  275.79   13.68
  -2  -8  -7  280.61   13.83
  -2   8   7  243.74   12.75
  -2   8   7  260.73   13.41
   2   8  -7  275.97   13.66
   2  -8   6  451.23   16.54
  -2  -8  -6  461.13   16.91
  -2   8   6  435.29   16.10
  -2   8   6  442.82   16.80
   2   8  -6  416.90   16.19
   2  -8   5  165.69   11.41
  -2  -8  -5  195.38   12.05
  -2   8   5  155.81   10.75
  -2   8   5  170.95   11.64
   2   8  -5  175.14   11.40
   2  -8   4  276.36   13.51
  -2   8   4  272.27   13.23
  -2   8   4  253.97   13.16
   2   8  -4  299.75   13.73
   2  -8   3  246.43   12.73
  -2  -8  -3  237.47   12.71
  -2   8   3  246.57   12.57
  -2   8   3  243.46   12.77
   2   8  -3  207.06   11.14
   2   8  -3  194.68   11.57
   2  -8   2   69.91    8.12
  -2  -8  -2   56.83    7.85
   2   8  -2   66.10    8.13
  -2   8   2   55.68    7.84
   2   8  -2   42.40    6.95
  -2  -8  -1   18.66    6.12
   2  -8   1   29.15    6.69
   2   8  -1   17.41    6.03
  -2   8   1   18.79    6.17
  -2   8   1   16.95    6.40
   2   8  -1   17.25    6.00
   2  -8   0   72.10    8.16
  -2  -8   0   91.77    8.68
   2   8   0   63.00    7.76
   2   8   0   71.97    7.77
  -2   8   0   80.03    8.58
  -2   8   0   70.90    7.84
  -2  -8   1   15.08    6.29
   2  -8  -1   12.69    6.16
   2   8   1   13.28    6.18
  -2   8  -1    9.09    5.80
  -2   8  -1   22.54    6.59
   2   8   1   16.67    6.09
  -2   8  -2   55.13    7.44
  -2  -8   2   66.24    8.04
   2   8   2   49.62    7.53
   2  -8  -2   59.25    7.78
   2   8   2   56.36    7.37
  -2   8  -2   74.71    8.62
  -2   8  -3  215.26   11.35
  -2  -8   3  232.38   12.44
   2   8   3  235.34   12.52
   2  -8  -3  252.86   13.03
  -2   8  -3  225.14   12.37
   2   8   3  229.22   12.02
  -2   8  -4  297.07   13.20
  -2  -8   4  293.62   13.68
   2   8   4  271.96   13.09
   2  -8  -4  324.68   14.53
   2   8   4  279.82   13.17
  -2   8  -4  315.31   14.38
  -2   8  -5  163.67   10.37
   2  -8  -5  180.17   11.63
  -2  -8   5  172.53   11.41
   2   8   5  163.25   10.84
   2   8   5  152.25   10.51
  -2   8  -5  162.72   11.40
   2   8   6  445.34   16.17
   2  -8  -6  479.77   17.25
  -2  -8   6  431.33   16.32
  -2   8  -6  462.51   15.77
   2   8   6  449.08   16.34
  -2   8  -6  422.16   16.30
  -2  -8   7  292.62   13.88
   2  -8  -7  275.10   13.82
   2   8   7  289.04   13.43
   2   8   7  247.12   12.91
  -2   8  -7  279.28   13.75
  -2  -8   8  297.78   14.08
   2  -8  -8  302.28   14.43
   2   8   8  309.16   13.72
  -2   8  -8  291.37   14.19
   2   8   8  295.11   13.64
  -2  -8   9  161.19   11.04
   2   8   9  155.73   10.42
   2  -8  -9  165.48   11.50
   2   8   9  178.85   11.23
  -2   8  -9  176.26   11.69
   2   8  10   26.30    6.55
   2   8  10   19.65    6.06
   2  -8 -10   30.07    7.16
  -2  -8  10   17.29    6.49
  -2   8 -10   26.68    7.04
   2   8  11    7.67    6.02
   2  -8 -11    0.86    6.59
   2   8  11   16.98    6.02
  -2  -8  11   18.13    6.97
  -2  -8  12  113.80    9.79
   2  -8 -12  116.01   10.10
   2   8  12  112.83    9.67
  -2   8 -12  141.95   10.55
   2   8  12  111.59    9.18
   2   8  13   76.81    8.12
  -2   8 -13   62.90    8.55
   2  -8 -13   76.35    9.20
  -2  -8  13   69.26    8.89
   2   8  13   61.93    8.41
   2   8  14   13.94    5.89
  -2  -8  14    5.38    6.62
  -2   8 -14   11.35    6.18
   2  -8 -14   21.31    7.17
   2   8  14    8.74    6.24
   2   8  15   27.55    7.00
   2   8  15    7.94    5.65
  -2  -8  15   24.08    7.15
  -2   8 -15   15.20    6.20
  -2   8 -15   25.31    6.50
   2  -8 -15   23.14    6.80
   2   8  16   15.39    6.07
  -2  -8  16   34.65    7.08
  -2   8 -16   19.65    6.58
  -2   8 -16   18.60    6.45
   2  -8 -16   25.56    7.10
   2   8  17   35.16    6.91
  -2  -8  17   30.70    7.11
   2  -8 -17   40.83    7.77
  -2   8 -17   35.89    7.02
  -2   8 -17   34.19    7.46
  -2  -8  18   42.33    7.54
  -2   8 -18   29.04    7.02
  -2   8 -18   33.05    7.74
   2  -8 -18   37.52    7.58
  -2   8 -19   44.60    7.54
  -2   8 -19   56.38    8.25
  -2  -8  19   45.25    7.75
   2  -8 -19   62.08    8.63
  -2   8 -20   -0.75    6.16
   2  -8 -20    6.17    6.76
  -2   8 -20    8.41    6.74
  -2  -8  20   -3.28    6.26
  -2   8 -21  121.16   10.74
  -2   8 -21  124.13   10.84
   2  -8 -21  123.00   10.96
  -2   8 -22  258.51   14.16
  -2   8 -22  261.78   14.12
   2  -8 -22  251.42   14.23
  -2   8 -23  187.72   12.81
  -2   8 -23  187.26   12.94
   2  -8 -23  182.19   12.51
  -2   8 -24  497.84   19.23
   2  -8 -24  518.18   19.43
  -2   8 -24  506.74   19.28
   2  -8 -25  134.95   11.68
   2  -9  12   18.93    7.39
   2  -9  11   37.25    8.28
   2  -9  10   78.72    9.57
  -2   9  10   81.06    9.80
   2  -9   9   42.67    8.33
  -2   9   9   50.17    8.52
   2  -9   8   37.19    8.23
  -2   9   8   26.13    7.63
   2  -9   7   14.04    7.48
   2   9  -7   25.31    7.51
  -2   9   7   24.05    7.53
   2  -9   6   48.93    8.58
   2   9  -6   53.64    8.71
  -2   9   6   57.51    8.97
   2  -9   5   38.12    8.05
  -2   9   5   51.83    8.60
  -2   9   4  142.32   11.03
   2  -9   4  150.78   11.63
   2   9  -4  154.48   11.57
  -2   9   3   80.39    9.53
   2  -9   3   93.50   10.27
   2   9  -3  100.84   10.01
  -2   9   2   30.19    7.23
   2  -9   2   40.12    8.24
   2   9  -2   36.81    7.65
  -2   9   1   88.11    9.52
   2  -9   1   93.49   10.00
   2   9  -1   80.07    9.14
  -2   9   0   -4.86    6.62
   2   9   0    3.67    6.41
   2  -9   0    3.16    6.89
   2   9   0    4.46    6.20
   2   9   1   87.36    9.57
   2   9   1   72.79    8.96
   2   9   2   34.68    8.05
   2  -9  -2   30.15    8.16
   2   9   2   19.68    6.76
   2   9   3   67.94    8.92
   2   9   3   75.42    9.11
   2   9   4  151.56   11.26
   2   9   4  144.57   11.36
   2   9   5   33.12    7.72
   2   9   5   35.75    7.94
   2   9   6   56.06    8.37
   2   9   6   53.34    8.36
   2   9   7   28.40    7.29
   2   9   7   26.22    7.58
   2   9   8   31.08    7.82
   2   9   8   34.59    7.81
   2   9   9   36.47    7.75
   2   9   9   37.88    7.97
   2   9  10   84.90    9.35
   2   9  10   64.44    9.04
   2   9  11   36.41    7.85
   3   0   0   -0.82    1.59
  -3   0   0    2.83    2.09
   3   0   0    0.25    2.44
  -3   0   0   -2.70    2.09
  -3   0  -1  384.38    7.60
  -3   0   1  376.65    7.07
  -3   0  -1  377.26    8.31
  -3   0   1  388.27    8.24
   3   0  -1  358.12    8.67
   3   0   1  369.94    8.66
   3   0  -1  378.16    7.16
   3   0   1  380.07    7.51
   3   0   2  138.94    4.91
   3   0  -2  138.75    4.46
  -3   0  -2  140.07    5.48
  -3   0  -2  132.56    4.92
  -3   0   2  131.95    5.04
  -3   0   2  132.90    4.44
   3   0  -2  141.94    6.12
   3   0   2  140.09    5.71
   3   0  -3 3333.61   25.84
   3   0   3 3324.99   22.66
  -3   0  -3 3287.87   24.40
  -3   0  -3 3298.29   22.89
  -3   0   3 3313.87   22.77
   3   0  -3 3326.48   20.03
  -3   0   3 3331.94   19.25
   3   0  -4  704.65   12.26
   3   0   4  702.47   10.76
  -3   0  -4  706.11   11.69
  -3   0  -4  708.68   11.07
  -3   0   4  716.38   10.61
   3   0  -4  705.73    9.17
  -3   0   4  697.33    8.66
  -3   0   5    1.22    1.96
  -3   0  -5   -1.52    2.48
  -3   0  -5    1.80    2.13
  -3   0   5    2.65    1.51
   3   0  -5    2.63    2.60
   3   0  -5    1.19    1.59
   3   0   5    1.98    2.02
  -3   0   6    0.80    2.00
  -3   0  -6    2.36    2.28
   3   0  -6    2.27    1.61
   3   0   6    0.53    1.96
  -3   0   6    1.87    1.64
  -3   0  -6    1.74    2.19
   3   0  -6    3.91    2.82
   3   0  -7 2302.32   22.09
   3   0   7 2308.93   20.72
  -3   0  -7 2287.33   21.88
  -3   0  -7 2279.62   20.91
  -3   0   7 2345.83   18.50
   3   0  -7 2272.38   15.63
  -3   0   7 2236.18   13.48
   3   0  -8  303.63    8.40
   3   0   8  301.37    7.97
  -3   0  -8  314.23    8.55
  -3   0  -8  323.98    8.33
  -3   0   8  318.79    7.03
   3   0  -8  313.63    5.87
  -3   0   8  317.02    5.01
   3   0   9  385.69    9.01
   3   0  -9  395.02    6.50
  -3   0   9  388.04    7.64
  -3   0  -9  411.53    9.53
   3   0  -9  408.29    9.65
  -3   0  -9  384.87    9.55
   3   0  10  223.11    7.16
   3   0 -10  212.50    4.82
  -3   0  10  236.19    6.08
   3   0 -10  219.68    7.33
  -3   0 -10  232.92    7.50
  -3   0 -10  222.20    7.60
   3   0  11  336.84    8.75
  -3   0 -11  334.66    8.97
   3   0 -11  332.64    8.88
  -3   0  11  330.05    7.14
   3   0 -11  340.98    6.05
  -3   0 -11  318.07    9.01
   3   0  12   33.61    3.50
  -3   0 -12   19.70    3.19
   3   0 -12   27.84    3.56
  -3   0  12   25.94    2.75
   3   0 -12   27.32    2.18
  -3   0 -12   28.68    3.70
   3   0  13  954.49   15.12
  -3   0 -13  941.89   15.39
   3   0 -13  973.19   15.08
  -3   0  13  943.46   11.87
   3   0 -13  945.96   10.04
  -3   0 -13  991.46   15.93
   3   0  14  141.60    6.48
  -3   0 -14  146.45    6.67
   3   0 -14  158.76    6.55
  -3   0  14  142.20    4.97
   3   0 -14  142.78    4.19
  -3   0 -14  159.69    6.96
   3   0 -15  422.53   10.20
  -3   0 -15  427.19   10.90
   3   0  15  400.76   10.38
  -3   0  15  398.98    7.94
  -3   0 -15  405.15   10.74
   3   0 -16  146.83    6.44
   3   0  16  153.93    6.87
  -3   0 -16  142.75    6.79
  -3   0 -16  145.39    4.95
  -3   0  16  150.55    5.16
  -3   0 -16  143.20    6.90
  -3   0 -17    3.32    2.85
   3   0  17    9.81    3.18
  -3   0 -17    1.97    2.76
  -3   0  17    7.13    2.08
   3   0 -17    7.90    3.06
  -3   0 -18  236.99    8.84
   3   0  18  263.07    9.04
  -3   0 -18  248.57    8.98
  -3   0 -19    5.85    2.99
  -3   0 -19    4.67    3.02
   3   0  19    5.58    2.90
  -3   0 -20    2.43    3.22
   3   0  20    2.56    3.04
  -3   0 -20    4.47    3.39
  -3   0 -21   20.69    3.94
   3   0  21   22.22    3.88
  -3   0 -21   30.55    4.33
   3   0  22   12.85    3.38
  -3   0 -22   20.63    4.26
  -3   0 -22   10.24    3.37
  -3   0 -23   72.29    5.95
  -3   0 -23   60.13    5.67
   3   0  23   57.35    5.34
  -3   0 -24   58.34    5.94
  -3   0 -24   50.73    5.39
   3   0  24   58.73    5.61
  -3   0 -25   69.33    6.19
   3   0  25   70.10    5.90
  -3   0 -25   73.06    6.15
   3   0  26   20.07    4.29
  -3   0 -26   24.85    4.77
  -3   0 -26   22.21    4.43
  -3   0 -27   73.24    6.54
   3   0  27   54.32    5.49
  -3   0 -27   69.26    6.31
  -3   0 -28   22.59    4.88
  -3   0 -28   20.12    5.14
   3   0  28   18.99    4.60
  -3   0 -29  150.06    8.64
  -3   0 -29  174.00    9.20
   3   0  29  156.24    8.81
  -3   0 -30   70.95    6.77
  -3   0 -30   69.61    6.86
   3   0  30   86.00    7.25
  -3   0 -31  111.25    7.95
  -3   0 -31   98.43    7.66
   3   0  31  115.34    8.09
  -3   0 -32   46.10    6.18
  -3   0 -32   56.65    6.59
   3   0  32   47.80    5.99
  -3   0 -33   34.12    5.90
   3   0  33   37.99    5.73
  -3   0 -33   32.28    5.79
  -3   0 -34   14.13    5.03
  -3   0 -34   15.33    5.18
   3   0  34   15.26    5.10
  -3   0 -35    1.10    4.45
   3   0  35    6.90    4.69
  -3   0 -35   -4.37    4.99
  -3   0 -36   71.82    7.47
  -3   0 -36   70.98    7.62
   3   0  36   60.75    7.21
  -3   0 -37  219.57   11.64
  -3   0 -37  208.96   11.48
   3   0  37  240.24   11.99
  -3   0 -38  110.55    9.09
  -3   0 -38  112.85    9.40
   3   0  38  126.48    9.36
  -3   0 -39  124.19    9.23
   3   0  39  112.33    9.08
  -3   0 -39  114.37    9.45
  -3   0 -40    6.91    5.86
   3   0  40   -4.28    5.22
  -3   0 -40    4.12    5.99
  -3   0 -41   62.55    7.88
  -3   0 -41   47.41    7.81
   3   0  41   49.69    7.61
  -3   0 -42   61.99    8.20
  -3   0 -42   51.71    7.98
   3   0  42   75.09    8.55
  -3   0 -43  122.82   10.42
  -3   0 -43  134.66   10.77
   3   0  43  131.68   10.55
  -3   0 -44   74.54    8.87
   3   0  44   79.35    9.17
  -3   0 -44   85.78    9.48
  -3   0 -45   17.65    7.02
   3   0  45   31.07    7.42
  -3   0 -45   15.76    6.91
  -3   0 -46   20.31    7.45
  -3  -1 -45   -5.07    6.44
  -3  -1 -45    7.56    7.11
  -3  -1 -44    5.81    6.53
   3  -1  44   12.08    6.73
  -3  -1 -44   22.27    7.48
  -3  -1 -43   20.68    6.93
   3  -1  43   16.38    6.53
  -3  -1 -43   10.08    6.66
   3  -1  42   31.24    6.79
  -3  -1 -42   23.94    6.81
  -3  -1 -42   33.55    7.58
  -3  -1 -41   61.50    8.21
  -3  -1 -41   46.35    7.57
   3  -1  41   58.32    7.86
  -3  -1 -40  100.01    9.14
  -3  -1 -40   75.15    8.42
   3  -1  40   97.71    8.97
  -3  -1 -39   85.67    8.49
  -3  -1 -39   57.72    7.80
   3  -1  39   76.80    8.06
  -3  -1 -38  235.92   12.16
  -3  -1 -38  220.30   12.20
   3  -1  38  254.66   12.60
  -3  -1 -37   53.28    7.06
   3  -1  37   60.49    7.36
  -3  -1 -37   57.25    7.37
  -3  -1 -36    7.13    4.97
  -3  -1 -36   13.50    5.39
   3  -1  36   11.18    5.33
  -3  -1 -35   12.32    5.27
   3  -1  35    1.87    4.77
  -3  -1 -35    3.93    5.39
  -3  -1 -34   44.30    6.55
   3  -1  34   59.89    6.67
  -3  -1 -34   54.24    6.89
  -3  -1 -33   19.99    5.56
   3  -1  33   15.26    5.07
  -3  -1 -33   10.43    4.91
   3  -1  32   31.24    5.42
  -3  -1 -32   32.48    5.84
  -3  -1 -32   36.23    6.06
   3  -1  31  263.93   11.53
  -3  -1 -31  257.64   11.52
  -3  -1 -31  259.76   11.40
   3  -1  30  614.55   16.51
  -3  -1 -30  618.71   16.82
  -3  -1 -30  618.05   16.71
   3  -1  29  291.70   11.69
  -3  -1 -29  305.04   12.07
  -3  -1 -29  293.81   11.64
   3  -1  28  119.13    7.69
  -3  -1 -28  125.81    8.19
  -3  -1 -28  135.22    8.27
   3  -1  27  557.10   15.06
  -3  -1 -27  567.37   15.30
  -3  -1 -27  553.20   14.98
   3  -1  26  128.56    7.79
  -3  -1 -26  121.97    7.83
  -3  -1 -26  109.41    7.56
   3  -1  25  278.58   10.49
  -3  -1 -25  298.12   11.07
  -3  -1 -25  289.38   11.03
   3  -1  24  112.02    7.09
  -3  -1 -24  107.84    7.29
  -3  -1 -24  101.18    6.97
   3  -1  23  375.49   11.64
  -3  -1 -23  345.62   11.46
  -3  -1 -23  372.65   11.94
   3  -1  22  661.83   15.11
  -3  -1 -22  699.81   15.77
   3  -1  21  210.35    8.80
  -3  -1 -21  218.46    9.18
  -3  -1 -21  219.76    9.01
  -3  -1 -20  248.48    9.48
   3  -1  20  273.43    9.61
  -3  -1 -20  236.26    9.32
   3   1 -20  265.88    7.31
  -3  -1 -19  858.50   16.49
   3  -1  19  866.52   16.11
  -3  -1 -19  882.74   16.78
   3   1 -19  857.96   12.52
  -3  -1 -18  159.08    7.50
   3   1 -18  150.94    5.56
   3  -1  18  154.03    7.09
  -3  -1 -18  153.42    7.40
  -3  -1 -17  491.18   12.19
   3   1 -17  484.68    9.26
  -3  -1 -17  487.10    9.02
   3  -1  17  493.59   11.84
  -3  -1 -17  475.18   12.08
  -3  -1 -16  198.49    7.92
  -3  -1 -16  197.35    7.93
   3   1 -16  207.04    6.10
  -3  -1 -16  212.66    6.22
   3  -1  16  187.70    7.58
  -3   1  16  193.37    6.65
   3  -1  15  276.82    6.90
  -3  -1 -15  289.70    9.29
  -3  -1 -15  264.23    8.79
   3   1 -15  271.13    6.80
  -3  -1 -15  262.73    6.82
  -3   1  15  275.36    7.65
   3  -1  15  258.46    8.42
  -3  -1 -14  296.45    7.31
   3   1 -14  289.86    6.98
   3  -1  14  298.58    7.20
   3  -1  14  319.84    9.03
  -3   1  14  311.79    8.15
  -3  -1 -14  293.61    9.01
  -3  -1 -14  292.79    9.20
   3  -1  13    2.77    2.28
   3  -1  13    6.51    2.61
  -3  -1 -13    7.65    2.92
  -3  -1 -13    7.18    2.30
   3   1 -13    5.12    2.07
  -3  -1 -13    4.23    2.88
  -3   1  13    4.76    2.50
   3   1 -12  388.48    7.92
   3  -1  12  380.32    9.42
  -3  -1 -12  393.43   10.13
  -3  -1 -12  406.91    8.55
  -3   1  12  396.23    8.96
  -3  -1 -12  369.76    9.74
   3  -1  12  392.99    8.36
   3   1 -11  226.93    6.04
   3  -1  11  224.76    6.55
  -3   1  11  217.79    6.77
  -3  -1 -11  214.18    7.51
  -3  -1 -11  213.32    6.39
  -3   1  11  215.64    5.13
   3  -1  11  217.61    7.14
  -3  -1 -11  238.77    7.74
   3   1 -10  266.45    6.50
  -3   1  10  251.32    5.57
   3  -1  10  264.08    7.10
   3  -1  10  252.89    7.46
  -3   1  10  281.86    7.56
  -3  -1 -10  261.98    7.92
  -3  -1 -10  250.60    7.97
  -3  -1 -10  253.88    6.93
  -3  -1  -9  930.57   12.97
   3  -1   9  946.48   13.04
   3  -1   9  938.58   13.57
  -3  -1  -9  903.25   14.25
  -3   1   9  950.96   13.34
  -3  -1  -9  919.33   14.01
   3   1  -9  922.63   11.87
  -3   1   9  912.05   10.37
  -3  -1  -8   56.40    3.84
   3  -1   8   63.22    4.00
   3  -1   8   60.31    3.90
  -3  -1  -8   58.00    4.27
  -3   1   8   67.18    4.13
  -3  -1  -8   57.14    4.14
   3   1  -8   62.06    3.57
  -3   1   8   54.32    3.00
  -3  -1  -7  460.86    9.40
   3  -1   7  441.44    9.18
   3  -1   7  446.22    9.06
  -3  -1  -7  444.48    9.76
  -3   1   7  437.73    9.22
  -3  -1  -7  451.09    9.54
   3   1  -7  465.08    8.46
  -3   1   7  450.31    7.59
  -3  -1  -6 1192.31   14.86
   3  -1   6 1192.16   14.90
   3  -1   6 1191.58   14.22
  -3  -1  -6 1154.16   15.25
  -3   1   6 1166.07   14.74
  -3  -1  -6 1162.56   14.69
   3   1  -6 1158.08   13.31
  -3   1   6 1196.15   12.36
  -3  -1  -5   42.75    3.67
   3  -1   5   40.68    3.69
   3  -1   5   44.97    3.24
  -3  -1  -5   39.56    3.63
  -3   1   5   46.35    3.70
  -3  -1  -5   39.40    3.40
   3   1  -5   39.21    3.05
  -3   1   5   45.66    3.01
  -3  -1  -4  507.80   10.01
   3  -1   4  511.80   10.14
   3  -1   4  491.62    8.84
  -3  -1  -4  495.33    9.72
  -3   1   4  506.44    9.92
  -3  -1  -4  512.10    9.39
  -3   1   4  511.64    8.47
   3   1  -4  482.14    8.83
   3   1  -3 1255.73   14.09
   3  -1   3 1273.93   15.83
   3  -1   3 1256.94   13.48
  -3  -1  -3 1262.10   14.93
  -3   1   3 1269.16   15.49
  -3  -1  -3 1264.52   14.15
  -3  -1  -3 1233.76   15.46
  -3   1   3 1246.77   13.34
   3  -1   2 5990.21   34.03
   3  -1   2 6152.55   28.66
  -3  -1  -2 6111.77   31.86
  -3   1   2 5997.62   33.42
  -3  -1  -2 6078.15   29.76
   3   1  -2 6030.30   30.84
  -3   1   2 6033.14   29.54
   3  -1   1 1256.25   15.91
   3  -1   1 1240.69   12.62
  -3  -1  -1 1252.66   14.29
  -3   1   1 1242.48   15.57
  -3  -1  -1 1264.39   13.32
   3   1  -1 1255.58   14.37
  -3   1   1 1256.93   13.89
   3  -1   0  588.39   11.19
   3  -1   0  598.45    8.57
  -3  -1   0  596.41    9.80
  -3   1   0  557.31   10.56
  -3  -1   0  610.04    9.02
   3   1   0  586.64   10.04
  -3   1   0  574.33    9.72
   3   1   1 1269.59   14.75
   3  -1  -1 1248.70   11.82
  -3  -1   1 1277.71   13.81
  -3   1  -1 1225.49   15.67
  -3  -1   1 1274.53   12.47
   3  -1  -1 1238.24   16.05
  -3   1  -1 1275.82   14.61
   3   1   2 5964.95   32.22
   3  -1  -2 6110.96   25.19
  -3  -1   2 6044.64   29.26
  -3   1  -2 6040.83   34.44
  -3  -1   2 6059.15   25.98
   3  -1  -2 6021.10   35.13
  -3   1  -2 6056.59   31.98
   3  -1  -3 1238.96   10.97
   3   1   3 1255.69   15.11
  -3  -1   3 1266.44   13.28
  -3   1  -3 1227.27   15.86
  -3  -1   3 1248.29   11.49
   3  -1  -3 1279.67   16.46
  -3   1  -3 1249.84   14.99
   3   1   4  497.56    9.82
   3  -1  -4  492.27    6.74
  -3  -1   4  508.82    8.34
  -3   1  -4  496.91   10.49
  -3  -1   4  485.23    6.91
   3  -1  -4  525.24   10.83
  -3   1  -4  500.33    9.85
   3  -1  -5   41.03    2.23
   3   1   5   37.34    3.31
  -3  -1   5   43.31    2.86
  -3   1  -5   41.32    3.84
  -3  -1   5   42.94    2.33
  -3   1  -5   40.92    3.63
   3  -1  -5   42.56    3.95
   3  -1  -6 1166.08   16.07
   3   1   6 1192.10   15.40
  -3  -1   6 1160.26   11.92
  -3  -1   6 1134.25    9.29
   3  -1  -6 1146.89    9.36
  -3   1  -6 1179.10   15.41
  -3   1  -6 1154.24   15.84
  -3  -1   7  443.42    7.40
  -3   1  -7  446.98   10.19
   3  -1  -7  438.41    5.57
   3   1   7  432.67    9.56
   3  -1  -7  455.61   10.28
  -3   1  -7  468.32   10.05
   3   1   8   56.75    4.17
  -3   1  -8   53.11    4.07
  -3  -1   8   55.93    2.99
   3  -1  -8   64.25    4.50
  -3   1  -8   57.50    4.21
   3   1   9  919.85   14.26
  -3   1  -9  920.12   14.73
  -3  -1   9  913.62   10.16
   3  -1  -9  915.68   14.60
  -3   1  -9  922.27   14.48
   3   1  10  266.94    8.06
  -3   1 -10  256.36    8.21
  -3  -1  10  252.67    5.46
   3  -1 -10  260.62    8.12
  -3   1 -10  247.07    8.01
   3   1  11  222.20    7.47
  -3   1 -11  225.94    7.89
  -3  -1  11  214.38    4.99
  -3   1 -11  242.33    7.99
   3  -1 -11  230.20    7.72
   3  -1 -12  392.53    9.83
   3   1  12  372.51    9.65
  -3   1 -12  391.87   10.10
   3  -1 -13    2.78    2.79
   3   1  13    1.17    2.36
  -3   1 -13   -1.25    2.60
  -3   1 -13    2.21    2.63
  -3   1 -14  294.64    9.10
  -3   1 -14  290.59    9.15
   3   1  14  303.12    9.00
   3  -1 -14  288.87    8.74
  -3   1 -15  277.26    9.12
   3   1  15  278.28    8.83
   3  -1 -15  294.54    8.89
  -3   1 -15  274.10    9.05
  -3   1 -16  215.41    8.28
   3   1  16  219.33    8.23
   3  -1 -16  210.53    7.62
  -3   1 -16  198.58    7.99
  -3   1 -17  511.61   12.40
   3   1  17  499.19   12.06
   3  -1 -17  474.71   11.17
  -3   1 -17  486.06   12.29
  -3   1 -18  151.70    7.32
   3   1  18  155.06    7.39
   3  -1 -18  160.35    6.99
  -3   1 -18  159.88    7.55
  -3   1 -19  841.21   16.18
   3  -1 -19  863.65   15.14
  -3   1 -19  877.60   16.74
  -3   1 -20  258.00    9.49
   3   1  20  254.10    9.32
   3  -1 -20  267.72    8.94
  -3   1 -20  271.85    9.91
  -3   1 -21  201.96    8.70
   3   1  21  212.17    8.85
   3  -1 -21  236.24    8.50
  -3   1 -21  223.70    9.20
   3   1  22  704.56   15.60
   3  -1 -22  677.59   13.77
  -3   1 -22  715.11   15.88
  -3   1 -23  358.81   11.39
   3   1  23  383.35   11.91
   3  -1 -23  376.27   10.58
  -3   1 -23  399.02   12.27
  -3   1 -24  110.18    7.03
   3   1  24  102.73    6.85
   3  -1 -24  103.59    6.14
  -3   1 -24   99.97    6.99
   3  -1 -25  284.36    9.38
  -3   1 -25  298.02   10.95
  -3   1 -25  272.46   10.33
   3   1  25  306.99   11.19
  -3  -1  25  279.04    9.32
   3  -1 -26  127.58    6.85
  -3   1 -26  127.36    7.66
   3   1  26  123.44    7.53
  -3  -1  26  137.52    7.13
  -3   1 -26  136.64    8.23
  -3   1 -27  547.91   15.07
   3  -1 -27  572.09   13.23
  -3   1 -27  540.67   14.60
   3   1  27  519.57   14.57
  -3   1 -28   96.73    7.40
   3   1  28  108.44    7.52
  -3   1 -29  288.33   11.71
  -3   1 -29  279.76   11.22
   3   1  29  290.82   11.60
  -3   1 -30  617.46   16.84
  -3   1 -30  623.82   16.50
   3   1  30  647.02   16.76
  -3   1 -31  266.03   11.57
   3   1  31  269.28   11.43
  -3   1 -31  249.51   11.12
  -3   1 -32   29.50    5.56
  -3   1 -32   33.34    5.45
   3   1  32   35.90    5.44
  -3   1 -33   18.63    5.59
  -3   1 -33    7.98    4.54
   3   1  33   10.95    4.52
  -3   1 -34   51.67    6.45
   3   1  34   69.32    6.89
  -3   1 -34   63.22    7.10
  -3   1 -35   10.41    5.57
  -3   1 -35   11.13    5.04
   3   1  35    7.16    4.85
  -3   1 -36   16.63    5.75
  -3   1 -36   13.65    5.33
   3   1  36   14.84    5.20
  -3   1 -37   64.78    7.16
  -3   1 -37   64.14    7.94
   3   1  37   70.23    7.52
  -3   1 -38  213.82   11.45
  -3   1 -38  231.18   12.08
   3   1  38  218.87   11.53
  -3   1 -39   68.10    7.99
  -3   1 -39   74.86    8.29
   3   1  39   70.94    7.95
  -3   1 -40   91.84    8.51
  -3   1 -40  105.18    9.30
   3   1  40   93.37    8.86
  -3   1 -41   54.04    7.46
   3   1  41   56.60    7.78
  -3   1 -41   51.71    7.69
   3   1  42   27.93    6.83
  -3   1 -42   28.20    6.79
  -3   1 -42   22.87    6.68
   3   1  43   24.11    7.09
  -3   1 -43   17.09    6.48
  -3   1 -43   14.03    6.78
   3   1  44   25.12    6.90
  -3   1 -44   14.25    6.48
  -3   1 -44    9.38    6.36
   3   1  45    9.42    6.62
  -3   1 -45    9.96    6.48
  -3   1 -45   14.92    6.96
  -3  -2 -43   23.59    7.37
   3  -2  43   16.84    7.01
  -3  -2 -43   14.37    6.63
  -3  -2 -42   13.59    6.42
   3  -2  42    8.99    6.03
  -3  -2 -42   12.04    6.02
  -3  -2 -41    6.92    5.85
   3  -2  41   13.76    6.12
  -3  -2 -41    9.13    6.28
  -3  -2 -40   34.80    7.29
  -3  -2 -40   34.16    7.39
  -3  -2 -39   43.05    7.34
  -3  -2 -39   46.01    7.69
  -3  -2 -38   11.33    5.96
  -3  -2 -38    7.69    5.96
  -3  -2 -37  126.57    9.51
  -3  -2 -37  125.07    9.99
  -3  -2 -36   52.75    7.49
  -3  -2 -36   26.58    6.37
  -3  -2 -35   15.39    5.61
  -3  -2 -35   10.95    5.96
  -3  -2 -34   19.41    5.58
  -3  -2 -34   19.04    5.91
  -3  -2 -33   30.60    5.87
  -3  -2 -33   14.43    5.42
  -3  -2 -32   93.74    7.93
  -3  -2 -32   73.95    7.57
  -3  -2 -31  148.66    9.64
  -3  -2 -31  181.09   10.23
  -3  -2 -30   76.45    7.20
  -3  -2 -30   78.01    7.49
  -3  -2 -29  120.30    8.30
  -3  -2 -29  132.67    8.80
  -3  -2 -28   47.31    6.16
  -3  -2 -28   41.23    5.91
  -3  -2 -27   22.72    4.99
  -3  -2 -27   23.88    4.81
  -3  -2 -26   94.84    7.18
  -3  -2 -26   76.01    6.56
   3   2 -25   47.50    4.57
  -3  -2 -25   54.29    5.81
  -3  -2 -25   63.80    6.20
   3   2 -24   24.85    3.78
  -3  -2 -24   30.76    4.79
  -3  -2 -24   33.37    5.14
   3   2 -23   77.55    5.32
  -3  -2 -23   78.98    6.41
  -3  -2 -23   64.16    6.10
   3   2 -22  424.62   10.56
  -3  -2 -22  406.47   12.54
  -3  -2 -22  431.36   12.89
   3   2 -21 1295.66   17.81
  -3  -2 -21 1282.29   21.25
  -3  -2 -21 1271.53   21.14
   3   2 -20  806.97   14.07
  -3  -2 -20  823.43   16.83
  -3  -2 -20  797.57   16.68
   3   2 -19  451.71   10.53
  -3  -2 -19  452.54   12.50
  -3  -2 -19  442.28   12.43
  -3  -2 -18  724.15   11.95
   3   2 -18  758.77   13.25
  -3  -2 -18  767.02   15.86
  -3  -2 -18  720.84   15.37
  -3  -2 -17  573.67   10.80
   3   2 -17  613.66   11.84
  -3  -2 -17  595.69   13.75
  -3  -2 -17  609.42   13.86
  -3  -2 -16  177.41    6.32
   3   2 -16  183.91    6.68
  -3  -2 -16  186.51    8.06
  -3  -2 -16  177.43    7.85
  -3  -2 -15   58.84    5.00
   3   2 -15   46.92    3.80
  -3  -2 -15   51.75    4.05
  -3  -2 -15   50.95    4.73
   3  -2  15   53.29    3.90
  -3  -2 -14  176.90    7.47
  -3   2  14  154.45    5.40
  -3  -2 -14  163.69    6.11
   3   2 -14  161.90    6.16
  -3  -2 -14  151.79    7.05
   3  -2  14  154.25    5.77
  -3   2  14  151.93    6.58
   3  -2  13  292.57    7.70
  -3   2  13  304.65    8.89
  -3   2  13  289.88    7.20
  -3  -2 -13  290.52    7.93
   3   2 -13  307.23    8.20
  -3  -2 -13  280.15    9.16
  -3  -2 -13  293.83    9.20
   3  -2  12   29.45    3.34
  -3   2  12   29.16    3.69
  -3   2  12   32.50    3.15
   3   2 -12   30.15    3.43
  -3  -2 -12   29.36    3.45
  -3  -2 -12   28.40    3.73
  -3  -2 -12   32.09    3.98
  -3  -2 -11  483.98   10.05
  -3   2  11  476.90   10.94
   3   2 -11  498.78   10.22
  -3   2  11  484.67    9.15
   3  -2  11  486.61    9.94
  -3  -2 -11  476.12   11.21
  -3  -2 -11  505.74   11.40
  -3  -2 -10  825.90   13.04
  -3   2  10  823.11   14.07
   3   2 -10  806.27   12.80
  -3   2  10  804.00   11.77
   3  -2  10  837.65   13.01
  -3  -2 -10  809.89   14.13
  -3  -2 -10  819.83   14.17
  -3  -2  -9  435.17    9.70
  -3   2   9  420.85   10.14
   3   2  -9  431.43    9.50
  -3   2   9  434.45    8.79
   3  -2   9  448.68    9.76
  -3  -2  -9  436.52   10.31
  -3  -2  -9  425.95   10.23
  -3  -2  -8  622.88   11.50
   3  -2   8  586.97   11.13
  -3   2   8  613.66   12.04
   3   2  -8  591.62   11.01
  -3   2   8  605.35   10.32
  -3  -2  -8  590.20   11.69
  -3  -2  -8  603.20   11.69
   3  -2   7  103.76    5.22
  -3   2   7  118.00    5.81
   3   2  -7  124.93    5.31
  -3  -2  -7  125.10    5.60
  -3   2   7  127.97    5.10
  -3  -2  -7  109.39    5.33
  -3  -2  -7  122.01    5.56
   3  -2   6  334.38    8.66
  -3   2   6  320.18    8.79
   3   2  -6  342.70    8.36
  -3  -2  -6  320.42    8.37
  -3   2   6  336.96    7.93
  -3  -2  -6  325.84    8.44
  -3  -2  -6  323.61    8.54
  -3   2   5  350.39    8.12
   3  -2   5  352.98    8.97
  -3  -2  -5  355.93    8.63
  -3  -2  -5  367.07    8.60
  -3  -2  -5  358.14    9.03
  -3   2   5  354.14    9.18
   3   2  -5  368.57    8.72
  -3  -2  -4   14.23    2.91
  -3  -2  -4   14.28    2.64
   3  -2   4   20.29    3.26
  -3   2   4   13.57    2.89
  -3  -2  -4   17.68    2.73
   3   2  -4   15.10    2.77
  -3   2   4   17.27    2.70
   3   2  -3    3.78    2.30
   3  -2   3    7.59    2.85
  -3   2   3   13.34    3.05
  -3   2   3    9.23    2.68
  -3  -2  -3   12.57    2.60
  -3  -2  -3   10.03    2.49
  -3  -2  -3    9.77    2.84
   3  -2   2 1008.96   14.97
  -3   2   2 1009.75   15.22
   3   2  -2 1022.36   14.45
  -3   2   2 1002.68   13.76
  -3  -2  -2 1020.67   13.34
  -3  -2  -2 1021.51   13.09
  -3  -2  -2 1036.53   15.25
   3  -2   1  231.11    7.61
  -3   2   1  236.55    7.64
   3   2  -1  235.77    7.20
  -3   2   1  235.91    7.08
  -3  -2  -1  232.80    6.43
  -3  -2  -1  246.18    6.50
  -3  -2  -1  241.31    7.79
  -3  -2   0  871.64   14.12
   3  -2   0  848.81   13.92
   3  -2   0  856.99   10.24
   3   2   0  862.30   13.36
  -3   2   0  845.79   13.11
  -3  -2   0  876.82   11.69
  -3  -2   0  853.91   11.34
  -3   2   0  865.51   14.05
  -3  -2   1  245.57    7.87
   3  -2  -1  220.69    7.53
   3  -2  -1  228.13    5.21
   3   2   1  241.41    7.32
  -3   2  -1  219.19    7.09
  -3  -2   1  237.15    6.12
  -3  -2   1  221.62    5.88
  -3   2  -1  223.06    7.53
  -3  -2   2 1022.35   15.42
  -3   2  -2 1001.90   14.52
   3   2   2 1025.72   14.84
   3  -2  -2 1012.03   15.33
   3  -2  -2  974.63   10.04
  -3  -2   2 1024.97   11.86
  -3   2  -2  979.45   15.17
  -3  -2   2  995.04   11.53
  -3   2  -3   15.77    3.01
   3   2   3   10.10    2.59
  -3   2  -3    8.64    2.82
   3  -2  -3   10.47    3.08
   3  -2  -3    8.47    1.57
  -3  -2   3   11.01    2.06
  -3  -2   3    8.15    1.95
  -3  -2   3   14.23    3.32
  -3  -2   4   12.63    2.98
   3   2   4   17.03    2.91
   3  -2  -4   24.22    3.47
   3  -2  -4   15.25    1.67
  -3  -2   4   15.50    2.10
  -3   2  -4   13.82    2.79
  -3  -2   4   15.45    2.07
  -3   2  -4   20.36    3.32
  -3  -2   5  353.53    9.47
   3   2   5  358.53    9.20
  -3   2  -5  363.75    9.20
  -3  -2   5  355.69    6.50
   3  -2  -5  359.14    9.54
  -3  -2   5  352.89    6.18
  -3   2  -5  358.36    9.49
  -3   2  -6  313.52    8.72
  -3  -2   6  301.60    5.81
  -3  -2   6  308.32    8.89
  -3   2  -6  316.84    9.05
   3   2   6  323.17    8.82
  -3   2  -7  123.65    5.89
   3   2   7  118.17    5.66
  -3  -2   7  124.84    6.09
   3  -2  -7  118.41    5.96
  -3   2  -7  109.91    5.75
  -3   2  -8  600.34   12.21
   3   2   8  598.01   12.13
  -3  -2   8  592.65   12.27
   3  -2  -8  576.33   12.19
  -3   2  -8  606.58   12.49
  -3   2  -9  419.17   10.48
   3   2   9  413.04   10.40
  -3  -2   9  420.99   10.52
   3  -2  -9  445.80   10.90
  -3   2  -9  443.69   10.89
  -3   2 -10  787.55   14.30
   3   2  10  793.35   14.29
  -3  -2  10  801.76   14.38
   3  -2 -10  787.72   14.38
  -3   2 -10  829.27   14.82
  -3   2 -11  498.63   11.67
  -3  -2  11  486.04   11.43
   3   2  11  497.76   11.56
  -3   2 -11  506.78   11.80
   3  -2 -11  517.27   11.84
  -3   2 -12   31.26    3.92
   3   2  12   25.24    3.53
  -3  -2  12   33.12    4.07
   3  -2 -12   29.06    3.95
  -3   2 -12   22.94    3.66
  -3   2 -13  292.23    9.40
   3   2  13  303.11    9.41
  -3  -2  13  307.90    9.28
   3  -2 -13  283.98    9.07
  -3   2 -13  300.54    9.42
  -3   2 -14  155.46    7.28
   3   2  14  160.73    7.03
  -3  -2  14  155.05    6.95
   3  -2 -14  162.18    7.19
  -3   2 -14  162.10    7.27
  -3   2 -15   52.57    4.82
   3   2  15   48.27    4.47
  -3  -2  15   59.61    4.93
   3  -2 -15   50.06    4.61
  -3   2 -15   50.68    4.70
  -3   2 -16  201.61    8.37
   3   2  16  191.44    7.90
  -3  -2  16  176.06    7.47
   3  -2 -16  189.34    7.74
  -3   2 -16  203.44    8.19
  -3   2 -17  584.83   13.74
   3   2  17  578.33   13.50
  -3  -2  17  600.88   13.08
   3  -2 -17  615.22   13.35
  -3   2 -17  574.68   13.41
  -3   2 -18  698.64   15.18
   3   2  18  708.81   15.21
  -3  -2  18  744.23   14.52
   3  -2 -18  763.89   14.89
  -3   2 -18  729.23   15.17
  -3   2 -19  455.01   12.50
   3   2  19  440.82   12.13
  -3  -2  19  429.03   11.34
   3  -2 -19  415.59   11.30
  -3   2 -19  462.21   12.43
  -3   2 -20  792.43   16.64
   3   2  20  781.92   16.37
  -3  -2  20  781.68   15.16
   3  -2 -20  836.61   15.86
  -3   2 -20  783.64   16.14
  -3   2 -21 1304.11   21.42
   3   2  21 1355.90   21.47
  -3  -2  21 1389.43   20.06
   3  -2 -21 1359.30   20.12
  -3   2 -21 1308.20   20.98
  -3   2 -22  414.53   12.60
   3  -2 -22  432.78   11.82
  -3   2 -22  396.42   12.00
   3   2  22  417.37   12.38
  -3  -2  22  439.86   11.59
   3   2  23   76.83    6.15
  -3   2 -23   73.60    6.35
   3  -2 -23   75.95    5.78
  -3   2 -23   76.27    6.13
  -3  -2  23   83.29    5.98
   3   2  24   24.13    4.24
  -3   2 -24   28.78    4.81
  -3  -2  24   25.30    4.17
  -3   2 -24   28.61    4.72
   3  -2 -24   30.46    4.39
   3   2  25   44.18    5.30
  -3   2 -25   55.72    5.88
  -3  -2  25   48.98    5.32
   3  -2 -25   42.41    4.92
  -3   2 -25   55.56    5.64
   3  -2 -26   82.94    6.21
   3   2  26   81.70    6.73
  -3   2 -26   83.17    6.65
  -3   2 -26   84.97    6.85
   3  -2 -27   27.82    4.59
   3   2  27   28.39    4.86
  -3   2 -27   29.28    5.07
  -3   2 -27   28.96    5.18
   3  -2 -28   38.09    5.20
   3   2  28   47.35    5.95
  -3   2 -28   42.29    5.99
  -3   2 -28   46.64    5.59
   3   2  29  124.52    8.13
  -3   2 -29  129.88    8.41
  -3   2 -29  126.75    8.15
   3   2  30   87.74    7.53
  -3   2 -30   73.84    7.11
  -3   2 -30   89.18    7.32
   3   2  31  171.41    9.49
  -3   2 -31  171.81    9.69
  -3   2 -31  159.43    9.30
   3   2  32   83.89    7.32
  -3   2 -32   96.96    7.82
  -3   2 -33   28.45    5.79
  -3   2 -33   19.26    5.29
   3   2  33   33.09    5.85
   3   2  34   19.19    5.37
  -3   2 -34   14.30    4.95
  -3   2 -34   13.55    5.20
   3   2  35   22.29    5.74
  -3   2 -35   18.10    5.53
  -3   2 -35    4.11    5.02
  -3   2 -36   35.56    6.30
   3   2  36   52.47    6.84
  -3   2 -36   51.89    7.11
  -3   2 -37  140.64    9.69
   3   2  37  132.10    9.53
  -3   2 -37  127.07    9.66
  -3   2 -38   14.18    6.26
   3   2  38    8.62    5.64
  -3   2 -38    5.44    5.00
  -3   2 -39   31.03    6.58
  -3   2 -39   57.38    7.86
   3   2  39   48.14    7.07
  -3   2 -40   50.94    7.31
   3   2  40   48.02    7.30
  -3   2 -40   52.20    7.85
  -3   2 -41   12.99    6.32
  -3   2 -41    9.81    5.85
   3   2  41   14.89    6.28
  -3   2 -42    8.73    6.30
   3   2  42   30.00    6.92
  -3   2 -43   11.59    6.54
   3   2  43   18.37    6.66
  -3   2 -44   13.54    6.65
   3   2  44   34.06    7.29
  -3   2 -45   56.48    8.84
   3   2  45   58.45    8.33
  -3  -3 -42  109.54   10.23
  -3  -3 -41    5.25    6.19
  -3  -3 -41    2.76    6.12
  -3  -3 -40   47.10    7.92
  -3  -3 -40   37.64    7.52
  -3  -3 -39   25.39    6.92
  -3  -3 -39   23.89    6.43
  -3  -3 -38  165.11   11.18
  -3  -3 -38  152.75   11.03
  -3  -3 -37   86.37    8.94
  -3  -3 -37   71.63    8.57
  -3  -3 -36   71.47    8.34
  -3  -3 -36   88.43    8.97
  -3  -3 -35   43.62    7.00
  -3  -3 -35   36.99    7.09
  -3  -3 -34    7.42    5.29
  -3  -3 -34    8.88    5.66
  -3  -3 -33  237.00   11.98
  -3  -3 -33  239.88   12.16
  -3  -3 -32   16.40    5.66
  -3  -3 -32   14.44    5.41
  -3  -3 -31   17.98    5.45
  -3  -3 -31   18.92    5.75
  -3  -3 -30   59.21    6.88
  -3  -3 -30   66.07    7.18
  -3  -3 -29   97.44    8.14
   3   3 -29  113.38    7.33
  -3  -3 -29  116.77    8.75
  -3  -3 -28   53.69    6.64
   3   3 -28   57.51    5.67
  -3  -3 -28   46.62    6.41
  -3  -3 -27  148.69    8.98
   3   3 -27  140.80    7.80
  -3  -3 -27  139.80    8.72
  -3  -3 -26   48.39    6.17
   3   3 -26   44.85    5.04
  -3  -3 -26   47.66    6.24
  -3  -3 -25   67.24    6.57
  -3  -3 -25   70.48    6.75
   3   3 -25   67.00    5.72
  -3  -3 -24   22.45    4.69
  -3  -3 -24   16.14    4.77
   3   3 -24   16.89    4.10
  -3  -3 -23  407.19   13.31
   3   3 -23  446.13   12.21
  -3  -3 -23  434.43   13.62
  -3  -3 -22  506.35   14.60
   3   3 -22  540.66   13.19
  -3  -3 -22  523.89   14.60
  -3  -3 -21   38.90    5.32
   3   3 -21   42.88    4.71
  -3  -3 -21   47.03    5.53
  -3  -3 -20  493.39   13.68
  -3  -3 -20  483.19   13.68
   3   3 -20  512.06   12.59
  -3  -3 -19   -0.04    3.52
   3   3 -19    4.03    3.38
  -3  -3 -19    3.39    3.94
  -3  -3 -18   73.07    5.94
  -3  -3 -18   67.05    5.01
   3   3 -18   79.12    5.43
  -3  -3 -18   83.01    6.32
  -3  -3 -17   48.70    5.08
  -3  -3 -17   56.46    4.53
   3   3 -17   56.83    4.70
  -3  -3 -17   61.97    5.80
  -3  -3 -16  143.79    7.52
  -3  -3 -16  136.58    7.20
   3   3 -16  168.51    7.29
  -3  -3 -16  163.47    6.74
  -3   3  16  170.54    6.68
  -3   3  15   57.86    4.39
   3   3 -15   65.44    4.99
  -3  -3 -15   48.22    5.05
  -3  -3 -15   59.98    5.27
   3  -3  15   53.87    4.33
  -3  -3 -15   52.98    4.40
  -3  -3 -14   19.95    3.62
   3  -3  14   17.33    3.30
  -3  -3 -14   11.47    3.69
  -3   3  14   13.13    3.10
  -3  -3 -14   15.01    3.27
   3   3 -14   13.15    3.32
  -3   3  13   49.91    4.75
  -3   3  13   57.21    4.41
   3  -3  13   60.85    4.64
  -3  -3 -13   61.89    5.14
   3   3 -13   62.53    4.77
  -3  -3 -13   64.21    4.70
  -3  -3 -13   64.71    5.25
  -3  -3 -12  137.60    6.84
  -3  -3 -12  140.65    6.88
  -3   3  12  146.56    7.13
   3  -3  12  142.93    6.30
   3   3 -12  149.27    6.71
  -3  -3 -12  141.13    6.39
  -3   3  12  149.97    6.34
  -3  -3 -11  264.50    9.00
  -3  -3 -11  261.30    8.79
   3   3 -11  253.78    8.39
  -3   3  11  274.24    9.32
  -3   3  11  271.50    8.22
  -3  -3 -11  289.01    8.72
   3  -3  11  279.85    8.48
   3  -3  10  735.72   13.36
  -3   3  10  694.73   14.34
  -3  -3 -10  728.12   14.17
  -3  -3 -10  694.26   13.79
  -3   3  10  716.71   12.93
  -3  -3 -10  712.86   13.42
   3   3 -10  681.77   13.31
   3  -3   9  109.85    5.87
  -3   3   9  110.87    6.23
  -3  -3  -9  103.26    5.77
  -3  -3  -9  114.64    5.95
  -3   3   9  102.08    5.40
  -3  -3  -9  108.89    5.74
   3   3  -9  113.40    5.90
   3  -3   8   55.80    4.64
  -3   3   8   56.91    4.83
  -3  -3  -8   59.08    4.65
  -3  -3  -8   67.90    4.71
  -3   3   8   72.68    4.66
  -3  -3  -8   64.32    4.78
   3   3  -8   59.87    4.60
   3  -3   7  191.54    7.33
  -3   3   7  194.92    7.81
  -3  -3  -7  195.49    7.22
  -3  -3  -7  200.93    7.28
  -3   3   7  183.90    6.93
  -3  -3  -7  213.37    7.75
   3   3  -7  201.86    7.46
   3  -3   6  500.37   11.32
  -3   3   6  494.65   11.88
  -3  -3  -6  451.58   10.47
  -3  -3  -6  478.44   10.60
  -3   3   6  456.21   10.46
  -3  -3  -6  495.65   11.34
   3   3  -6  476.70   11.12
   3  -3   5  500.03   11.41
  -3   3   5  543.13   12.32
  -3  -3  -5  506.57   10.87
  -3  -3  -5  520.30   10.73
  -3   3   5  518.34   11.17
  -3  -3  -5  502.30   11.47
   3   3  -5  515.90   11.46
   3  -3   4  303.00    9.12
  -3   3   4  297.88    8.67
  -3   3   4  292.26    9.19
  -3  -3  -4  299.87    8.31
  -3  -3  -4  299.75    8.06
  -3  -3  -4  310.10    9.16
   3   3  -4  316.67    9.14
  -3  -3  -3   10.01    3.13
   3   3  -3   11.31    3.10
  -3   3   3   11.26    3.23
   3  -3   3   11.78    3.36
  -3  -3  -3   12.38    2.73
  -3  -3  -3   10.10    2.75
  -3   3   3   13.55    3.21
   3   3  -2  231.18    8.01
  -3   3   2  217.05    7.99
   3  -3   2  220.59    8.02
  -3  -3  -2  212.56    6.59
  -3   3   2  222.97    7.69
  -3  -3  -2  227.53    8.02
  -3  -3  -2  212.55    6.77
   3   3  -1  798.79   14.46
  -3   3   1  777.80   14.60
   3  -3   1  799.34   14.61
  -3  -3  -1  804.61   11.94
  -3   3   1  797.36   14.03
  -3  -3  -1  802.51   14.49
  -3  -3  -1  796.44   12.30
   3   3   0  105.84    5.70
  -3   3   0  104.68    5.64
  -3  -3   0  109.32    6.09
  -3  -3   0  107.70    4.79
  -3  -3   0  102.36    4.80
  -3   3   0  120.95    6.39
   3  -3   0  101.69    6.01
   3  -3  -1  796.56   14.77
  -3   3  -1  796.40   14.23
   3   3   1  792.91   14.25
  -3  -3   1  816.19   12.00
  -3  -3   1  779.59   11.18
  -3   3  -1  792.66   14.75
  -3  -3   1  802.38   14.61
  -3  -3   2  236.26    8.34
  -3   3  -2  233.13    8.09
   3  -3  -2  230.09    8.37
  -3  -3   2  236.23    6.56
   3   3   2  234.78    8.02
   3  -3  -3   11.63    3.59
  -3   3  -3   10.28    2.90
  -3   3  -3   12.21    3.07
  -3  -3   3    8.16    3.24
  -3  -3   3    9.96    2.31
   3   3   3   12.42    2.90
  -3  -3   4  321.70    9.62
   3   3   4  306.42    9.23
   3  -3  -4  297.45    9.41
  -3   3  -4  290.30    7.53
  -3   3  -4  308.73    9.34
  -3   3  -4  306.97    9.52
  -3  -3   5  530.85   12.26
   3   3   5  512.48   11.85
   3  -3  -5  478.38   11.89
  -3   3  -5  525.90   10.21
  -3   3  -5  506.85   11.79
  -3   3  -5  509.95   12.05
  -3  -3   6  486.41   11.87
   3   3   6  486.03   11.67
   3  -3  -6  489.18   12.06
  -3   3  -6  489.52   10.20
  -3   3  -6  485.68   11.78
  -3   3  -6  491.14   11.95
  -3  -3   7  201.26    7.94
   3   3   7  195.74    7.68
   3  -3  -7  183.30    7.70
  -3   3  -7  196.74    6.80
  -3   3  -7  196.99    7.93
  -3   3  -7  204.47    8.05
  -3  -3   8   61.34    5.11
   3   3   8   58.73    4.88
   3  -3  -8   64.40    5.15
  -3   3  -8   60.32    4.35
  -3   3  -8   49.08    4.69
  -3   3  -8   50.11    4.65
  -3  -3   9   98.81    6.06
   3   3   9  111.28    6.12
   3  -3  -9  103.37    6.17
  -3   3  -9  111.18    5.65
  -3   3  -9   97.26    6.00
  -3   3  -9  108.93    6.27
  -3  -3  10  718.26   14.47
   3   3  10  673.10   14.06
   3  -3 -10  714.86   14.71
  -3   3 -10  713.26   14.63
  -3   3 -10  713.04   14.48
  -3   3 -10  736.41   13.50
  -3   3 -11  279.10    9.41
  -3   3 -11  277.66    8.78
   3  -3 -11  273.69    9.41
  -3   3 -11  263.68    9.39
  -3  -3  11  275.64    9.37
   3   3  11  264.99    9.19
  -3   3 -12  142.14    7.06
  -3   3 -12  133.68    6.49
   3  -3 -12  133.73    6.93
  -3   3 -12  156.67    7.66
  -3  -3  12  151.79    7.23
   3   3  12  141.69    7.16
  -3   3 -13   62.05    5.25
   3  -3 -13   67.02    5.59
  -3  -3  13   65.99    5.39
  -3   3 -13   72.77    5.22
   3   3  13   65.71    5.23
  -3   3 -13   50.80    5.09
   3  -3 -14    9.44    3.43
  -3   3 -14   14.59    3.72
   3   3  14    8.65    3.31
  -3   3 -14    8.18    3.37
  -3   3 -14    9.80    3.22
  -3   3 -15   68.90    5.45
   3  -3 -15   61.28    5.26
  -3   3 -15   67.28    5.43
  -3  -3  15   47.04    4.89
   3   3  15   56.23    5.17
  -3   3 -15   57.95    5.29
  -3   3 -16  142.70    7.34
   3   3  16  145.27    7.46
  -3  -3  16  148.18    7.44
   3  -3 -16  153.96    7.41
  -3   3 -16  152.45    7.76
   3   3  17   55.29    5.26
  -3  -3  17   57.41    5.31
  -3   3 -17   58.87    5.29
   3  -3 -17   55.00    5.40
  -3   3 -17   46.62    5.07
   3   3  18   65.49    5.92
  -3   3 -18   71.55    5.76
  -3  -3  18   66.25    5.41
  -3   3 -18   61.93    5.71
   3  -3 -18   64.52    5.60
  -3   3 -19    7.42    3.58
  -3   3 -19    1.31    3.90
   3   3  19   -1.64    3.66
   3  -3 -19    5.61    3.66
  -3  -3  19    7.50    4.00
   3   3  20  496.27   13.59
  -3  -3  20  498.22   12.74
  -3   3 -20  485.69   13.20
   3  -3 -20  510.60   13.29
  -3   3 -20  474.28   13.60
   3   3  21   38.94    5.29
  -3  -3  21   53.91    5.51
  -3   3 -21   58.37    5.68
   3  -3 -21   44.05    5.30
  -3   3 -21   51.04    5.78
   3   3  22  530.73   14.43
  -3  -3  22  534.37   13.33
  -3   3 -22  519.90   13.96
   3  -3 -22  514.31   13.61
  -3   3 -22  528.93   14.56
   3   3  23  451.92   13.45
  -3   3 -23  451.82   13.90
  -3   3 -23  436.58   12.88
  -3  -3  23  413.82   11.96
   3  -3 -23  443.15   12.79
  -3   3 -24   22.21    4.76
  -3   3 -24   12.09    4.55
  -3  -3  24   21.43    4.37
   3   3  24   21.19    4.58
   3  -3 -24   28.00    4.83
   3   3  25   63.42    6.03
  -3  -3  25   57.56    5.42
  -3   3 -25   66.48    6.22
  -3   3 -25   58.59    6.44
   3  -3 -25   59.08    5.91
   3   3  26   56.64    5.98
  -3   3 -26   53.17    5.93
  -3   3 -26   58.08    6.28
   3  -3 -26   49.58    5.82
   3   3  27  145.95    8.71
  -3   3 -27  128.27    8.07
  -3   3 -27  146.43    9.08
   3  -3 -27  131.08    7.80
   3   3  28   56.22    6.48
   3  -3 -28   58.10    5.96
  -3   3 -28   56.31    6.46
  -3   3 -28   54.92    6.12
  -3   3 -29  107.97    7.88
   3   3  29  116.82    8.22
  -3   3 -29  110.05    8.25
  -3   3 -30   58.20    6.50
   3   3  30   75.54    6.81
  -3   3 -30   64.77    7.11
  -3   3 -31   16.65    5.41
  -3   3 -31   24.78    5.63
   3   3  31   15.63    5.27
  -3   3 -32   24.02    5.28
   3   3  32   27.42    6.02
  -3   3 -32   18.72    5.85
  -3   3 -33  212.16   11.26
  -3   3 -33  215.00   10.60
   3   3  33  225.70   11.32
   3   3  34   20.10    5.63
  -3   3 -34   11.78    5.40
  -3   3 -34    9.27    5.72
  -3   3 -35   43.74    6.62
  -3   3 -35   33.47    6.90
   3   3  35   42.08    6.54
  -3   3 -36   62.87    7.42
   3   3  36   79.08    7.95
  -3   3 -36   91.08    8.56
   3   3  37   66.87    7.92
  -3   3 -37   82.55    8.62
   3   3  38  149.81   10.33
  -3   3 -38  167.61   11.12
   3   3  39   19.52    6.61
  -3   3 -39   32.58    7.04
   3   3  40   17.02    6.32
  -3   3 -40   36.44    7.29
   3   3  41   15.95    6.28
  -3   3 -41    6.59    6.42
  -3   3 -42   89.49    9.80
   3   3  42   97.09    9.47
  -3   3 -43   10.72    6.58
   3   3  43    7.07    6.44
  -3  -4 -39   31.69    7.77
  -3  -4 -39   32.89    8.05
  -3  -4 -38  152.49   11.44
  -3  -4 -38  157.28   11.61
  -3  -4 -37   39.02    7.79
  -3  -4 -37   27.96    7.05
  -3  -4 -36   21.90    6.94
  -3  -4 -36   20.43    6.72
  -3  -4 -35   63.39    8.39
  -3  -4 -35   70.57    8.76
  -3  -4 -34   62.54    7.97
  -3  -4 -34   61.50    7.93
  -3  -4 -33   15.90    6.08
  -3  -4 -33   22.33    5.91
   3   4 -33   20.01    5.44
  -3  -4 -32   90.09    8.73
  -3  -4 -32   96.59    8.64
   3   4 -31    6.50    4.97
  -3  -4 -31    1.14    5.06
  -3  -4 -31    7.14    5.80
   3   4 -30  275.90   11.79
  -3  -4 -30  314.61   13.41
  -3  -4 -30  320.39   13.63
   3   4 -29    8.06    4.69
  -3  -4 -29   -1.75    4.87
   3   4 -28  170.00    9.17
  -3  -4 -28  159.75    9.88
  -3  -4 -28  159.81   10.00
   3   4 -27  247.95   10.79
  -3  -4 -27  241.59   11.53
  -3  -4 -27  243.35   11.66
   3   4 -26   25.26    5.16
  -3  -4 -26   22.11    5.59
  -3  -4 -26   24.30    5.26
   3   4 -25   24.34    4.99
  -3  -4 -25   16.80    5.01
  -3  -4 -25   18.95    5.26
   3   4 -24   -1.06    3.63
  -3  -4 -24    4.68    4.44
  -3  -4 -24    5.02    4.06
  -3  -4 -23   45.06    5.89
   3   4 -23   44.47    5.53
  -3  -4 -23   47.09    6.05
  -3  -4 -22  470.63   14.71
   3   4 -22  489.70   14.05
  -3  -4 -22  473.28   14.66
  -3  -4 -21 1102.28   21.68
   3   4 -21 1106.68   20.39
  -3  -4 -21 1105.93   21.63
  -3  -4 -20  377.97   13.02
   3   4 -20  367.71   12.11
  -3  -4 -20  395.24   13.23
   3   4 -19 1253.24   21.21
  -3  -4 -19 1250.40   22.30
  -3   4  19 1236.51   19.67
  -3  -4 -19 1329.39   19.66
  -3  -4 -19 1313.50   22.68
   3   4 -18   82.70    6.38
  -3  -4 -18   75.79    6.65
  -3   4  18   83.11    6.19
  -3  -4 -18   91.45    6.13
  -3  -4 -18   74.18    6.41
   3   4 -17  223.21    9.25
  -3   4  17  207.96    8.50
  -3  -4 -17  228.50    9.80
  -3  -4 -17  210.14    9.31
  -3  -4 -17  234.77    8.89
   3   4 -16    4.55    3.65
  -3   4  16    8.87    3.69
  -3  -4 -16   -2.48    3.78
  -3  -4 -16    6.24    3.81
  -3  -4 -16    2.14    3.55
  -3   4  15   12.48    3.79
  -3  -4 -15   11.23    4.10
  -3  -4 -15   12.37    3.78
  -3  -4 -15    8.23    3.64
  -3   4  14  171.36    7.75
  -3  -4 -14  147.02    7.27
  -3  -4 -14  146.88    7.84
   3  -4  14  152.21    7.15
  -3  -4 -14  174.03    8.33
   3   4 -14  158.95    7.81
  -3   4  13  254.15   10.04
  -3   4  13  293.90    9.79
  -3  -4 -13  299.08    9.83
  -3  -4 -13  282.60    9.97
   3  -4  13  317.18    9.86
  -3  -4 -13  277.31   10.08
   3   4 -13  299.83   10.22
  -3   4  12  126.09    7.44
  -3  -4 -12  130.17    7.40
  -3  -4 -12  134.51    7.13
  -3  -4 -12  136.20    7.29
  -3   4  12  146.85    7.20
   3   4 -12  126.21    7.10
   3  -4  12  139.97    7.10
   3  -4  11  698.10   14.34
  -3   4  11  695.68   15.66
  -3  -4 -11  734.56   14.93
  -3  -4 -11  746.31   15.15
  -3   4  11  720.52   14.67
   3   4 -11  705.01   15.25
  -3  -4 -11  694.27   14.98
   3  -4  10  415.40   11.41
  -3   4  10  430.47   11.50
  -3  -4 -10  414.32   11.57
  -3  -4 -10  421.31   11.44
  -3  -4 -10  429.46   11.64
   3   4 -10  421.43   11.89
  -3   4  10  412.52   12.24
  -3   4   9  593.49   13.36
  -3   4   9  530.32   13.67
   3   4  -9  553.52   13.47
  -3  -4  -9  583.65   13.40
  -3  -4  -9  574.31   12.94
   3  -4   9  585.59   13.25
  -3  -4  -9  550.52   12.93
  -3  -4  -8   13.81    4.00
  -3  -4  -8   19.60    3.84
   3  -4   8   20.92    4.12
  -3   4   8   17.62    4.27
  -3  -4  -8   22.88    3.96
   3   4  -8   17.12    3.96
  -3   4   8   22.74    4.09
  -3   4   7  634.55   13.83
  -3  -4  -7  598.90   13.17
  -3  -4  -7  619.62   12.94
  -3  -4  -7  619.53   13.86
   3  -4   7  633.62   13.91
  -3   4   7  635.13   14.69
  -3   4   6  140.35    7.15
  -3  -4  -6  136.60    6.63
   3   4  -6  128.66    6.90
  -3  -4  -6  127.45    7.03
   3  -4   6  137.78    7.18
  -3   4   6  129.77    7.27
  -3   4   5  221.26    8.52
  -3  -4  -5  227.85    8.20
  -3  -4  -5  204.04    7.36
   3   4  -5  220.93    8.72
  -3  -4  -5  225.06    8.77
   3  -4   5  212.36    8.45
  -3   4   5  207.89    8.73
  -3   4   4  271.09    9.35
  -3  -4  -4  265.74    8.69
  -3  -4  -4  260.68    8.11
   3   4  -4  254.67    9.36
  -3  -4  -4  271.63    9.73
   3  -4   4  257.29    9.34
  -3   4   4  253.54    9.54
  -3   4   3   34.93    4.32
  -3  -4  -3   35.31    3.92
  -3  -4  -3   26.69    3.46
   3   4  -3   35.59    4.41
  -3  -4  -3   26.89    4.22
  -3   4   3   36.50    4.61
   3  -4   3   35.96    4.45
  -3   4   2  100.84    6.40
  -3  -4  -2  100.00    5.49
   3   4  -2  102.29    6.04
  -3  -4  -2  108.04    6.59
  -3   4   2  111.83    6.40
   3  -4   2   99.76    6.19
  -3   4   1  155.17    7.58
  -3  -4  -1  168.38    6.74
  -3  -4  -1  155.44    7.53
   3   4  -1  146.94    7.30
  -3   4   1  159.60    7.50
   3   4   0   23.65    3.98
  -3   4   0   13.22    3.48
   3  -4   0   22.10    4.24
  -3  -4   0   14.94    3.68
  -3   4   0   23.44    4.13
  -3   4  -1  144.23    7.33
   3   4   1  145.27    7.25
   3  -4  -1  144.77    7.38
  -3  -4   1  154.85    7.62
  -3   4  -2  105.22    6.39
  -3   4  -2   97.62    6.22
   3   4   2  107.15    6.46
   3  -4  -2  115.35    6.94
  -3  -4   2  107.77    6.72
  -3   4  -3   29.63    4.29
   3   4   3   35.40    4.53
  -3   4  -3   32.15    4.28
   3  -4  -3   31.22    4.56
  -3  -4   3   27.38    4.46
  -3   4  -4  254.11    9.46
   3   4   4  247.84    9.23
  -3   4  -4  262.55    7.85
   3  -4  -4  249.74    9.47
  -3  -4   4  248.79    9.53
  -3   4  -4  243.31    9.11
  -3   4  -5  224.69    8.93
   3   4   5  238.58    9.04
  -3   4  -5  246.90    7.80
   3  -4  -5  218.68    9.15
  -3  -4   5  222.89    9.04
  -3   4  -6  129.39    7.22
   3   4   6  124.99    6.72
  -3   4  -6  133.02    6.23
   3  -4  -6  154.81    7.80
  -3  -4   6  127.99    7.24
  -3   4  -6  129.04    7.06
  -3   4  -7  595.17   14.25
  -3   4  -7  631.40   12.61
   3   4   7  592.23   13.86
  -3   4  -7  612.81   14.15
  -3  -4   7  601.51   14.13
  -3   4  -8   20.72    4.10
   3   4   8   20.98    3.96
  -3   4  -8   10.56    3.80
   3  -4  -8   21.41    4.58
  -3  -4   8   26.55    4.72
  -3   4  -8   14.71    3.51
   3  -4  -9  566.72   14.19
  -3   4  -9  559.88   14.12
   3   4   9  560.53   13.80
  -3   4  -9  568.98   12.58
  -3  -4   9  565.60   13.92
  -3   4  -9  541.59   13.64
   3  -4 -10  391.02   12.05
  -3   4 -10  425.79   12.46
   3   4  10  411.34   12.03
  -3   4 -10  452.45   11.49
  -3  -4  10  442.47   12.57
  -3   4 -10  404.47   11.90
   3  -4 -11  717.34   16.07
  -3   4 -11  727.39   16.22
   3   4  11  726.27   15.76
  -3   4 -11  712.97   14.54
  -3  -4  11  694.13   15.48
  -3   4 -11  688.33   15.37
  -3   4 -12  128.94    7.66
   3   4  12  137.96    7.72
  -3   4 -12  142.47    7.20
  -3  -4  12  133.87    7.51
  -3   4 -12  132.17    7.33
   3  -4 -13  280.94   10.50
  -3   4 -13  288.09   10.74
   3   4  13  279.32   10.36
  -3   4 -13  298.90   10.09
  -3   4 -13  292.95   10.42
   3  -4 -14  161.88    8.41
  -3   4 -14  160.10    8.46
   3   4  14  158.63    8.05
  -3   4 -14  160.83    8.10
  -3   4 -14  171.01    7.95
  -3  -4  14  164.52    8.15
  -3   4 -15   10.15    3.46
   3  -4 -15   16.61    4.32
   3   4  15   13.20    4.36
  -3   4 -15    7.89    3.71
  -3   4 -15   10.66    4.01
  -3  -4  15   10.08    3.95
  -3   4 -16    1.07    3.44
   3  -4 -16    2.62    3.70
  -3   4 -16    2.60    3.75
   3   4  16    8.31    3.73
  -3   4 -16    5.38    4.00
  -3  -4  16    4.27    3.88
  -3   4 -17  233.23    9.44
  -3   4 -17  228.55   10.03
   3   4  17  238.89    9.88
   3  -4 -17  206.50    9.44
  -3  -4  17  222.82    9.51
  -3   4 -17  212.35    9.21
  -3   4 -18   85.41    6.72
  -3  -4  18   87.25    6.85
   3   4  18   82.04    6.54
   3  -4 -18   87.98    7.21
  -3   4 -18   86.24    6.99
  -3   4 -18   90.64    6.75
   3  -4 -19 1247.06   21.65
   3   4  19 1275.06   22.24
  -3  -4  19 1234.99   21.02
  -3   4 -19 1284.32   21.63
  -3   4 -19 1280.62   22.81
  -3   4 -19 1240.79   21.49
   3  -4 -20  354.75   12.32
   3   4  20  334.57   12.13
  -3  -4  20  385.46   12.46
  -3   4 -20  377.33   12.30
  -3   4 -20  392.01   13.33
  -3   4 -20  360.68   12.49
   3  -4 -21 1090.09   20.63
   3   4  21 1084.79   20.89
  -3  -4  21 1100.59   20.08
  -3   4 -21 1122.20   20.76
  -3   4 -21 1143.28   21.90
  -3   4 -21 1108.10   21.13
   3  -4 -22  457.65   13.86
   3   4  22  447.06   14.05
  -3  -4  22  443.64   13.20
  -3   4 -22  467.83   13.84
  -3   4 -22  455.38   14.40
  -3   4 -22  497.07   14.73
   3  -4 -23   43.92    5.91
   3   4  23   53.46    6.23
  -3   4 -23   47.98    6.02
  -3  -4  23   47.32    5.97
  -3   4 -23   41.45    5.99
  -3   4 -23   59.62    6.63
  -3   4 -24   -0.43    4.04
  -3  -4  24    4.65    4.51
   3  -4 -24    6.96    4.50
   3   4  24    9.62    4.55
  -3   4 -24    2.11    4.56
  -3   4 -24    6.70    4.50
   3  -4 -25   21.66    5.11
  -3   4 -25   19.10    4.63
   3   4  25   31.72    5.44
  -3   4 -25   28.89    5.45
  -3   4 -25   25.95    5.29
  -3   4 -26   14.12    5.15
  -3   4 -26   10.92    4.92
  -3   4 -26   28.19    5.63
   3   4  26   29.27    5.42
   3  -4 -26   12.66    4.83
   3  -4 -27  249.06   10.80
  -3   4 -27  254.48   11.86
  -3   4 -27  226.75   11.12
  -3   4 -27  224.74   10.59
   3   4  27  241.17   11.04
   3  -4 -28  171.03    9.43
  -3   4 -28  163.13   10.07
  -3   4 -28  179.24    9.53
   3   4  28  176.03    9.80
   3  -4 -29    2.29    4.74
   3   4  29   14.29    5.57
  -3   4 -29   10.76    5.01
  -3   4 -29   12.00    5.48
  -3   4 -30  352.29   14.10
   3   4  30  322.66   13.25
   3   4  31   16.89    5.93
  -3   4 -31   20.00    5.23
  -3   4 -31    5.36    5.17
   3   4  32   73.68    7.55
  -3   4 -32   84.60    8.36
  -3   4 -32   73.31    7.63
  -3   4 -33   15.93    5.98
   3   4  33   20.42    5.62
  -3   4 -34   68.20    8.06
   3   4  34   56.49    7.29
  -3   4 -35   55.87    7.70
   3   4  35   49.01    7.16
  -3   4 -36   22.02    6.54
   3   4  36   25.72    6.43
  -3   4 -37   38.97    7.33
   3   4  37   33.76    6.99
  -3   4 -38  131.19   10.72
   3   4  38  133.20   10.19
   3   4  39   16.22    6.68
  -3   4 -39   32.35    7.20
   3   4  40   16.12    6.66
  -3   4 -40   17.88    7.25
   3   4  41   12.90    6.40
  -3   4 -41    6.74    6.81
  -3  -5 -36  107.05   10.67
   3   5 -36  100.82    9.80
  -3  -5 -36  123.01   10.98
  -3  -5 -35    7.61    6.40
   3   5 -35    3.87    5.76
  -3  -5 -35   -5.00    6.18
  -3  -5 -34   35.57    7.35
   3   5 -34   32.85    6.90
  -3  -5 -34   33.59    7.56
  -3  -5 -33   11.44    6.04
  -3  -5 -33   25.37    6.86
   3   5 -33    9.46    5.79
  -3  -5 -32   89.03    9.06
  -3  -5 -32   98.20    9.55
   3   5 -32   97.68    8.91
  -3  -5 -31   32.69    6.98
  -3  -5 -31   54.45    7.63
   3   5 -31   52.90    7.41
  -3  -5 -30   96.68    9.28
  -3  -5 -30   95.56    8.76
   3   5 -30   89.05    8.49
  -3  -5 -29   17.25    5.95
  -3  -5 -29   14.17    5.87
   3   5 -29   17.75    5.65
  -3  -5 -28  101.95    9.01
  -3  -5 -28  105.50    8.87
   3   5 -28  101.17    8.46
  -3  -5 -27   85.64    8.16
  -3  -5 -27   82.43    8.10
   3   5 -27   85.61    8.00
  -3  -5 -26   52.34    6.93
  -3  -5 -26   55.50    7.15
   3   5 -26   57.11    7.00
  -3  -5 -25  103.82    8.39
   3   5 -25  118.43    8.55
  -3  -5 -24  118.35    8.75
   3   5 -24  123.14    8.60
  -3  -5 -23   77.52    7.73
  -3  -5 -23   77.69    7.48
   3   5 -23   82.63    7.48
  -3  -5 -22  127.57    8.83
  -3  -5 -22  136.27    9.12
   3   5 -22  139.77    8.76
  -3  -5 -21  655.50   17.71
  -3  -5 -21  631.39   17.28
   3   5 -21  651.32   17.37
  -3  -5 -20  169.46    9.56
  -3   5  20  150.37    8.82
  -3  -5 -20  151.86    9.20
  -3  -5 -19   43.58    5.84
   3   5 -19   34.55    5.86
  -3  -5 -19   33.30    5.73
  -3   5  19   39.48    5.62
  -3  -5 -19   56.03    6.51
  -3  -5 -18  290.22   11.51
   3   5 -18  265.51   11.20
  -3  -5 -18  292.54   10.79
  -3   5  18  270.37   10.73
  -3  -5 -18  278.12   11.50
  -3  -5 -17   51.14    6.09
   3   5 -17   46.88    6.06
  -3  -5 -17   38.77    5.57
  -3   5  17   48.08    5.63
  -3  -5 -17   37.82    5.63
  -3  -5 -16   75.32    6.55
   3   5 -16   83.72    7.07
  -3  -5 -16   75.18    6.46
  -3   5  16   73.66    6.45
  -3  -5 -16   76.08    7.03
  -3  -5 -15  113.94    7.42
   3   5 -15  107.04    7.48
  -3  -5 -15  100.79    7.13
  -3   5  15  104.38    7.31
  -3  -5 -15   99.77    7.34
  -3   5  14  153.02    8.40
  -3  -5 -14  147.82    8.14
   3  -5  14  152.66    7.89
  -3  -5 -14  146.58    8.20
   3   5 -14  142.99    8.37
  -3  -5 -14  145.66    8.51
  -3   5  13  143.72    8.63
  -3  -5 -13  153.69    8.53
  -3  -5 -13  148.88    8.08
   3  -5  13  161.09    8.25
   3   5 -13  137.13    8.32
  -3   5  13  152.51    8.32
  -3  -5 -13  160.03    8.33
  -3  -5 -12  366.61   11.86
  -3   5  12  369.03   12.86
  -3  -5 -12  371.92   12.04
   3  -5  12  377.14   11.86
   3   5 -12  350.54   12.25
  -3   5  12  378.02   12.05
  -3  -5 -12  355.99   12.05
  -3  -5 -11   62.87    5.81
  -3   5  11   66.62    6.34
  -3  -5 -11   59.07    6.16
  -3  -5 -11   66.36    6.39
  -3   5  11   72.92    7.00
   3  -5  11   61.12    6.40
   3   5 -11   79.58    6.81
   3   5 -10 1502.98   23.88
  -3   5  10 1533.34   24.86
   3  -5  10 1550.08   23.31
  -3  -5 -10 1548.81   22.60
  -3   5  10 1506.95   23.29
  -3  -5 -10 1544.87   23.57
  -3  -5 -10 1524.98   23.43
   3   5  -9 1225.59   21.83
  -3   5   9 1228.35   22.25
   3  -5   9 1221.55   20.91
  -3  -5  -9 1234.87   20.04
  -3   5   9 1171.03   20.59
  -3  -5  -9 1167.19   20.71
  -3  -5  -9 1191.84   20.62
   3   5  -8 1039.73   20.01
   3  -5   8 1026.25   19.21
  -3   5   8 1020.56   19.35
  -3  -5  -8 1054.65   18.26
  -3  -5  -8 1051.97   19.71
  -3  -5  -8 1024.86   18.91
   3  -5   7  818.04   17.24
  -3   5   7  845.59   18.45
   3   5  -7  809.25   17.52
  -3   5   7  800.75   17.12
  -3  -5  -7  802.46   15.61
  -3  -5  -7  788.52   17.19
  -3  -5  -7  814.52   16.67
  -3   5   6  353.69   12.18
  -3  -5  -6  328.29   11.43
   3   5  -6  318.61   11.33
  -3   5   6  323.56   11.32
   3  -5   6  311.81   11.15
  -3   5   5  199.70    9.47
  -3  -5  -5  223.60    9.79
   3   5  -5  201.42    9.36
  -3   5   5  216.82    9.43
   3  -5   5  183.94    8.84
  -3   5   4   68.10    6.24
  -3  -5  -4   51.67    5.92
   3   5  -4   70.82    6.21
  -3   5   4   78.46    6.31
   3  -5   4   60.96    6.01
  -3   5   3  218.10    9.70
  -3  -5  -3  219.90    9.66
   3   5  -3  211.68    9.33
  -3   5   3  212.72    9.34
   3  -5   3  210.38    9.36
  -3   5   2  222.76    9.64
   3   5  -2  196.28    9.08
  -3  -5  -2  192.04    9.22
   3  -5   2  212.83    9.50
  -3   5   2  190.09    9.00
   3  -5   1    9.79    4.60
  -3   5   1   11.62    4.21
  -3  -5  -1   16.88    4.51
   3   5  -1   12.79    3.91
  -3   5   1    7.28    4.08
  -3   5   0  952.59   18.92
   3   5   0 1011.57   19.28
  -3  -5   0  941.27   18.78
   3  -5   0  947.89   18.86
  -3   5   0 1031.77   19.49
   3  -5  -1   15.06    4.63
  -3   5  -1    0.21    3.78
   3   5   1   11.28    3.98
  -3  -5   1    1.73    4.42
  -3   5  -1    8.09    4.31
  -3  -5   2  183.43    9.05
  -3   5  -2  200.15    9.30
   3   5   2  196.68    9.01
  -3   5  -2  193.20    9.06
   3  -5  -2  205.67    9.56
  -3  -5   3  203.85    9.41
  -3   5  -3  207.36    9.45
   3   5   3  200.72    9.10
  -3   5  -3  193.17    9.21
   3  -5  -3  202.41    9.48
  -3  -5   4   75.59    6.55
  -3   5  -4   54.80    5.94
   3   5   4   62.37    5.72
  -3   5  -4   56.86    6.07
   3  -5  -4   63.70    6.26
  -3  -5   5  216.79    9.80
  -3   5  -5  189.79    8.95
   3   5   5  208.94    9.59
   3  -5  -5  193.98    9.39
  -3   5  -5  219.98    9.77
  -3   5  -6  346.88   12.17
   3  -5  -6  336.61   12.09
  -3  -5   6  307.39   11.44
  -3   5  -6  366.05   12.06
   3   5   6  321.13   11.54
  -3   5  -7  774.52   17.58
  -3   5  -7  792.94   17.28
   3  -5  -7  778.88   17.90
  -3  -5   7  836.35   18.06
   3   5   7  826.85   17.87
  -3   5  -8 1053.13   20.53
  -3   5  -8 1044.93   19.75
  -3   5  -8 1076.91   18.09
   3  -5  -8 1064.86   20.74
  -3  -5   8 1005.76   19.76
   3   5   8 1069.12   20.53
  -3   5  -9 1256.12   22.45
  -3   5  -9 1243.40   21.51
  -3   5  -9 1273.44   20.03
   3  -5  -9 1159.37   21.65
  -3  -5   9 1197.15   21.74
   3   5   9 1216.50   21.62
  -3   5 -10 1517.47   24.71
  -3   5 -10 1546.43   24.08
  -3   5 -10 1600.66   22.61
   3  -5 -10 1577.50   25.09
  -3  -5  10 1512.09   24.11
   3   5  10 1531.28   24.37
  -3   5 -11   64.02    6.72
  -3   5 -11   53.87    6.22
  -3   5 -11   64.05    6.01
   3  -5 -11   67.23    7.00
  -3  -5  11   76.23    7.34
   3   5  11   63.63    6.28
  -3   5 -12  341.75   12.49
  -3   5 -12  371.15   12.42
  -3   5 -12  363.49   11.53
   3  -5 -12  357.75   12.70
  -3  -5  12  370.01   12.65
   3   5  12  372.30   12.45
  -3   5 -13  147.08    8.70
  -3   5 -13  136.15    8.10
  -3   5 -13  131.73    7.64
   3  -5 -13  164.90    9.25
  -3  -5  13  140.64    8.62
   3   5  13  159.59    8.82
  -3   5 -14  166.35    9.20
  -3   5 -14  143.08    8.25
  -3   5 -14  154.72    8.28
   3  -5 -14  161.29    9.04
  -3  -5  14  155.93    8.74
   3   5  14  165.65    8.88
  -3   5 -15   92.89    7.42
  -3   5 -15  105.86    7.45
  -3   5 -15  126.16    7.68
   3  -5 -15  106.58    7.87
  -3  -5  15  115.53    7.99
   3   5  15  108.98    7.66
  -3   5 -16   90.40    7.49
  -3   5 -16   77.42    6.83
  -3   5 -16   72.07    6.47
   3  -5 -16   87.58    7.26
  -3  -5  16   77.94    7.01
   3   5  16   77.25    6.64
  -3   5 -17   51.18    6.30
  -3   5 -17   39.45    5.53
  -3  -5  17   37.79    5.75
  -3   5 -17   46.59    5.81
   3   5  17   32.66    5.59
   3  -5 -17   40.00    5.71
  -3   5 -18  290.69   12.14
   3  -5 -18  294.65   11.94
  -3   5 -18  287.79   11.45
   3   5  18  267.80   11.19
  -3   5 -18  281.55   11.38
  -3  -5  18  274.60   11.33
  -3  -5  19   41.13    5.77
   3  -5 -19   50.01    6.66
  -3   5 -19   46.69    6.02
  -3   5 -19   33.53    5.43
  -3   5 -19   32.89    5.84
   3   5  19   38.25    6.19
   3  -5 -20  163.23    9.69
  -3   5 -20  156.48    9.02
  -3   5 -20  150.92    8.93
  -3   5 -20  178.91   10.27
  -3  -5  20  169.21    9.60
   3   5  20  177.02    9.73
  -3  -5  21  644.07   16.58
  -3   5 -21  660.47   17.32
   3   5  21  675.67   17.67
  -3   5 -21  671.60   18.24
  -3   5 -21  659.52   16.75
   3  -5 -21  648.66   17.31
  -3  -5  22  133.84    8.64
  -3   5 -22  149.94    9.28
   3   5  22  134.89    8.99
  -3   5 -22  146.49    9.53
  -3   5 -22  140.46    8.82
   3  -5 -22  134.75    9.21
  -3  -5  23   82.19    7.48
  -3   5 -23   79.83    7.68
   3   5  23   81.46    7.67
  -3   5 -23   81.49    7.84
  -3   5 -23   74.09    7.00
   3  -5 -23   78.21    7.72
  -3  -5  24  119.14    8.30
  -3   5 -24  102.92    7.88
   3   5  24  141.87    8.99
  -3   5 -24  131.38    9.28
  -3   5 -24  150.43    9.38
   3  -5 -24  109.16    8.51
  -3   5 -25  108.46    8.08
   3   5  25  118.90    8.69
  -3   5 -25  122.95    9.06
   3  -5 -25  103.21    8.39
  -3   5 -26   51.75    6.77
   3   5  26   55.27    7.03
  -3   5 -26   49.21    7.15
  -3   5 -26   53.49    6.92
   3  -5 -26   54.22    6.89
  -3   5 -27   86.79    7.68
  -3   5 -27  104.44    8.71
   3   5  27   89.45    8.09
   3  -5 -27   85.58    7.85
  -3   5 -27   80.12    7.82
  -3   5 -28   97.16    8.66
   3   5  28   94.14    8.20
  -3   5 -28   98.53    8.66
   3  -5 -28   88.54    8.22
  -3   5 -29   13.42    5.86
  -3   5 -29   12.63    5.87
   3  -5 -29    5.42    5.12
   3   5  29   12.13    5.32
   3   5  30   94.13    8.62
  -3   5 -30   67.39    7.98
  -3   5 -30   93.17    9.09
   3   5  31   44.48    6.92
  -3   5 -31   45.55    7.45
  -3   5 -31   28.78    6.76
   3   5  32   89.83    8.53
  -3   5 -32  100.76    9.44
  -3   5 -32  111.08    9.69
  -3   5 -33    6.81    5.76
  -3   5 -33   11.97    6.29
   3   5  33   18.87    6.24
  -3   5 -34   25.99    6.87
   3   5  34   44.20    7.45
  -3   5 -35    3.44    6.14
   3   5  35   15.48    6.09
   3   5  36  120.23   10.39
  -3   5 -36   80.94    9.51
   3   5  37  410.99   16.70
  -3   5 -37  397.62   16.82
  -3   5 -38  464.27   18.41
   3   6 -34   62.88    9.22
   3   6 -33  145.19   11.40
  -3  -6 -32    9.29    6.45
   3   6 -32   -1.31    6.08
  -3  -6 -31   70.37    8.77
   3   6 -31   71.82    8.65
  -3  -6 -31   59.40    8.71
  -3  -6 -30    7.61    6.51
  -3  -6 -30   -2.35    6.06
   3   6 -30    3.38    6.04
  -3  -6 -29   29.66    7.00
  -3  -6 -29   29.21    6.78
   3   6 -29   25.24    6.87
  -3  -6 -28   11.70    6.42
  -3  -6 -28    8.88    5.80
   3   6 -28    4.35    5.51
  -3  -6 -27   75.24    8.31
   3   6 -27   83.13    8.64
  -3  -6 -27   65.12    8.06
  -3  -6 -26   39.28    7.29
  -3  -6 -26   26.51    6.61
   3   6 -26   26.04    6.32
  -3  -6 -25   84.20    9.11
   3   6 -25   83.38    8.54
  -3  -6 -25   89.65    8.76
  -3  -6 -24   25.88    6.76
  -3  -6 -24   25.90    6.49
   3   6 -24   17.94    5.91
   3   6 -23  260.33   12.73
  -3  -6 -23  286.52   13.33
  -3  -6 -23  301.22   13.39
  -3  -6 -22  134.24    9.64
  -3   6  22  132.24    9.34
   3   6 -22  146.77   10.01
  -3  -6 -22  135.68    9.57
  -3  -6 -21   40.83    6.65
  -3   6  21   43.07    6.48
  -3  -6 -21   29.83    6.28
   3   6 -21   37.58    6.53
   3   6 -20   58.59    7.25
  -3  -6 -20   62.52    6.98
  -3   6  20   52.37    7.04
  -3  -6 -20   61.28    7.03
   3   6 -19  155.27   10.14
  -3  -6 -19  158.05    9.96
  -3  -6 -19  153.42    9.35
  -3   6  19  149.19    9.40
  -3  -6 -19  135.35    9.05
   3   6 -18   49.10    6.90
  -3  -6 -18   60.93    7.16
  -3  -6 -18   36.62    6.24
  -3   6  18   51.10    6.67
  -3  -6 -18   53.00    6.41
   3   6 -17   60.75    6.87
  -3  -6 -17   50.64    6.48
  -3   6  17   63.39    6.83
  -3  -6 -17   46.25    6.27
  -3   6  16   19.33    5.37
   3   6 -16   31.32    5.72
  -3  -6 -16   25.76    5.41
  -3  -6 -16   10.29    4.94
  -3  -6 -16   19.01    5.07
  -3   6  15   22.48    5.36
  -3  -6 -15   20.35    5.60
   3   6 -15    0.77    4.48
  -3  -6 -15    3.42    4.30
  -3   6  15   17.42    5.15
  -3  -6 -14   32.24    5.87
  -3  -6 -14   31.78    5.60
  -3   6  14   48.95    6.42
   3   6 -14   37.29    5.92
  -3   6  14   42.14    6.52
  -3   6  13   34.78    6.94
  -3  -6 -13   38.80    6.07
  -3   6  13   40.05    5.88
   3   6 -13   33.82    5.84
   3  -6  13   40.97    5.76
  -3  -6 -13   33.04    5.34
   3   6 -12   11.02    4.75
  -3  -6 -12   22.61    5.49
  -3  -6 -12    9.96    4.47
   3  -6  12    8.12    4.31
  -3   6  12   13.64    4.89
  -3   6  12   15.68    5.14
   3   6 -11   80.72    7.76
   3  -6  11   74.11    6.69
  -3  -6 -11   71.26    7.11
  -3   6  11   87.32    7.65
  -3   6  11   88.41    7.43
   3   6 -10  118.93    8.72
   3  -6  10  123.80    8.43
  -3  -6 -10  110.70    8.23
  -3   6  10  123.58    8.94
  -3   6  10  125.88    8.51
   3   6  -9  229.99   10.89
   3  -6   9  233.71   10.61
  -3  -6  -9  241.99   11.21
  -3   6   9  222.01   10.98
  -3   6   9  244.93   11.12
   3   6  -8   83.25    7.43
   3  -6   8   77.99    7.25
  -3  -6  -8   62.87    7.00
  -3   6   8   73.31    7.60
  -3   6   8   73.48    7.09
   3   6  -7  339.23   12.93
   3  -6   7  356.23   12.73
  -3  -6  -7  367.03   13.20
  -3   6   7  336.29   13.11
  -3   6   7  362.47   13.02
   3   6  -6   78.48    7.11
  -3   6   6   95.54    7.84
  -3   6   6   58.77    6.44
   3  -6   6   74.53    7.06
  -3  -6  -6   79.28    7.52
  -3   6   5  121.17    8.59
  -3   6   5  117.27    8.27
   3   6  -5  130.50    8.91
   3  -6   5  115.98    8.03
  -3  -6  -5  116.41    8.29
  -3   6   4   47.22    6.28
  -3   6   4   48.84    6.18
   3   6  -4   32.86    5.59
   3  -6   4   36.58    5.91
  -3  -6  -4   36.45    6.12
  -3   6   3  104.02    7.80
  -3   6   3  103.58    7.94
   3   6  -3   99.26    7.53
   3  -6   3  118.20    8.27
  -3  -6  -3  111.33    8.26
  -3   6   2  146.12    9.15
  -3   6   2  179.28    9.74
   3   6  -2  160.39    9.19
   3  -6   2  164.96    9.30
  -3  -6  -2  148.71    9.35
  -3   6   1  580.07   16.26
   3   6  -1  571.20   14.10
  -3   6   1  581.14   16.26
   3   6  -1  551.85   15.89
   3  -6   1  595.78   16.38
  -3  -6  -1  600.74   16.65
  -3   6   0  275.95   11.66
   3   6   0  290.12   11.82
   3   6   0  293.89   10.78
  -3   6   0  264.98   11.42
   3  -6   0  306.54   12.48
  -3  -6   0  267.03   11.80
  -3  -6   1  605.26   16.69
   3   6   1  571.91   16.26
  -3   6  -1  562.42   16.22
   3  -6  -1  613.24   16.76
  -3   6  -1  602.52   16.45
  -3  -6   2  150.55    9.26
   3   6   2  155.41    9.22
  -3   6  -2  150.80    9.17
   3  -6  -2  154.63    9.37
  -3   6  -2  161.30    9.25
  -3  -6   3   98.20    7.85
  -3   6  -3   96.16    7.80
   3  -6  -3  101.37    8.12
  -3   6  -3   82.83    7.49
   3   6   3  111.64    8.00
  -3   6  -4   45.48    6.10
   3   6   4   36.27    5.81
  -3   6  -4   40.11    6.20
   3  -6  -4   41.71    6.25
  -3  -6   4   34.59    5.94
  -3  -6   5  119.59    8.60
   3   6   5  115.88    8.10
  -3   6  -5  130.20    8.56
   3  -6  -5  126.52    8.53
  -3   6  -5  136.39    8.88
  -3  -6   6   65.07    7.36
   3   6   6   89.25    7.46
  -3   6  -6   83.17    7.21
   3  -6  -6   64.23    7.11
  -3   6  -6   71.64    7.10
  -3   6  -7  332.79   13.03
  -3  -6   7  334.45   12.75
  -3   6  -7  332.54   12.49
   3   6   7  319.64   12.47
   3  -6  -7  375.50   13.69
  -3   6  -8   66.43    7.16
  -3  -6   8   73.90    7.47
  -3   6  -8   72.40    6.89
   3   6   8   60.49    6.72
   3  -6  -8   77.80    7.49
  -3   6  -9  222.19   10.86
  -3  -6   9  255.85   11.52
  -3   6  -9  209.23   10.32
   3   6   9  237.72   11.08
   3  -6  -9  257.00   11.70
  -3   6 -10  136.08    8.91
  -3  -6  10  115.73    8.48
  -3   6 -10  123.96    8.47
   3   6  10  109.24    8.06
   3  -6 -10  137.65    9.19
  -3   6 -11   85.57    7.68
  -3   6 -11  101.93    8.19
  -3  -6  11   92.48    8.11
   3  -6 -11   79.12    7.74
   3   6  11   75.40    7.28
  -3   6 -12   10.00    4.85
   3   6  12   12.07    4.88
   3  -6 -12   21.79    5.62
  -3  -6  12   16.37    5.41
  -3   6 -12   10.41    5.07
   3  -6 -13   34.45    6.11
  -3   6 -13   37.83    6.17
  -3   6 -13   36.89    5.57
   3   6  13   38.20    6.10
  -3   6 -13   30.47    5.66
  -3  -6  13   32.35    6.05
   3   6  14   35.26    5.89
  -3   6 -14   46.73    6.73
  -3   6 -14   33.34    5.78
  -3  -6  14   35.27    6.12
  -3   6 -14   36.38    5.75
   3  -6 -14   46.68    6.66
   3  -6 -15   18.48    5.92
   3   6  15    8.50    4.43
  -3   6 -15   10.61    5.03
  -3   6 -15   17.54    5.06
  -3   6 -15   11.38    4.85
  -3  -6  15   12.17    5.30
   3  -6 -16   22.14    5.68
  -3  -6  16   14.71    5.60
   3   6  16    9.27    4.61
  -3   6 -16   18.92    5.13
  -3   6 -16   10.98    4.71
  -3   6 -16    6.96    5.19
  -3   6 -17   57.37    6.84
   3  -6 -17   56.67    7.06
  -3   6 -17   60.33    6.73
   3   6  17   68.46    7.20
  -3  -6  17   64.46    7.20
  -3   6 -17   69.73    7.76
  -3   6 -18   39.22    6.15
   3  -6 -18   50.91    7.16
  -3   6 -18   46.43    6.33
   3   6  18   47.34    6.41
  -3  -6  18   56.07    6.91
  -3   6 -18   56.03    7.10
  -3   6 -19  135.37    8.96
   3  -6 -19  162.56   10.41
  -3   6 -19  158.55    9.64
   3   6  19  159.15    9.90
  -3   6 -19  153.10   10.10
  -3  -6  19  150.29    9.69
   3  -6 -20   42.06    6.81
  -3   6 -20   58.74    7.16
   3   6  20   57.22    6.97
  -3   6 -20   70.66    7.82
  -3  -6  20   52.44    6.97
  -3   6 -20   69.01    7.78
   3  -6 -21   47.24    7.07
   3   6  21   42.42    6.59
  -3   6 -21   29.14    6.60
  -3   6 -21   35.92    6.36
  -3  -6  21   42.39    6.82
  -3   6 -21   49.08    6.71
   3   6  22  135.72    9.27
  -3   6 -22  137.89    9.57
  -3   6 -22  138.48    9.36
   3  -6 -22  156.93   10.54
  -3   6 -22  116.66    9.51
  -3  -6  22  125.26    9.26
  -3   6 -23  235.76   12.34
   3  -6 -23  272.05   13.04
  -3   6 -23  277.86   12.77
  -3  -6  23  278.20   12.59
   3   6  23  292.93   12.94
   3  -6 -24   25.53    6.68
   3   6  24   23.04    6.08
  -3   6 -24   20.72    5.92
  -3   6 -24   25.03    6.88
  -3   6 -25   82.71    8.67
   3   6  25   70.61    7.97
   3  -6 -25   73.67    8.45
  -3   6 -25   70.54    8.22
   3  -6 -26   24.50    6.97
   3   6  26   21.98    5.98
  -3   6 -26   24.61    6.67
  -3   6 -26   30.92    6.96
  -3   6 -27   85.38    8.68
   3   6  27   81.65    8.13
   3  -6 -27   90.05    8.90
  -3   6 -27   73.86    8.58
  -3   6 -28   12.42    6.50
   3  -6 -28    7.69    6.19
  -3   6 -28   10.36    6.12
   3   6  28    9.79    5.75
  -3   6 -29   35.92    7.36
   3  -6 -29   18.53    6.89
   3   6  29   34.19    6.67
  -3   6 -29   25.48    7.20
   3   6  30   17.11    6.27
  -3   6 -30    8.78    6.77
  -3   6 -30    6.80    5.88
   3   6  31   76.68    8.60
  -3   6 -31   73.27    8.77
   3   6  32   13.42    6.65
  -3   6 -32   -6.84    6.92
  -3   6 -32   -2.82    6.59
  -3   6 -33  132.41   11.09
   3   6  33  124.74   10.41
  -3  -7 -27   37.79    7.51
   3   7 -26   32.88    7.64
  -3  -7 -26   33.82    7.20
   3   7 -25   28.26    7.53
  -3  -7 -25   17.17    6.29
   3   7 -24   18.97    7.02
  -3  -7 -24   26.80    7.07
   3   7 -23    6.04    5.99
  -3  -7 -23   -1.49    5.50
  -3   7  23    0.59    5.73
   3   7 -22   85.88    9.20
  -3  -7 -22   89.51    8.85
  -3   7  21  311.63   14.10
  -3  -7 -21  311.59   14.18
   3   7 -21  341.80   15.49
  -3   7  20  119.94   10.02
  -3  -7 -20  113.83    9.46
   3   7 -20   91.70    9.36
  -3  -7 -20  103.81    9.17
  -3   7  19   75.57    8.43
  -3  -7 -19   90.34    8.30
   3   7 -19   74.96    8.60
  -3  -7 -19   74.55    8.15
  -3  -7 -18   30.78    6.52
  -3   7  18   27.60    6.45
   3   7 -18   10.95    5.72
  -3  -7 -18   18.55    6.17
   3   7 -17    2.00    5.38
  -3   7  17   -1.90    5.54
  -3   7  17    7.04    6.23
  -3  -7 -17    0.84    5.47
   3   7 -16    5.54    5.54
  -3   7  16   15.39    5.69
  -3   7  16    5.41    5.72
  -3  -7 -16   18.64    6.43
   3   7 -15   13.23    6.34
  -3   7  15   30.18    6.69
  -3   7  15   12.03    5.95
  -3  -7 -15   17.24    6.11
   3   7 -14   27.69    6.26
  -3   7  14   24.56    6.32
  -3  -7 -14   26.80    6.34
  -3   7  14   22.84    6.52
  -3   7  13   69.20    8.18
   3  -7  13   43.26    6.72
   3   7 -13   56.24    7.77
  -3  -7 -13   55.71    7.54
  -3   7  13   62.90    7.67
  -3   7  12   77.78    8.56
   3  -7  12   45.78    7.04
   3   7 -12   61.75    7.83
  -3  -7 -12   66.69    7.78
  -3   7  12   45.41    7.12
  -3   7  11  528.17   17.62
   3  -7  11  528.26   16.60
   3   7 -11  529.05   17.56
  -3  -7 -11  548.14   17.21
  -3   7  11  513.87   16.87
  -3   7  10  120.26   10.21
   3  -7  10  119.13    9.35
   3   7 -10  121.36   10.10
  -3  -7 -10  125.98   10.00
  -3   7  10  124.58    9.89
  -3   7   9 1177.95   25.43
   3  -7   9 1203.41   24.50
   3   7  -9 1180.58   25.33
  -3  -7  -9 1240.44   25.34
  -3   7   9 1195.71   24.99
  -3   7   8  456.36   16.46
   3  -7   8  489.67   16.37
   3   7  -8  442.70   16.27
  -3  -7  -8  454.68   16.18
  -3   7   8  479.05   16.62
  -3   7   7  668.43   19.22
   3  -7   7  642.08   18.35
   3   7  -7  631.34   18.74
  -3  -7  -7  662.02   18.92
  -3   7   7  626.29   18.57
  -3   7   6  215.36   11.88
  -3  -7  -6  236.09   12.30
   3  -7   6  236.35   11.91
   3   7  -6  216.75   11.75
  -3   7   6  239.52   12.35
  -3  -7  -5    9.92    5.83
   3   7  -5    1.42    5.43
  -3   7   5   14.25    5.87
  -3   7   5   18.97    5.94
   3  -7   5   12.57    5.93
  -3   7   4  111.83    8.98
  -3  -7  -4   93.56    8.62
   3  -7   4  106.98    8.79
   3   7  -4  101.88    8.48
  -3   7   4  117.04    9.08
  -3  -7  -3    0.42    5.45
   3   7  -3   -2.40    4.93
  -3   7   3    7.91    5.67
  -3   7   3    4.57    5.32
   3  -7   3    5.17    5.34
  -3   7   2  143.64    9.81
  -3  -7  -2  142.04    9.81
   3  -7   2  155.28    9.82
   3   7  -2  175.69   10.35
  -3   7   2  165.19   10.28
  -3  -7  -1   23.93    6.03
   3   7  -1   24.32    5.88
  -3   7   1   19.67    5.74
  -3   7   1   14.15    5.78
   3  -7   1   14.56    5.76
  -3   7   0  123.98    9.26
  -3  -7   0  148.86   10.08
   3  -7   0  107.08    8.91
   3   7   0  128.69    9.50
  -3   7   0  122.99    9.24
  -3  -7   1   18.59    6.23
   3   7   1   17.41    5.72
  -3   7  -1   16.51    5.76
  -3   7  -1   16.33    5.64
   3  -7  -1   12.12    5.96
  -3   7  -2  131.59    9.41
  -3  -7   2  138.25    9.77
   3  -7  -2  143.24    9.83
   3   7   2  168.68   10.14
   3   7   2  132.06    8.63
  -3   7  -2  142.48    9.80
  -3   7  -3    1.58    5.16
  -3  -7   3   -0.01    5.33
   3   7   3    5.84    5.28
  -3   7  -3   -1.45    5.11
   3   7   3    1.75    4.62
   3  -7  -3    6.90    5.62
   3   7   4  106.60    8.27
  -3   7  -4   93.54    8.45
  -3  -7   4  107.60    8.86
   3   7   4  123.87    9.30
   3  -7  -4  109.24    8.92
   3   7   5   11.29    5.27
  -3   7  -5    6.26    5.30
  -3   7  -5    6.32    5.72
   3   7   5    3.99    5.52
   3  -7  -5    0.47    5.31
  -3  -7   5    2.21    5.58
  -3   7  -6  235.42   12.32
   3   7   6  245.09   12.19
   3  -7  -6  221.76   12.12
  -3   7  -6  237.71   11.78
  -3  -7   6  229.14   11.99
  -3   7  -7  603.17   18.60
  -3  -7   7  681.40   19.17
   3  -7  -7  628.72   18.82
   3   7   7  636.00   18.55
  -3   7  -7  636.52   18.20
  -3   7  -8  437.13   15.39
  -3  -7   8  470.90   16.55
   3  -7  -8  477.06   17.01
   3   7   8  467.01   16.22
  -3   7  -8  483.09   17.04
  -3   7  -9 1201.72   24.23
  -3  -7   9 1260.69   25.84
   3  -7  -9 1279.78   26.45
   3   7   9 1253.02   25.60
  -3   7 -10  119.48    9.35
   3  -7 -10  117.05   10.04
   3   7  10  128.43   10.09
  -3   7 -10  116.98    9.89
  -3  -7  11  534.41   17.38
   3  -7 -11  563.03   18.16
   3   7  11  521.74   17.16
  -3   7 -11  554.39   18.16
  -3   7 -12   57.56    7.54
  -3  -7  12   67.41    8.24
   3  -7 -12   46.90    7.50
   3   7  12   58.41    7.75
  -3   7 -12   49.50    7.72
  -3   7 -13   38.54    6.78
  -3   7 -13   45.77    7.29
   3  -7 -13   44.44    7.47
  -3  -7  13   43.59    7.23
   3   7  13   52.22    7.13
  -3   7 -14   10.92    5.59
  -3   7 -14   17.34    6.22
   3   7  14    6.16    5.33
  -3  -7  14   22.67    6.19
  -3   7 -15   19.45    5.87
  -3   7 -15   19.89    6.05
   3   7  15    7.38    5.52
  -3  -7  15   20.08    6.51
   3  -7 -15   22.53    6.62
  -3   7 -16    4.65    5.10
  -3   7 -16   10.19    6.23
   3   7  16    3.46    5.05
  -3  -7  16   10.18    6.13
   3  -7 -16    6.84    5.91
   3  -7 -17    8.98    5.82
   3   7  17   -4.67    5.50
  -3  -7  17   -1.78    5.68
  -3   7 -18   20.19    6.24
  -3   7 -18   34.90    6.65
   3  -7 -18   31.46    7.26
   3   7  18   27.57    6.78
  -3  -7  18   32.03    6.63
   3   7  19   86.07    8.46
  -3   7 -19   87.18    9.44
  -3   7 -19   86.76    8.63
  -3  -7  19   97.26    9.19
   3  -7 -19   97.96    9.50
   3   7  20   98.70    9.29
  -3   7 -20   86.14    9.22
  -3   7 -20  112.13    9.60
  -3  -7  20  103.20    9.42
   3  -7 -20  120.48   10.34
   3   7  21  304.36   14.19
  -3   7 -21  332.70   15.36
  -3   7 -21  329.73   14.59
  -3  -7  21  315.85   14.32
   3  -7 -21  299.15   14.60
   3   7  22   77.08    8.47
  -3   7 -22   65.34    8.28
  -3  -7  22   70.78    8.54
  -3   7 -22   72.88    8.71
   3  -7 -22   65.90    8.83
  -3   7 -23    8.37    6.04
   3  -7 -23    4.89    6.48
  -3   7 -23   14.83    6.92
   3   7  23   -2.37    5.80
  -3   7 -24   30.05    6.93
   3  -7 -24   22.76    7.28
  -3   7 -24   26.36    7.24
   3   7  24   23.14    6.45
  -3   7 -25   17.15    6.74
   3  -7 -25   13.48    6.97
  -3   7 -25   16.59    7.30
   3   7  25    8.72    5.98
  -3   7 -26   24.38    7.44
   3  -7 -26   24.62    7.51
  -3   7 -26   35.85    7.71
   3   7  26   26.90    7.12
  -3   7 -27   47.41    8.18
   3  -7 -27   29.37    7.99
  -3   7 -27   37.00    8.11
   3   7  27   35.03    7.15
  -3   7 -28   14.06    7.35
   3  -7 -28    8.43    6.84
   3   7  28   12.50    6.77
  -3   8  21   28.47    8.27
  -3   8  20  159.54   12.05
  -3  -8 -19   38.32    8.17
  -3   8  19   34.02    8.13
  -3  -8 -18   37.44    7.92
  -3   8  18   26.62    7.32
  -3  -8 -17    8.55    7.09
  -3   8  17   12.16    6.61
   3   8 -16   14.31    6.89
  -3  -8 -16    4.27    6.69
  -3   8  16   20.43    7.63
  -3   8  16   -1.43    6.22
  -3  -8 -15   20.63    7.43
   3   8 -15   35.04    7.82
  -3   8  15   43.63    8.08
  -3   8  15   46.66    8.53
   3   8 -14   38.76    8.21
  -3   8  14   52.65    8.54
  -3   8  14   41.27    7.80
  -3  -8 -13   54.74    8.56
   3   8 -13   51.08    8.51
  -3   8  13   40.70    7.78
  -3   8  13   46.92    8.41
  -3   8  12   18.95    7.27
   3   8 -12   16.39    7.18
  -3  -8 -12   10.89    6.68
   3  -8  12    8.55    5.97
  -3   8  12   25.64    7.15
  -3   8  11   20.83    7.09
  -3  -8 -11   24.27    7.16
   3   8 -11   31.62    7.29
  -3   8  11   28.45    7.21
   3  -8  11   30.14    6.88
   3   8 -10   32.39    7.37
   3  -8  10   21.36    6.52
  -3  -8 -10   34.79    7.96
  -3   8  10   18.91    6.39
  -3   8  10   17.08    6.92
  -3  -8  -9   21.20    7.23
   3  -8   9   23.67    6.97
   3   8  -9   22.38    6.69
  -3   8   9   21.23    6.67
  -3   8   9   25.46    7.56
  -3  -8  -8   23.47    6.83
   3   8  -8   24.88    7.31
   3  -8   8   26.52    7.35
  -3   8   8   31.50    7.12
  -3   8   8   22.67    7.21
   3  -8   7  161.65   11.34
  -3  -8  -7  167.73   11.51
  -3   8   7  135.28   10.80
  -3   8   7  162.99   11.39
   3   8  -7  170.41   12.01
   3  -8   6   75.91    8.72
  -3  -8  -6   75.72    9.25
   3   8  -6   68.86    8.75
  -3   8   6   61.91    8.64
  -3   8   6   49.96    8.31
  -3  -8  -5   13.02    6.65
   3   8  -5   13.56    6.62
   3  -8   5    7.92    6.06
  -3   8   5    6.71    6.40
  -3   8   5   21.84    7.25
   3  -8   4   39.89    7.63
  -3  -8  -4   55.55    8.34
   3   8  -4   40.74    7.42
  -3   8   4   39.92    7.82
  -3   8   4   48.41    7.85
  -3  -8  -3   10.35    6.51
   3   8  -3   11.96    6.33
   3  -8   3   11.06    6.64
  -3   8   3   11.13    6.47
  -3   8   3   22.11    6.62
   3   8  -2   30.37    7.26
   3  -8   2   17.57    6.60
  -3  -8  -2   11.04    6.79
  -3   8   2   20.50    6.67
  -3   8   2   16.30    6.51
   3  -8   1   74.65    8.91
   3   8  -1   52.77    7.93
  -3  -8  -1   80.53    9.02
  -3   8   1   82.46    8.89
  -3   8   1   64.12    8.35
   3   8   0   21.66    6.97
   3  -8   0   29.58    7.41
  -3  -8   0   20.77    7.20
  -3   8   0   34.24    7.12
  -3   8   0   20.24    6.61
   3  -8  -1   83.41    9.16
   3   8   1   62.67    8.71
  -3  -8   1   90.87    9.72
  -3   8  -1   57.05    8.12
  -3   8  -1   58.98    8.08
   3   8   2   15.20    6.58
   3  -8  -2   18.15    6.77
  -3  -8   2   27.49    6.74
  -3   8  -2    6.70    6.12
  -3   8  -2   14.33    6.42
   3   8   3   22.99    6.77
   3  -8  -3   26.22    7.08
  -3  -8   3   20.22    6.91
  -3   8  -3   22.95    6.67
  -3   8  -3   16.75    6.46
  -3   8  -4   48.91    7.92
  -3   8  -4   50.58    7.62
   3  -8  -4   52.63    8.10
  -3  -8   4   53.93    8.42
   3   8   4   40.33    7.32
   3   8   4   44.10    7.39
   3  -8  -5   29.39    7.44
   3   8   5   25.28    6.48
  -3   8  -5   21.07    6.73
  -3  -8   5   23.88    7.54
  -3   8  -5   27.65    7.10
   3   8   5   23.04    6.60
  -3   8  -6   54.50    7.85
  -3  -8   6   79.73    8.88
   3   8   6   73.14    8.69
   3   8   6   45.24    7.49
  -3   8  -6   45.27    8.17
   3  -8  -6   50.37    8.29
  -3   8  -7  179.72   11.51
   3   8   7  167.99   11.29
  -3  -8   7  181.10   11.85
   3  -8  -7  134.90   10.91
   3   8   7  145.73   10.47
  -3   8  -7  143.74   11.11
  -3   8  -8   30.56    7.63
  -3   8  -8   23.43    6.66
   3  -8  -8   28.00    7.48
  -3  -8   8   29.44    7.43
   3   8   8   34.07    7.18
   3   8   8   39.92    7.34
  -3   8  -9   28.69    7.68
  -3   8  -9   11.23    6.23
   3  -8  -9   31.87    7.44
  -3  -8   9   23.48    7.18
   3   8   9   17.49    6.67
   3   8   9   26.98    6.79
  -3   8 -10   22.75    7.49
  -3   8 -10   21.28    6.48
   3  -8 -10   15.94    6.99
  -3  -8  10   17.03    6.95
   3   8  10   20.57    6.70
   3   8  10   25.49    6.96
  -3   8 -11   15.43    6.54
  -3   8 -11   26.97    6.65
  -3  -8  11   22.50    7.26
   3   8  11   28.97    6.80
   3  -8 -11   22.30    7.33
   3   8  11   24.23    6.59
   3   8  12   11.83    6.44
  -3   8 -12   13.41    6.76
  -3  -8  12   10.57    6.45
   3  -8 -12   22.25    7.19
   3  -8 -13   60.29    8.93
   3   8  13   28.75    6.91
  -3   8 -13   52.03    8.37
  -3  -8  13   57.77    8.81
   3  -8 -14   36.78    8.34
   3   8  14   30.22    6.95
  -3   8 -14   53.80    8.75
  -3  -8  14   62.44    9.30
   3  -8 -15   29.32    7.75
   3   8  15   29.19    7.30
  -3   8 -15   34.18    7.79
  -3  -8  15   30.97    7.66
   3  -8 -16   10.72    7.33
   3   8  16   12.70    6.62
  -3   8 -16   15.13    7.07
  -3  -8  16    5.64    6.78
  -3  -8  17    9.52    6.65
   3  -8 -17   18.38    7.40
   3   8  17   18.53    6.83
  -3  -8  18   58.49    8.70
   3   8  18   41.32    8.19
  -3  -8  19   18.39    7.26
   3   8  19   45.33    8.36
  -3  -8  20  176.88   12.42
   3   8  20  155.59   11.81
  -3  -8  21   41.02    8.21
   3   8  21   29.55    8.29
  -3   9  -2   26.88    8.10
  -3   9  -3   16.50    7.30
  -3   9  -4   14.74    7.30
  -4   0   0 2141.56   22.21
   4   0   0 2108.41   19.80
  -4   0   0 2168.97   19.94
   4   0   1   53.39    3.96
   4   0  -1   47.88    3.63
  -4   0  -1   54.29    4.49
  -4   0   1   47.24    4.11
  -4   0   1   49.76    3.78
  -4   0  -1   62.96    4.19
   4   0  -2  644.25   10.67
   4   0   2  616.50   11.24
  -4   0   2  630.30   10.42
  -4   0  -2  643.99   11.55
  -4   0  -2  640.06   12.65
  -4   0   2  617.92   11.96
   4   0  -3  466.77    9.05
   4   0   3  462.85    9.93
  -4   0   3  447.36    8.61
  -4   0  -3  472.76   10.14
  -4   0  -3  451.12   10.79
  -4   0   3  439.53   10.16
  -4   0  -4    3.11    2.73
  -4   0   4    6.19    2.73
  -4   0  -4    3.45    2.67
   4   0  -4    4.74    2.11
   4   0   4   -0.43    2.21
   4   0  -5  581.01    9.76
   4   0   5  569.34   11.37
  -4   0  -5  542.38   11.32
  -4   0  -5  554.24   12.28
  -4   0   5  576.09   11.30
   4   0  -6   34.37    3.01
   4   0   6   37.26    3.70
  -4   0  -6   32.77    3.78
  -4   0  -6   40.10    4.34
  -4   0   6   45.00    3.96
   4   0  -7  376.21    7.72
  -4   0  -7  383.44   10.58
  -4   0   7  363.88    8.93
  -4   0  -7  362.47    9.77
   4   0   8  198.67    7.43
  -4   0  -8  215.61    7.89
  -4   0  -8  220.03    8.21
  -4   0   8  209.23    6.94
  -4   0  -9   17.60    3.84
   4   0   9   14.86    3.10
  -4   0   9   15.80    3.04
  -4   0  -9   16.72    3.64
  -4   0  10  118.03    5.55
  -4   0 -10  116.74    6.43
   4   0  10  139.96    6.68
  -4   0 -10  139.99    7.17
  -4   0 -11 2646.64   28.22
   4   0  11 2660.85   26.57
  -4   0 -11 2634.61   27.32
  -4   0 -12 2032.89   25.11
   4   0  12 2055.82   23.89
  -4   0 -12 2025.22   24.48
  -4   0 -13  240.81    9.48
   4   0  13  230.46    8.70
  -4   0 -13  225.77    9.01
  -4   0 -14  342.23   11.00
  -4   0 -14  329.89   10.82
  -4   0 -15 1050.02   19.04
   4   0  15 1080.11   18.38
  -4   0 -15 1071.82   19.07
  -4   0 -16 3495.24   34.50
   4   0  16 3544.07   33.48
  -4   0 -16 3501.93   34.32
  -4   0 -17 2944.30   32.12
   4   0  17 2950.84   31.09
  -4   0 -17 2927.27   31.81
  -4   0 -18 1015.49   19.51
  -4   0 -18 1013.12   19.32
   4   0  18  970.17   18.41
  -4   0 -19   11.81    4.31
  -4   0 -19    8.33    4.38
  -4   0 -20  407.51   12.93
   4   0  20  398.70   12.41
  -4   0 -20  411.08   13.03
  -4   0 -21  459.34   13.85
   4   0  21  481.50   13.86
  -4   0 -21  438.99   13.59
  -4   0 -22   38.73    5.35
   4   0  22   25.33    4.62
  -4   0 -22   28.83    5.10
  -4   0 -23  316.13   11.80
   4   0  23  290.80   11.28
  -4   0 -23  317.66   11.96
  -4   0 -24   44.21    5.81
  -4   0 -24   37.07    5.61
   4   0  24   34.89    5.20
   4   0  25   20.25    5.14
  -4   0 -25   22.85    5.25
  -4   0 -25   26.36    5.23
  -4   0 -26   98.22    7.95
   4   0  26  100.61    7.65
  -4   0 -26  111.61    8.16
  -4   0 -27   97.01    8.03
  -4   0 -27   90.07    7.63
   4   0  27   94.88    7.49
   4   0  28   24.08    5.40
  -4   0 -28   28.96    5.84
  -4   0 -28   27.07    5.67
  -4   0 -29  123.39    8.86
   4   0  29  134.74    9.01
  -4   0 -29  134.38    9.19
   4   0  30  442.55   15.04
  -4   0 -30  427.91   15.02
  -4   0 -31  432.11   15.42
   4   0  31  400.66   14.69
  -4   0 -31  429.38   15.22
  -4   0 -32   52.02    7.07
   4   0  32   62.14    7.27
  -4   0 -32   73.65    7.78
   4   0  33    4.07    4.64
  -4   0 -33    9.56    5.56
  -4   0 -33    9.70    5.29
   4   0  34    5.06    5.12
  -4   0 -34    1.67    5.22
  -4   0 -34   13.85    5.85
   4   0  35   36.26    6.45
  -4   0 -35   26.05    6.24
  -4   0 -35   25.67    6.44
   4   0  36    0.90    5.45
  -4   0 -36    9.45    5.96
  -4   0 -36    8.24    5.68
   4   0  37   56.44    7.85
  -4   0 -37   58.43    7.78
  -4   0 -38  225.40   12.88
   4   0  38  212.66   12.25
  -4   0 -38  198.62   11.99
  -4   0 -39  107.94    9.91
   4   0  39  113.89   10.12
  -4   0 -39   95.78    9.48
   4   0  40   12.82    6.37
  -4   0 -40   16.79    6.41
  -4   0 -40   11.17    6.40
   4   0  41    8.54    6.81
  -4   0 -41    7.17    6.37
  -4   0 -41    8.27    6.59
  -4   0 -42   32.42    8.04
  -4  -1 -41   65.52    9.15
  -4  -1 -41   58.93    8.67
  -4  -1 -40   84.78    9.17
  -4  -1 -40   93.51    9.74
  -4  -1 -39   13.58    6.56
   4  -1  39    7.54    6.16
  -4  -1 -39   14.64    7.04
  -4  -1 -38   37.76    7.03
   4  -1  38   47.91    7.55
  -4  -1 -38   42.99    7.50
  -4  -1 -37   -2.37    5.39
   4  -1  37   14.83    6.12
  -4  -1 -37   11.02    6.15
  -4  -1 -36   58.69    7.75
  -4  -1 -36   57.16    8.18
   4  -1  36   72.92    7.92
  -4  -1 -35   30.41    6.58
   4  -1  35   34.05    6.79
  -4  -1 -35   28.95    6.73
  -4  -1 -34   26.91    6.29
   4  -1  34   40.42    6.87
  -4  -1 -34   28.76    6.28
  -4  -1 -33   36.03    6.31
   4  -1  33   20.86    5.87
  -4  -1 -33   28.54    6.23
  -4  -1 -32   93.44    8.38
   4  -1  32  119.43    9.22
  -4  -1 -32  101.53    8.72
  -4  -1 -31   43.10    6.67
   4  -1  31   49.14    6.64
  -4  -1 -31   44.70    6.77
  -4  -1 -30  113.44    8.94
  -4  -1 -30   94.86    8.24
   4  -1  30  123.96    8.80
  -4  -1 -29   23.14    5.78
   4  -1  29   24.54    5.33
  -4  -1 -29   23.80    5.68
  -4  -1 -28  325.69   13.02
  -4  -1 -28  365.64   13.87
   4  -1  28  348.06   13.38
  -4  -1 -27  221.75   10.84
  -4  -1 -27  211.81   10.79
   4  -1  27  224.43   10.88
  -4  -1 -26   93.42    7.80
  -4  -1 -26  104.64    8.00
   4  -1  26  108.21    8.12
  -4  -1 -25  235.63   10.96
   4  -1  25  244.41   10.88
  -4  -1 -25  247.05   11.01
   4  -1  24   22.52    4.80
  -4  -1 -24   24.22    5.47
  -4  -1 -24   24.02    5.36
   4  -1  23   89.53    7.03
  -4  -1 -23   67.11    6.56
  -4  -1 -23   79.63    6.89
   4  -1  22  321.40   11.51
  -4  -1 -22  314.46   11.77
  -4  -1 -22  300.41   11.62
   4  -1  21  460.73   13.48
  -4  -1 -21  436.43   13.49
  -4  -1 -21  438.66   13.57
   4  -1  20  315.53   11.11
  -4  -1 -20  290.48   11.01
  -4  -1 -20  322.25   11.75
   4  -1  19  101.53    6.94
  -4  -1 -19  110.14    7.25
  -4  -1 -19  102.85    7.21
   4  -1  18  544.98   13.81
  -4  -1 -18  542.65   14.21
   4  -1  17  349.67   11.14
  -4  -1 -17  342.01   11.60
  -4   1  17  323.04    9.47
  -4  -1 -17  330.30   11.23
  -4  -1 -16   -0.03    2.97
  -4  -1 -16   -0.60    3.44
  -4   1  16   -1.06    3.04
   4  -1  16   -0.99    3.48
  -4  -1 -16    0.77    3.38
  -4   1  15   60.95    4.82
  -4  -1 -15   47.37    4.36
  -4  -1 -15   50.38    5.05
  -4  -1 -15   49.24    5.13
   4  -1  15   55.86    5.15
  -4   1  14  124.57    6.28
  -4  -1 -14  143.25    6.43
   4  -1  14  120.69    6.72
  -4  -1 -14  140.39    7.38
  -4  -1 -14  139.77    7.50
  -4  -1 -13  114.21    6.88
   4  -1  13  126.88    6.74
   4  -1  13  118.58    6.16
  -4  -1 -13  124.79    6.17
  -4  -1 -13  104.24    6.42
  -4   1  13  119.17    6.10
  -4  -1 -12 1470.53   21.42
   4   1 -12 1454.25   16.53
   4  -1  12 1522.22   20.51
   4  -1  12 1450.55   18.75
  -4  -1 -12 1512.69   19.05
  -4  -1 -12 1529.78   21.15
  -4   1  12 1489.34   19.16
  -4  -1 -11  288.71    9.75
   4   1 -11  306.62    7.90
   4  -1  11  294.94    9.18
   4  -1  11  300.28    8.98
  -4  -1 -11  300.68    9.01
  -4  -1 -11  298.30    9.70
  -4   1  11  295.01    8.89
  -4  -1 -10   33.90    4.38
   4   1 -10   38.51    3.42
   4  -1  10   26.09    3.67
   4  -1  10   36.71    4.28
  -4  -1 -10   33.40    4.02
  -4  -1 -10   28.31    4.09
  -4   1  10   34.11    4.01
  -4  -1  -9  248.09    8.86
   4   1  -9  276.63    7.48
   4  -1   9  278.12    8.55
   4  -1   9  261.05    8.49
  -4  -1  -9  278.50    8.70
  -4  -1  -9  275.08    8.83
  -4   1   9  267.79    8.48
  -4  -1  -8  356.28   10.20
   4   1  -8  349.23    8.41
   4  -1   8  349.00    9.63
   4  -1   8  366.68    9.47
  -4  -1  -8  352.23    9.71
  -4   1   8  345.49    9.40
  -4  -1  -8  364.39    9.83
  -4   1   7    1.93    2.72
   4  -1   7    0.19    2.85
   4  -1   7   -1.12    2.32
  -4  -1  -7   -0.72    2.79
  -4  -1  -7    0.44    2.97
   4   1  -7    0.54    2.27
  -4  -1  -7    3.09    2.52
  -4  -1  -6  167.44    7.02
   4  -1   6  177.45    7.32
   4  -1   6  181.24    6.68
  -4  -1  -6  191.18    7.08
   4   1  -6  194.46    6.43
  -4  -1  -6  190.43    7.38
  -4   1   6  189.02    7.21
  -4  -1  -5  116.23    6.03
   4  -1   5  119.12    6.13
   4  -1   5  113.51    5.40
  -4  -1  -5  113.89    5.94
  -4  -1  -5  116.49    5.60
  -4   1   5  120.80    4.99
  -4   1   5  120.72    6.02
   4   1  -5  129.57    5.52
   4   1  -4   37.17    3.51
   4  -1   4   32.95    4.08
   4  -1   4   41.82    3.60
  -4  -1  -4   37.80    4.01
  -4  -1  -4   40.23    3.70
  -4   1   4   43.09    3.46
  -4  -1  -4   46.35    4.48
  -4   1   4   42.07    4.17
   4  -1   3  253.85    8.58
   4  -1   3  257.04    7.25
  -4  -1  -3  251.01    8.06
  -4  -1  -3  246.42    7.41
  -4   1   3  262.03    7.26
   4   1  -3  255.97    7.46
  -4   1   3  259.56    8.42
   4  -1   2  164.51    7.22
   4  -1   2  166.66    5.83
  -4  -1  -2  162.06    6.49
  -4  -1  -2  171.03    6.15
  -4   1   2  179.39    6.24
   4   1  -2  160.60    6.18
  -4   1   2  163.84    6.94
   4  -1   1  442.66   11.24
   4  -1   1  466.69    9.13
  -4  -1  -1  447.88   10.19
  -4  -1  -1  459.15    9.42
  -4   1   1  442.44    9.63
   4   1  -1  433.95    9.86
  -4   1   1  443.71   10.87
   4  -1   0  213.27    8.17
   4  -1   0  213.31    6.22
  -4  -1   0  217.50    7.28
  -4  -1   0  215.36    6.50
  -4   1   0  222.99    7.15
   4   1   0  216.03    7.11
  -4   1   0  238.82    8.31
   4  -1  -1  455.11   11.63
   4  -1  -1  449.02    8.64
  -4  -1   1  453.76    9.90
  -4  -1   1  443.94    8.84
  -4   1  -1  432.46    9.84
  -4   1  -1  480.33   11.56
   4   1   1  453.18   10.19
   4   1   2  174.22    6.71
   4  -1  -2  173.51    5.40
  -4   1  -2  167.51    6.57
  -4  -1   2  169.75    6.36
   4  -1  -2  155.91    7.26
  -4   1  -2  167.69    7.24
   4   1   3  261.87    8.09
  -4   1  -3  273.83    8.23
  -4  -1   3  254.00    7.41
   4  -1  -3  268.98    9.17
  -4   1  -3  254.92    8.72
   4   1   4   42.40    4.03
  -4   1  -4   29.50    3.73
  -4  -1   4   31.80    3.34
   4  -1  -4   45.54    4.71
  -4   1  -4   37.71    4.23
   4   1   5  120.84    5.99
  -4   1  -5  112.22    5.83
  -4  -1   5  124.22    5.29
   4  -1  -5  132.71    6.80
  -4   1  -5  122.60    6.39
   4  -1  -6  176.23    7.78
  -4   1  -6  165.18    7.39
  -4  -1   6  191.30    6.27
  -4   1  -6  184.75    7.40
   4   1   6  197.98    7.39
   4  -1  -7    3.63    3.26
  -4   1  -7    2.32    2.71
  -4   1  -7    1.06    3.00
   4   1   7    0.36    2.73
   4  -1  -8  364.27   10.84
   4   1   8  356.11    9.95
  -4   1  -8  336.08    9.96
  -4   1  -8  342.99   10.42
   4  -1  -9  282.14    9.73
   4   1   9  280.21    9.07
  -4   1  -9  274.09    9.19
  -4   1  -9  276.73    9.59
   4  -1 -10   42.43    4.91
  -4   1 -10   37.74    4.62
   4   1  10   31.00    4.04
  -4   1 -10   35.60    4.38
   4   1  11  300.47    9.65
  -4   1 -11  296.77   10.09
  -4   1 -11  299.49    9.91
   4  -1 -11  309.78   10.35
   4   1  12 1587.52   21.73
  -4   1 -12 1453.91   21.72
  -4   1 -12 1549.27   21.84
   4  -1 -12 1436.15   21.27
   4   1  13  112.23    6.57
  -4   1 -13  121.80    7.03
  -4   1 -13  102.99    6.64
   4  -1 -13  112.91    6.85
   4   1  14  127.78    7.01
  -4   1 -14  123.95    7.28
  -4   1 -14  113.17    6.77
   4  -1 -14  116.35    6.93
   4   1  15   51.94    5.28
   4  -1 -15   52.66    5.39
  -4   1 -15   51.88    5.48
  -4   1 -15   38.24    4.90
  -4   1 -16   -0.38    3.53
   4  -1 -16    1.35    3.77
   4   1  16    1.71    3.32
  -4   1 -16    2.29    3.52
   4   1  17  358.69   11.51
  -4   1 -17  358.77   11.86
  -4   1 -17  361.90   11.79
   4  -1 -17  335.21   11.02
   4   1  18  542.31   14.01
  -4   1 -18  543.82   14.51
  -4   1 -18  507.18   14.02
   4  -1 -18  537.72   13.71
   4   1  19   95.35    6.83
  -4   1 -19  107.81    7.46
  -4   1 -19   98.55    7.12
   4  -1 -19  108.33    6.99
   4   1  20  304.73   11.21
  -4   1 -20  305.53   11.45
  -4   1 -20  324.40   11.85
   4  -1 -20  296.00   10.64
   4   1  21  485.98   13.99
  -4   1 -21  475.93   14.20
  -4   1 -21  457.31   13.83
   4  -1 -21  465.31   13.02
   4   1  22  298.44   11.37
  -4   1 -22  284.44   11.33
  -4   1 -22  303.48   11.65
   4  -1 -22  320.07   10.97
   4   1  23   76.18    6.70
   4  -1 -23   83.16    6.66
  -4   1 -23   80.28    6.97
  -4   1 -23   77.81    6.99
  -4   1 -24   14.45    5.03
   4  -1 -24   15.24    4.63
   4   1  24   18.99    4.76
  -4   1 -24   26.25    5.40
   4  -1 -25  225.73    9.77
   4   1  25  240.81   10.73
  -4   1 -25  228.79   10.70
  -4   1 -25  236.29   10.92
   4  -1 -26  112.51    7.48
  -4  -1  26  100.76    7.33
   4   1  26  105.76    7.86
  -4   1 -26  100.10    7.96
  -4   1 -26  104.42    7.92
   4  -1 -27  239.82   10.36
  -4  -1  27  223.59   10.05
  -4   1 -27  225.83   10.92
   4   1  27  208.64   10.57
  -4   1 -27  220.05   10.97
   4   1  28  384.69   13.67
  -4   1 -28  352.81   13.60
   4  -1 -28  345.07   12.01
  -4   1 -28  342.47   13.11
  -4   1 -29   11.05    5.56
   4   1  29   19.95    5.39
   4   1  30   89.49    7.97
  -4   1 -30   96.12    8.14
  -4   1 -30   98.07    8.34
   4   1  31   44.93    6.40
  -4   1 -31   42.36    6.48
  -4   1 -31   38.94    6.60
   4   1  32   89.75    7.95
  -4   1 -32  114.56    9.39
  -4   1 -32  100.18    8.53
  -4   1 -33   24.75    5.93
  -4   1 -33   17.05    6.01
   4   1  33   24.29    5.79
   4   1  34   38.41    6.33
  -4   1 -34   38.14    7.08
  -4   1 -34   32.74    6.67
  -4   1 -35   34.65    6.49
  -4   1 -35   28.49    6.79
   4   1  35   38.73    6.90
  -4   1 -36   53.29    7.97
  -4   1 -36   60.68    7.77
  -4   1 -37    9.20    5.80
   4   1  37   11.28    5.76
  -4   1 -37    8.37    5.62
  -4   1 -38   16.30    6.69
   4   1  38   26.59    6.77
  -4   1 -38   38.54    7.04
  -4   1 -39    4.61    6.18
   4   1  39    8.49    5.81
  -4   1 -39    7.12    6.29
  -4   1 -40   96.63   10.05
   4   1  40   94.55    9.28
  -4   1 -40  102.89    9.90
  -4   1 -41   53.68    8.42
   4   1  41   63.02    8.67
  -4   1 -41   65.30    8.85
  -4   1 -42    3.25    6.29
  -4  -2 -40    2.45    6.71
   4  -2  39   13.64    6.45
  -4  -2 -39   -0.14    6.28
  -4  -2 -39    8.68    6.85
  -4  -2 -38   68.14    8.96
  -4  -2 -38   92.72    9.34
   4  -2  38   69.16    8.58
  -4  -2 -37  140.60   10.70
   4  -2  37  146.83   10.65
  -4  -2 -37  155.58   11.49
   4  -2  36    9.94    6.40
  -4  -2 -36    7.43    5.98
  -4  -2 -36   17.89    6.25
   4  -2  35   12.66    6.00
  -4  -2 -35    2.39    5.74
  -4  -2 -35    7.73    6.23
   4  -2  34   10.28    5.42
  -4  -2 -34   10.26    5.98
  -4  -2 -34   19.43    6.48
  -4  -2 -33  195.20   11.42
   4  -2  33  196.75   11.18
  -4  -2 -33  187.38   11.31
  -4  -2 -32  136.97    9.90
  -4  -2 -32  126.94    9.54
   4  -2  32  112.27    9.09
  -4  -2 -31   23.68    5.97
  -4  -2 -31   24.97    6.09
   4  -2  31   19.23    5.56
  -4  -2 -30  144.22    9.75
  -4  -2 -30  147.42   10.03
   4  -2  30  153.16    9.74
  -4  -2 -29   11.94    4.72
  -4  -2 -29   17.10    5.31
   4  -2  29   26.67    5.45
  -4  -2 -28   31.83    6.12
  -4  -2 -28   34.23    6.06
   4  -2  28   43.82    6.44
  -4  -2 -27   15.04    4.97
   4  -2  27   19.16    5.08
  -4  -2 -27   12.33    4.81
  -4  -2 -26   14.65    5.00
  -4  -2 -26   15.55    5.08
   4  -2  26   22.56    5.21
  -4  -2 -25   95.76    7.64
  -4  -2 -25   91.71    7.89
   4  -2  25   75.58    6.90
  -4  -2 -24   20.76    5.12
   4  -2  24   16.85    4.83
  -4  -2 -24   18.26    5.25
   4  -2  23   88.35    7.06
  -4  -2 -23   92.11    7.48
  -4  -2 -23   83.43    7.21
  -4  -2 -22   99.15    7.33
   4  -2  22  116.56    7.65
  -4   2  22  103.13    6.71
  -4  -2 -22  118.44    8.21
  -4  -2 -21  148.91    8.76
   4  -2  21  144.46    8.11
  -4  -2 -21  156.94    8.74
  -4  -2 -20  373.61   12.65
   4  -2  20  400.54   12.61
  -4   2  20  349.32   11.05
  -4  -2 -20  386.33   12.84
  -4  -2 -19  686.48   16.48
   4  -2  19  738.47   16.68
  -4   2  19  679.84   15.04
  -4  -2 -19  711.49   16.97
   4  -2  18  578.76   14.49
  -4   2  18  612.50   14.24
  -4  -2 -18  566.12   15.15
  -4  -2 -18  628.42   15.68
   4  -2  17 1312.19   20.94
  -4  -2 -17 1295.87   21.64
  -4   2  17 1301.20   20.13
  -4  -2 -17 1329.22   22.19
   4  -2  16  501.98   13.14
  -4  -2 -16  557.72   12.19
  -4  -2 -16  522.59   13.92
   4   2 -16  549.54   11.99
  -4   2  16  527.22   12.94
  -4  -2 -16  561.32   14.57
   4  -2  15  328.19   10.47
  -4  -2 -15  366.81   10.08
  -4  -2 -15  337.89   11.19
   4   2 -15  354.77    9.63
  -4   2  15  333.55   10.50
  -4  -2 -15  328.27   11.13
  -4  -2 -14  430.95   12.36
   4  -2  14  416.71   10.62
   4  -2  14  464.68   12.05
  -4  -2 -14  432.06   10.91
  -4  -2 -14  414.09   11.95
   4   2 -14  421.29   10.40
  -4   2  14  416.04   11.49
  -4  -2 -13   12.61    4.15
   4  -2  13    6.50    3.41
   4  -2  13    3.42    3.23
  -4  -2 -13   12.24    3.68
   4   2 -13    8.71    3.18
  -4  -2 -13    5.88    3.39
  -4   2  13    4.12    3.46
  -4  -2 -12  401.29   11.48
   4  -2  12  395.90   10.77
  -4  -2 -12  428.19   11.97
  -4  -2 -12  411.35   10.80
   4  -2  12  427.16   10.87
   4   2 -12  422.74   10.32
  -4   2  12  418.47   11.49
  -4  -2 -11  752.08   15.12
   4  -2  11  743.01   14.20
  -4  -2 -11  760.35   15.47
  -4  -2 -11  731.13   14.19
   4  -2  11  731.59   14.06
   4   2 -11  774.06   13.77
  -4   2  11  741.47   14.84
  -4  -2 -10  608.78   13.43
   4  -2  10  613.03   12.72
  -4  -2 -10  611.32   13.76
  -4  -2 -10  644.43   13.37
   4  -2  10  604.21   12.95
   4   2 -10  615.97   12.40
  -4   2  10  613.40   13.61
  -4  -2  -9  340.32   10.04
   4  -2   9  339.38    9.41
  -4  -2  -9  339.49   10.32
  -4  -2  -9  332.31    9.83
   4  -2   9  362.74   10.30
   4   2  -9  340.42    9.34
  -4   2   9  345.95   10.36
  -4  -2  -8   34.91    4.15
   4  -2   8   25.14    4.00
   4  -2   8   33.90    3.88
   4   2  -8   23.98    3.58
  -4  -2  -8   22.61    3.90
  -4   2   8   32.09    4.37
  -4  -2  -8   30.95    4.17
  -4  -2  -7  381.31   10.18
  -4  -2  -7  399.27   10.59
   4  -2   7  394.11   10.72
   4  -2   7  396.76    9.72
  -4   2   7  374.99    9.15
  -4  -2  -7  380.01   10.63
   4   2  -7  369.54    9.62
  -4   2   7  390.86   10.86
  -4  -2  -6  110.32    5.77
  -4   2   6  110.79    5.42
   4  -2   6  121.50    6.48
  -4   2   6  115.82    6.50
  -4  -2  -6  112.87    6.37
  -4  -2  -6  111.75    5.99
   4   2  -6  108.42    5.72
   4  -2   6  115.70    5.52
   4   2  -5    5.59    2.92
  -4   2   5    9.75    3.11
  -4  -2  -5    5.50    3.47
   4  -2   5   10.40    3.51
   4  -2   5    3.07    2.28
  -4   2   5    3.85    2.76
  -4  -2  -5    2.78    3.26
  -4  -2  -5    7.20    2.97
  -4  -2  -4   69.21    5.30
   4  -2   4   70.56    5.48
   4  -2   4   82.19    4.57
  -4  -2  -4   61.13    4.72
  -4  -2  -4   74.33    4.78
  -4   2   4   69.21    4.70
   4   2  -4   76.21    4.99
  -4   2   4   77.53    5.47
  -4  -2  -3  502.80   12.19
  -4  -2  -3  467.96   10.32
   4  -2   3  463.16   11.82
   4  -2   3  486.54    9.77
  -4   2   3  479.18   10.68
  -4  -2  -3  466.89   10.77
  -4   2   3  503.51   12.29
   4   2  -3  493.07   11.30
  -4  -2  -2  670.15   14.10
   4   2  -2  661.65   13.08
   4  -2   2  646.59   13.95
   4  -2   2  645.68   10.84
  -4   2   2  629.80   12.32
  -4  -2  -2  645.27   12.22
  -4  -2  -2  621.00   11.63
  -4   2   2  642.14   13.83
   4  -2   1  354.10   10.55
  -4   2   1  363.36   10.65
  -4   2   1  345.21    9.37
   4   2  -1  379.58   10.00
  -4  -2  -1  363.09    9.16
  -4  -2  -1  340.91    8.55
  -4  -2  -1  369.43   10.83
  -4   2   0  254.46    9.16
  -4  -2   0  275.09    7.90
  -4   2   0  275.05    8.65
   4  -2   0  253.30    9.15
   4   2   0  261.91    8.56
  -4  -2   0  243.08    8.98
  -4   2  -1  375.45   10.94
  -4  -2   1  347.85    8.66
  -4   2  -1  343.41    9.53
   4  -2  -1  364.88   10.85
  -4  -2   1  350.85   10.67
   4   2   1  376.58   10.18
   4   2   2  645.98   13.28
   4  -2  -2  635.74   14.15
  -4   2  -2  613.22   12.72
  -4   2  -2  640.10   14.12
  -4  -2   2  653.46   14.16
   4   2   3  481.23   11.65
   4  -2  -3  474.95   12.34
  -4   2  -3  453.85   11.20
  -4   2  -3  455.18   12.04
   4   2   4   76.88    5.20
   4  -2  -4   79.61    5.88
  -4   2  -4   56.64    4.74
  -4  -2   4   63.80    5.47
  -4   2  -4   75.12    5.62
  -4   2  -5   11.22    3.85
  -4  -2   5   14.01    4.02
   4  -2  -5    3.38    3.10
   4   2   5    2.22    2.70
  -4  -2   6  120.17    6.92
   4   2   6  115.79    6.30
  -4   2  -6  106.67    6.27
   4  -2  -6  115.40    6.99
  -4   2  -6  107.86    6.53
  -4  -2   7  366.84   11.08
   4   2   7  381.99   10.81
  -4   2  -7  379.27   10.90
   4  -2  -7  351.84   11.05
  -4   2  -7  375.96   11.28
  -4  -2   8   31.90    4.69
   4   2   8   34.11    4.33
  -4   2  -8   33.16    4.58
   4  -2  -8   24.20    4.27
  -4   2  -8   33.37    4.63
  -4  -2   9  317.68   10.57
  -4   2  -9  332.93   10.54
   4  -2  -9  325.97   10.83
  -4   2  -9  327.38   10.76
  -4  -2  10  603.28   14.26
   4   2  10  576.19   13.48
  -4   2 -10  627.96   14.36
  -4   2 -10  619.57   14.75
   4  -2 -10  600.24   14.44
   4   2  11  724.13   15.33
  -4   2 -11  736.13   15.96
  -4  -2  11  742.83   15.89
   4  -2 -11  738.34   15.93
  -4   2 -11  731.87   15.62
   4   2  12  390.15   11.53
   4  -2 -12  384.04   11.80
  -4   2 -12  382.56   11.91
  -4  -2  12  379.80   11.78
  -4   2 -12  377.89   11.62
   4   2  13    7.41    3.57
  -4   2 -13    5.55    3.66
  -4   2 -13    4.01    3.53
  -4  -2  13   12.13    4.32
   4  -2 -13    7.58    3.95
   4  -2 -14  418.38   12.44
  -4   2 -14  426.53   12.66
  -4  -2  14  461.33   12.86
   4   2  14  420.95   12.36
  -4   2 -14  432.49   12.65
   4  -2 -15  370.54   11.86
  -4   2 -15  349.11   11.68
  -4  -2  15  349.20   11.51
   4   2  15  338.14   11.22
  -4   2 -15  371.63   12.07
   4  -2 -16  524.09   14.01
  -4   2 -16  549.69   14.61
  -4  -2  16  515.95   13.85
   4   2  16  525.93   13.87
  -4   2 -16  506.76   14.14
   4  -2 -17 1289.17   21.47
  -4   2 -17 1309.81   22.31
  -4  -2  17 1313.13   21.66
   4   2  17 1234.17   21.30
  -4   2 -17 1300.73   22.31
   4  -2 -18  600.97   15.10
  -4   2 -18  588.97   15.37
  -4  -2  18  585.71   14.89
   4   2  18  581.04   14.97
  -4   2 -18  595.05   15.64
   4  -2 -19  728.37   16.51
   4   2  19  674.47   16.37
  -4   2 -19  676.79   16.60
  -4  -2  19  707.79   16.28
  -4   2 -19  675.94   16.67
  -4   2 -20  351.47   12.43
   4  -2 -20  360.91   12.02
  -4  -2  20  379.71   12.25
  -4   2 -20  357.47   12.56
   4   2  20  354.40   12.16
  -4   2 -21  137.64    8.43
   4  -2 -21  134.07    8.16
  -4  -2  21  143.29    8.12
  -4   2 -21  115.59    7.87
   4   2  21  132.73    8.39
  -4   2 -22  105.71    7.65
   4  -2 -22  105.73    7.41
  -4  -2  22  119.44    7.56
  -4   2 -22   94.33    7.50
   4   2  22  109.08    7.53
  -4   2 -23   84.76    7.24
   4  -2 -23   95.75    7.25
   4   2  23   81.36    6.98
  -4   2 -23   84.13    7.27
  -4  -2  23   82.19    6.78
  -4  -2  24   30.77    5.33
   4   2  24   14.60    4.70
  -4   2 -24   20.13    5.18
  -4   2 -24   23.17    5.25
   4  -2 -24   19.61    4.91
  -4   2 -25   94.40    7.67
   4   2  25   91.34    7.45
  -4  -2  25   74.33    6.67
  -4   2 -25   74.85    7.00
   4  -2 -25   95.48    7.23
  -4   2 -26   19.81    5.15
   4  -2 -26   21.80    5.16
   4   2  26   27.92    5.21
  -4   2 -26   17.39    5.17
  -4  -2  26   10.54    4.47
  -4  -2  27   16.28    4.78
  -4   2 -27   10.46    4.85
   4   2  27    9.03    4.49
  -4   2 -27   10.37    4.69
   4  -2 -27   13.53    4.79
  -4   2 -28   53.21    7.03
   4   2  28   33.33    5.71
  -4   2 -28   41.63    6.36
   4  -2 -28   34.65    5.95
  -4   2 -29   31.85    6.31
   4   2  29   31.98    5.92
  -4   2 -29   29.81    5.83
   4  -2 -29   24.37    5.49
   4   2  30  164.65   10.15
  -4   2 -30  159.81   10.13
  -4   2 -30  171.32   10.05
   4   2  31   22.21    5.81
  -4   2 -31   16.90    6.07
  -4   2 -31   23.31    5.75
   4   2  32  128.79    9.46
  -4   2 -32  116.09    9.12
  -4   2 -32  128.15    9.68
   4   2  33  174.69   10.73
  -4   2 -33  170.48   11.01
  -4   2 -33  194.37   11.19
   4   2  34   14.66    5.75
  -4   2 -34    7.86    5.80
  -4   2 -34   23.35    6.38
  -4   2 -35    9.71    5.90
  -4   2 -35   16.93    6.01
   4   2  35   12.06    6.01
  -4   2 -36   16.66    6.59
   4   2  36    3.68    5.80
  -4   2 -36   14.90    6.18
   4   2  37  141.52   10.49
  -4   2 -37  138.48   10.47
  -4   2 -37  130.57   10.78
   4   2  38   70.06    8.72
  -4   2 -38   69.94    8.54
  -4   2 -38   74.44    8.84
  -4   2 -39   17.11    6.55
  -4   2 -39    4.59    6.02
   4   2  39    6.85    6.45
  -4   2 -40    7.40    6.64
  -4   2 -40   15.10    6.61
   4   2  40    4.08    5.99
  -4   2 -41   15.01    6.77
  -4   2 -42   30.28    7.92
  -4  -3 -38   41.80    8.54
  -4  -3 -38   58.42    8.93
  -4  -3 -37    4.40    5.92
  -4  -3 -37    3.19    6.55
  -4  -3 -36   47.90    7.79
  -4  -3 -36   37.09    7.78
  -4  -3 -35   23.48    6.66
  -4  -3 -35   23.07    6.64
  -4  -3 -34   10.01    5.91
  -4  -3 -34   17.27    6.23
  -4  -3 -33   30.66    6.58
  -4  -3 -33   34.16    6.87
  -4  -3 -32   13.96    5.79
  -4  -3 -32   25.92    6.60
  -4  -3 -31   34.99    6.67
  -4  -3 -31   34.57    6.75
  -4  -3 -30   57.28    7.40
  -4  -3 -30   84.53    8.28
  -4  -3 -29   62.26    7.48
  -4  -3 -29   50.12    7.41
  -4  -3 -28  265.69   12.37
  -4  -3 -28  285.62   12.90
  -4  -3 -27  190.59   10.70
  -4  -3 -27  167.08   10.33
  -4  -3 -26   56.27    7.04
  -4  -3 -26   49.85    6.82
  -4   3  26   41.16    5.99
  -4  -3 -25   75.05    7.46
  -4  -3 -25   72.61    7.35
  -4   3  25   76.04    6.90
  -4  -3 -24  253.89   11.58
  -4  -3 -24  236.79   11.25
  -4   3  24  213.78   10.05
  -4   3  23   43.47    5.74
  -4  -3 -23   48.44    6.29
  -4  -3 -23   43.78    6.05
  -4   3  22   38.82    5.32
  -4  -3 -22   53.50    6.25
  -4  -3 -22   45.94    6.16
  -4  -3 -21   38.13    5.91
   4   3 -21   35.08    4.73
  -4   3  21   54.03    6.24
  -4  -3 -21   43.65    5.88
   4   3 -20   12.14    3.96
  -4  -3 -20   10.59    4.44
  -4   3  20   15.18    4.66
  -4  -3 -20    8.72    4.48
  -4  -3 -19  369.83   12.74
  -4   3  19  350.02   11.95
  -4  -3 -19  365.06   12.61
  -4  -3 -18   14.11    4.54
  -4  -3 -18   17.88    4.56
   4   3 -18   26.19    4.60
  -4   3  18   29.66    5.15
  -4  -3 -17  621.77   15.82
  -4  -3 -17  642.26   16.00
  -4  -3 -17  650.67   14.18
   4   3 -17  635.87   14.43
  -4   3  17  636.86   15.52
  -4  -3 -16  287.54   10.95
  -4  -3 -16  264.85   10.44
  -4  -3 -16  282.14    9.86
   4   3 -16  272.47    9.69
  -4   3  16  271.45   10.57
  -4  -3 -15  199.05    9.16
  -4  -3 -15  186.02    8.84
  -4  -3 -15  191.56    8.29
   4   3 -15  197.87    8.31
  -4   3  15  194.18    9.12
  -4  -3 -14  258.31   10.05
  -4  -3 -14  270.86   10.25
  -4  -3 -14  303.83   10.07
   4   3 -14  256.00    9.37
  -4   3  14  288.74   10.64
  -4   3  13  348.79   11.48
  -4  -3 -13  374.34   11.82
  -4  -3 -13  360.92   11.63
  -4  -3 -13  369.83   11.04
   4   3 -13  375.20   10.94
   4  -3  13  386.89   11.05
  -4   3  12  955.72   18.36
  -4  -3 -12  980.04   18.27
  -4  -3 -12  936.18   17.89
  -4  -3 -12 1026.83   17.76
   4   3 -12 1000.74   17.41
   4  -3  12  984.43   17.10
  -4   3  11  624.74   14.92
  -4  -3 -11  633.50   14.61
  -4  -3 -11  638.03   14.57
  -4  -3 -11  661.99   14.44
   4   3 -11  672.76   14.32
   4  -3  11  634.84   14.02
  -4   3  10  572.10   14.25
  -4  -3 -10  584.57   13.75
  -4  -3 -10  550.16   13.36
  -4  -3 -10  601.45   13.80
   4   3 -10  591.46   13.49
   4  -3  10  590.80   13.69
   4  -3   9  240.92    9.08
  -4   3   9  216.11    9.12
  -4  -3  -9  234.08    8.99
  -4  -3  -9  238.56    8.97
  -4  -3  -9  196.54    8.56
   4   3  -9  226.90    8.70
  -4   3   9  214.41    7.98
   4  -3   8  222.57    8.74
  -4  -3  -8  240.96    8.82
  -4  -3  -8  233.81    8.63
  -4  -3  -8  214.73    8.63
   4   3  -8  218.08    8.61
  -4   3   8  222.10    8.17
   4  -3   7  131.04    7.17
   4   3  -7  138.61    7.08
  -4  -3  -7  117.23    6.89
  -4  -3  -7  120.58    6.55
  -4   3   7  113.33    6.32
  -4   3   7  114.94    7.06
  -4  -3  -7  117.59    6.38
   4  -3   6  201.37    8.40
   4   3  -6  182.54    7.79
  -4  -3  -6  198.23    8.46
  -4   3   6  191.46    7.68
  -4   3   6  185.79    8.40
  -4  -3  -6  182.61    7.49
  -4  -3  -6  177.98    7.40
  -4   3   5    3.09    3.45
   4  -3   5   -1.01    3.49
  -4  -3  -5    4.88    3.25
  -4  -3  -5    3.20    2.98
  -4  -3  -5    3.58    3.28
   4   3  -5    7.69    3.21
  -4   3   5    8.83    3.31
   4   3  -4  164.07    7.42
  -4   3   4  147.86    7.05
  -4   3   4  137.36    7.44
  -4  -3  -4  180.48    7.18
   4  -3   4  177.67    8.08
  -4  -3  -4  158.90    6.96
  -4  -3  -4  151.93    7.62
   4   3  -3  269.15    9.36
  -4   3   3  281.18    9.28
  -4   3   3  268.09    9.98
  -4  -3  -3  275.24    8.51
  -4  -3  -3  279.03    9.77
   4  -3   3  264.07    9.64
  -4  -3  -3  283.88    8.66
  -4   3   2   60.93    5.32
   4   3  -2   68.78    5.52
  -4   3   2   46.76    5.08
   4  -3   2   62.23    5.61
  -4  -3  -2   59.57    5.53
  -4   3   1  315.10    9.96
   4   3  -1  285.12    9.73
  -4   3   1  298.86   10.28
   4  -3   1  291.98   10.20
  -4  -3  -1  308.98   10.37
  -4   3   0  353.88   10.52
   4   3   0  334.28   10.47
  -4   3   0  360.71   11.28
   4  -3   0  335.92   10.92
  -4  -3   0  350.69   11.10
  -4   3  -1  298.09    9.83
   4   3   1  285.23    9.71
  -4   3  -1  283.09   10.09
   4  -3  -1  268.30    9.99
  -4  -3   1  297.12   10.33
  -4   3  -2   64.55    5.34
   4   3   2   56.04    5.28
  -4   3  -2   56.38    5.44
   4  -3  -2   62.09    5.76
  -4  -3   2   70.54    5.92
  -4   3  -3  263.04    9.45
   4   3   3  268.84    9.66
  -4   3  -3  285.90   10.36
   4  -3  -3  292.96   10.33
  -4  -3   3  270.65   10.00
  -4   3  -4  159.04    7.69
   4   3   4  150.93    7.44
  -4  -3   4  149.27    7.86
   4  -3  -4  165.56    8.17
  -4   3  -4  145.81    7.72
  -4   3  -5    5.85    3.78
  -4   3  -5    3.39    3.24
   4   3   5    7.66    3.61
   4  -3  -5    5.42    3.52
  -4  -3   5    1.98    3.80
  -4   3  -6  186.69    8.74
   4   3   6  186.49    8.31
   4  -3  -6  181.99    8.64
  -4  -3   6  182.55    8.56
  -4   3  -6  188.59    8.37
  -4   3  -7  122.67    7.36
   4   3   7  127.23    7.17
   4  -3  -7  107.75    6.98
  -4  -3   7  127.15    7.44
  -4   3  -7  132.73    7.40
  -4   3  -8  227.44    9.57
   4   3   8  237.33    9.47
   4  -3  -8  223.09    9.62
  -4  -3   8  237.16    9.71
  -4   3  -8  236.77    9.48
  -4   3  -9  226.79    9.68
   4   3   9  227.20    9.51
   4  -3  -9  213.24    9.52
  -4  -3   9  219.40    9.65
  -4   3  -9  199.13    8.86
  -4   3 -10  588.99   15.03
   4   3  10  570.08   14.36
   4  -3 -10  582.46   14.85
  -4  -3  10  597.97   14.87
  -4   3 -10  579.64   14.63
  -4   3 -11  644.69   15.69
   4   3  11  620.47   15.16
  -4  -3  11  619.57   15.30
   4  -3 -11  595.01   15.13
  -4   3 -11  627.84   15.30
  -4   3 -12  982.08   19.34
  -4  -3  12  979.27   19.01
  -4   3 -12  958.04   18.95
   4  -3 -12  928.23   18.84
   4   3  12  988.01   19.00
  -4   3 -13  378.35   12.42
   4   3  13  342.31   11.56
  -4  -3  13  375.37   12.16
   4  -3 -13  353.45   12.04
  -4   3 -13  357.63   12.00
  -4   3 -14  270.64   10.80
   4   3  14  276.33   10.54
  -4  -3  14  278.81   10.75
   4  -3 -14  262.34   10.69
  -4   3 -14  278.46   10.85
  -4   3 -15  179.46    9.28
   4   3  15  180.55    9.00
  -4  -3  15  187.34    9.15
   4  -3 -15  172.98    8.98
  -4   3 -15  168.63    8.77
  -4   3 -16  287.88   11.30
   4   3  16  248.45   10.49
  -4  -3  16  277.19   10.88
   4  -3 -16  259.81   10.74
  -4   3 -16  267.22   10.88
  -4   3 -17  679.78   16.89
   4   3  17  673.95   16.72
  -4  -3  17  643.59   16.06
  -4   3 -17  676.79   16.67
  -4   3 -18   25.55    5.17
   4  -3 -18   22.17    5.11
   4   3  18   28.84    5.27
  -4  -3  18   29.13    5.61
  -4   3 -18   23.54    5.18
  -4   3 -19  370.18   13.10
   4   3  19  338.37   12.37
  -4  -3  19  328.46   11.83
   4  -3 -19  324.16   11.87
  -4   3 -19  331.29   12.35
  -4   3 -20   18.91    5.03
   4  -3 -20   11.60    4.43
  -4  -3  20   13.67    4.75
   4   3  20   14.33    4.62
  -4   3 -20   15.93    4.60
   4  -3 -21   32.34    5.44
   4   3  21   39.48    5.81
  -4  -3  21   45.67    5.79
  -4   3 -21   40.92    5.82
  -4   3 -21   37.08    5.78
   4  -3 -22   39.23    5.77
   4   3  22   43.83    6.20
  -4  -3  22   34.99    5.44
  -4   3 -22   53.43    6.44
  -4   3 -22   49.34    6.41
   4  -3 -23   54.01    6.53
   4   3  23   48.38    6.03
  -4  -3  23   44.95    5.82
  -4   3 -23   48.35    6.20
  -4   3 -23   32.94    5.84
   4  -3 -24  202.48   10.12
   4   3  24  240.30   10.99
  -4  -3  24  219.88   10.25
  -4   3 -24  213.34   10.92
  -4   3 -24  244.96   11.34
   4  -3 -25   82.62    7.39
   4   3  25   87.10    7.43
  -4  -3  25   80.64    6.89
  -4   3 -25   91.31    8.07
  -4   3 -25   86.27    7.65
   4  -3 -26   53.46    6.65
  -4   3 -26   67.83    7.37
  -4  -3  26   33.10    5.63
  -4   3 -26   49.39    6.54
   4   3  26   70.69    7.15
   4  -3 -27  159.33    9.46
  -4   3 -27  188.98   10.49
   4   3  27  166.03    9.96
  -4   3 -27  182.55   10.58
   4  -3 -28  261.32   11.66
  -4   3 -28  269.57   12.24
   4   3  28  266.53   12.40
  -4   3 -28  290.76   13.08
   4  -3 -29   54.86    6.82
  -4   3 -29   56.37    6.88
   4   3  29   58.99    6.91
  -4   3 -29   55.85    7.51
   4  -3 -30   50.97    7.05
  -4   3 -30   87.55    8.63
   4   3  30   79.70    7.87
  -4   3 -30   57.56    7.34
  -4   3 -31   40.59    6.93
  -4   3 -31   38.62    6.57
   4   3  31   49.64    7.16
  -4   3 -32   14.99    6.05
   4   3  32   20.84    5.66
  -4   3 -32   12.64    5.21
  -4   3 -33   32.51    6.87
  -4   3 -33   22.09    6.62
   4   3  33   24.90    6.41
  -4   3 -34   10.52    6.23
  -4   3 -34   12.51    6.02
   4   3  34    5.96    5.86
  -4   3 -35   18.32    6.67
  -4   3 -35   10.80    6.21
   4   3  35   25.54    6.19
  -4   3 -36   40.83    7.73
  -4   3 -36   38.64    7.23
   4   3  36   32.00    6.63
  -4   3 -37    1.57    6.06
   4   3  37   -0.23    5.76
  -4   3 -37   -1.51    5.79
  -4   3 -38   53.54    8.64
   4   3  38   58.47    8.14
  -4   3 -38   56.04    8.04
  -4   3 -39   15.82    7.41
   4   3  39   16.18    6.82
  -4   3 -40  146.84   11.36
  -4  -4 -35   21.17    7.25
  -4  -4 -35   22.96    7.21
  -4  -4 -34   10.59    6.50
  -4  -4 -34   11.95    6.18
  -4  -4 -33   44.48    7.77
  -4  -4 -33   73.75    8.60
  -4  -4 -32   21.14    6.88
  -4  -4 -32   12.48    5.88
  -4  -4 -31   79.44    8.61
  -4  -4 -31   70.03    8.26
  -4  -4 -30   11.00    5.94
  -4  -4 -30    9.77    5.66
  -4  -4 -29  107.47    9.26
  -4  -4 -29  125.59    9.76
  -4  -4 -28    8.12    5.53
  -4  -4 -28    1.76    5.14
  -4  -4 -27   99.39    8.63
  -4  -4 -27  100.74    8.63
  -4  -4 -26   11.96    5.41
  -4  -4 -26   15.78    5.48
  -4  -4 -25   35.06    6.28
  -4   4  25   50.85    6.70
  -4  -4 -25   44.66    6.73
   4   4 -25   50.44    6.41
  -4  -4 -24   85.07    7.80
  -4   4  24   70.89    7.31
   4   4 -24   85.33    7.31
  -4  -4 -24  100.22    8.41
   4   4 -23   16.70    4.68
  -4  -4 -23   10.11    5.28
  -4  -4 -23    5.81    4.70
  -4   4  23    4.94    5.03
   4   4 -22   18.97    4.96
  -4  -4 -22   23.91    5.60
  -4  -4 -22   20.03    5.45
  -4   4  22   15.19    5.09
  -4  -4 -21  184.33   10.09
  -4  -4 -21  188.87   10.23
   4   4 -21  210.09    9.88
  -4   4  21  185.16    9.91
  -4  -4 -20  118.14    8.43
  -4  -4 -20  125.55    8.52
   4   4 -20  111.02    7.76
  -4   4  20  109.49    8.34
  -4  -4 -19   29.44    5.63
  -4   4  19   40.41    6.01
  -4  -4 -19   31.43    5.59
   4   4 -19   24.65    4.86
  -4  -4 -18   58.01    6.46
  -4   4  18   60.75    6.74
  -4  -4 -18   61.24    6.58
   4   4 -18   53.56    5.84
  -4  -4 -17  475.19   14.50
  -4  -4 -17  447.82   14.03
  -4   4  17  446.36   14.31
  -4  -4 -17  460.79   13.07
   4   4 -17  453.31   13.53
  -4  -4 -16   95.96    7.32
  -4  -4 -16   88.40    7.03
  -4   4  16   90.60    7.47
  -4  -4 -16   89.13    6.78
   4   4 -16   98.37    7.10
  -4  -4 -15   98.26    7.30
  -4  -4 -15  107.06    7.45
  -4   4  15   90.25    7.37
  -4  -4 -15   84.63    6.68
   4   4 -15   99.76    7.08
  -4  -4 -14   56.40    6.06
  -4  -4 -14   53.45    5.68
  -4   4  14   43.57    5.63
  -4  -4 -14   57.20    5.79
   4   4 -14   57.41    5.89
   4  -4  13  159.69    8.01
  -4  -4 -13  199.30    9.23
  -4  -4 -13  191.40    9.10
  -4   4  13  166.45    9.08
  -4  -4 -13  165.50    8.47
   4   4 -13  167.29    8.53
   4  -4  12   90.99    6.55
  -4  -4 -12   93.13    6.73
  -4  -4 -12   76.90    6.24
  -4  -4 -12  104.89    7.18
   4   4 -12   90.86    6.89
  -4   4  12  106.91    7.65
  -4  -4 -11  486.20   13.55
  -4  -4 -11  500.03   13.42
  -4  -4 -11  491.03   13.56
   4   4 -11  485.84   13.51
   4  -4  11  472.55   13.07
  -4   4  11  458.46   13.97
  -4   4  10  625.71   14.55
  -4  -4 -10  616.77   15.11
  -4  -4 -10  639.42   14.92
  -4  -4 -10  625.37   14.93
   4   4 -10  638.72   15.32
   4  -4  10  658.26   15.26
  -4   4  10  644.71   16.39
  -4   4   9  270.45    9.88
  -4   4   9  265.79   10.87
   4   4  -9  264.25   10.37
  -4  -4  -9  294.28   10.53
  -4  -4  -9  285.35   10.17
  -4  -4  -9  268.95   10.42
   4  -4   9  275.88   10.41
  -4   4   8   17.48    4.16
   4  -4   8   19.64    4.74
  -4  -4  -8   23.85    4.45
  -4  -4  -8   20.85    4.18
   4   4  -8   30.22    5.02
  -4  -4  -8   17.04    4.59
  -4   4   8   17.61    4.56
  -4   4   7  151.56    8.39
  -4  -4  -7  140.95    7.48
   4   4  -7  161.77    8.22
  -4  -4  -7  157.98    8.33
  -4   4   7  154.09    7.81
   4  -4   7  160.73    8.28
  -4   4   6   87.01    6.76
  -4  -4  -6   82.78    5.93
   4   4  -6   75.15    6.16
  -4  -4  -6   97.22    7.13
   4  -4   6   84.24    6.54
  -4   4   6   88.58    6.32
   4   4  -5   -0.19    3.40
   4  -4   5   -0.71    3.60
  -4   4   5    1.24    3.48
  -4  -4  -5    0.17    3.10
  -4  -4  -5    2.43    3.72
  -4   4   5    1.31    3.64
  -4   4   4   64.68    6.11
  -4  -4  -4   68.91    5.43
  -4   4   4   73.80    6.12
   4  -4   4   69.55    6.14
  -4  -4  -4   67.72    6.18
   4   4  -4   62.56    5.66
   4   4  -3   19.55    4.23
  -4  -4  -3   30.05    4.95
  -4   4   3   12.47    4.29
   4  -4   3   22.03    4.65
  -4   4   3   19.94    4.09
   4   4  -2    9.49    3.60
   4  -4   2    8.13    3.94
  -4  -4  -2   10.71    4.22
  -4   4   2    5.24    3.53
  -4   4   1  107.72    6.97
  -4   4   1  105.79    7.36
   4   4  -1   97.44    6.91
  -4  -4  -1   96.04    7.03
   4  -4   1  110.93    7.27
  -4   4   0  112.84    7.19
  -4   4   0  127.79    7.80
   4   4   0  131.29    7.64
  -4  -4   0  126.19    7.95
   4  -4   0  144.45    8.17
  -4   4  -1   96.18    6.72
   4   4   1   98.89    6.87
  -4   4  -1   93.98    6.82
   4  -4  -1   99.36    7.10
  -4  -4   1  103.50    7.29
   4  -4  -2   12.80    4.23
  -4   4  -2   11.50    4.15
  -4  -4   2   13.55    4.43
   4   4   2    9.75    4.01
  -4   4  -2    9.74    3.88
  -4   4  -3   27.03    4.56
   4   4   3   29.97    4.91
  -4  -4   3   27.92    5.11
  -4   4  -3   24.55    4.66
   4  -4  -3   22.29    4.82
  -4   4  -4   69.41    6.16
   4   4   4   64.86    5.96
  -4   4  -4   63.18    6.08
   4  -4  -4   61.72    6.08
  -4  -4   4   62.06    6.19
   4  -4  -5    1.30    3.89
  -4   4  -5    1.43    3.91
  -4  -4   5   -1.08    4.01
   4   4   5    1.40    3.74
  -4   4  -5    4.40    3.87
  -4  -4   6   75.60    6.61
   4   4   6   82.23    6.46
   4  -4  -6   83.42    6.89
  -4   4  -6   93.52    7.26
  -4   4  -6   93.94    6.98
  -4  -4   7  150.02    8.54
   4  -4  -7  153.19    8.64
  -4   4  -7  164.93    8.69
   4   4   7  154.98    8.41
  -4   4  -7  163.83    8.88
  -4   4  -8   25.20    5.18
  -4   4  -8   21.18    5.06
  -4  -4   8   27.15    5.24
   4   4   8   32.92    5.26
   4  -4  -8   22.98    5.09
  -4  -4   9  270.05   11.07
   4   4   9  279.92   10.88
  -4   4  -9  269.11   11.03
   4  -4  -9  300.77   11.64
  -4   4  -9  283.89   11.26
  -4  -4  10  635.69   16.17
   4   4  10  625.15   15.94
  -4   4 -10  664.44   16.63
   4  -4 -10  668.51   16.77
  -4   4 -10  627.59   16.20
  -4   4 -11  468.31   14.24
  -4  -4  11  452.86   13.91
  -4   4 -11  476.43   14.38
   4  -4 -11  470.55   14.35
   4   4  11  489.94   14.46
  -4   4 -12   91.17    7.42
  -4  -4  12  104.01    7.59
  -4   4 -12   86.13    7.17
   4  -4 -12  110.10    8.05
   4   4  12   93.21    7.34
  -4   4 -13  170.38    9.36
  -4  -4  13  182.56    9.51
  -4   4 -13  171.93    9.42
   4  -4 -13  165.19    9.23
   4   4  13  172.44    9.08
  -4   4 -14   53.76    6.34
  -4  -4  14   56.88    6.33
  -4   4 -14   57.94    6.33
   4  -4 -14   44.36    6.06
   4   4  14   50.14    5.97
  -4   4 -15   98.59    7.60
  -4  -4  15  103.21    7.71
  -4   4 -15   96.57    7.61
   4  -4 -15  103.61    8.03
   4   4  15   81.18    6.97
  -4   4 -16  103.40    7.92
   4  -4 -16  108.65    8.32
   4   4  16  100.49    8.06
  -4   4 -16   95.09    7.86
  -4  -4  16  112.20    7.91
  -4   4 -17  451.25   14.36
   4  -4 -17  478.66   15.02
   4   4  17  463.21   14.75
  -4   4 -17  446.17   14.73
  -4  -4  17  465.95   14.41
  -4   4 -18   38.05    5.88
   4   4  18   60.04    6.33
   4  -4 -18   44.98    6.46
  -4  -4  18   61.51    6.68
  -4   4 -18   48.19    6.41
  -4   4 -19   30.12    5.76
  -4  -4  19   20.86    5.35
   4   4  19   21.34    5.34
   4  -4 -19   20.49    5.25
  -4   4 -19   34.57    5.88
   4   4  20  120.08    8.29
  -4  -4  20  127.34    8.58
  -4   4 -20  119.40    8.43
   4  -4 -20  109.48    8.38
  -4   4 -20  121.28    8.67
   4   4  21  207.43   10.72
  -4   4 -21  208.98   11.14
  -4   4 -21  202.45   10.49
  -4  -4  21  212.42   10.38
   4  -4 -21  202.78   10.55
  -4   4 -22   29.45    5.83
  -4  -4  22   15.64    5.45
   4   4  22   26.82    5.89
  -4   4 -22   27.40    5.79
   4  -4 -22   30.19    5.90
  -4   4 -23   18.59    5.31
  -4   4 -23    4.14    4.84
  -4  -4  23    9.35    5.08
   4   4  23    4.46    4.44
   4  -4 -23   12.77    5.40
   4  -4 -24   86.51    7.92
  -4  -4  24   80.01    7.58
  -4   4 -24   99.01    8.57
   4   4  24   74.13    7.24
  -4   4 -24   86.68    7.91
   4  -4 -25   48.54    6.81
   4   4  25   38.41    6.15
  -4   4 -25   51.12    6.87
  -4  -4  25   39.72    6.07
  -4   4 -25   50.71    7.03
   4  -4 -26   14.65    5.82
  -4   4 -26   25.50    6.45
   4   4  26   10.43    5.42
  -4   4 -26    9.09    5.58
  -4  -4  26   19.23    5.47
  -4   4 -27  102.51    8.57
  -4   4 -27   82.05    8.35
   4  -4 -27   83.11    8.02
   4   4  27   80.69    7.93
  -4   4 -28    1.36    5.24
   4   4  28   11.05    5.45
   4  -4 -28   -0.97    5.28
  -4   4 -28    5.49    5.49
  -4   4 -29  117.51    9.16
  -4   4 -29  119.68    9.84
   4   4  29  120.05    9.67
   4  -4 -29  137.12    9.71
  -4   4 -30    4.11    5.89
   4   4  30    8.35    5.78
  -4   4 -30    9.80    5.70
   4  -4 -30    8.50    5.86
  -4   4 -31   67.32    7.93
   4   4  31   84.07    8.46
  -4   4 -31   78.75    8.55
   4   4  32   29.45    6.69
  -4   4 -32   22.47    6.61
  -4   4 -32   13.43    6.67
  -4   4 -33   54.58    7.86
   4   4  33   62.96    7.97
  -4   4 -33   52.36    7.93
   4   4  34   19.14    6.09
  -4   4 -34   13.32    7.00
  -4   4 -34    7.97    5.98
   4   4  35   30.49    7.21
  -4   4 -35   11.64    6.50
  -4   4 -35   31.32    7.93
  -4   4 -36   48.19    7.95
  -4   4 -36   52.78    8.60
   4   4  36   66.16    8.49
  -4  -5 -32   67.98    8.76
  -4  -5 -32   49.87    8.02
  -4  -5 -31   10.28    6.26
  -4  -5 -31    7.65    6.35
  -4  -5 -30   10.38    6.42
  -4  -5 -30   10.12    6.44
  -4  -5 -29  115.86   10.13
  -4  -5 -29  122.87   10.18
  -4  -5 -28   68.81    8.35
   4   5 -28   60.22    7.62
  -4  -5 -28   71.97    8.22
  -4  -5 -27    9.90    5.91
   4   5 -27    7.70    5.41
  -4  -5 -27   22.29    6.50
  -4   5  27    8.57    5.98
  -4  -5 -26   25.51    6.54
   4   5 -26   27.86    6.30
  -4  -5 -26   34.49    6.47
  -4   5  26   26.07    6.44
  -4  -5 -25   19.75    5.89
  -4  -5 -25   28.70    6.38
  -4   5  25   42.16    7.10
   4   5 -25   32.32    6.44
  -4  -5 -24   23.30    5.97
  -4  -5 -24   25.70    6.14
   4   5 -24   26.03    5.87
  -4   5  24   11.44    5.80
  -4  -5 -23    6.33    5.17
  -4  -5 -23    5.84    4.93
   4   5 -23    5.81    4.87
  -4   5  23    4.81    4.91
  -4  -5 -22    2.73    4.94
  -4   5  22   13.37    5.34
  -4  -5 -22    2.44    4.65
   4   5 -22    7.31    5.17
  -4  -5 -21   63.03    7.28
   4   5 -21   70.07    7.43
  -4   5  21   66.51    7.53
  -4  -5 -21   76.20    7.66
  -4  -5 -20  145.50    9.49
   4   5 -20  133.90    8.91
  -4   5  20  137.41    9.86
  -4  -5 -20  123.06    8.96
  -4  -5 -19  172.48    9.79
   4   5 -19  167.51    9.74
  -4   5  19  185.44   10.83
  -4  -5 -19  159.70    9.61
  -4  -5 -18   22.95    5.41
  -4  -5 -18   22.87    5.28
  -4  -5 -18   28.83    5.87
  -4   5  18   24.27    5.93
   4   5 -18   22.94    5.33
   4   5 -17   16.57    5.13
  -4   5  17   25.46    5.75
  -4  -5 -17   16.45    5.08
  -4  -5 -17   13.85    4.92
  -4  -5 -17   26.16    5.12
  -4   5  16   82.78    7.79
  -4  -5 -16   87.01    7.36
  -4  -5 -16   93.78    7.62
   4   5 -16   75.19    7.06
  -4  -5 -16   84.38    7.28
   4   5 -15   17.54    5.36
  -4   5  15    8.77    5.28
  -4  -5 -15   14.99    5.23
  -4  -5 -15   13.94    4.43
  -4  -5 -15   14.54    4.92
  -4  -5 -14   39.59    5.72
  -4  -5 -14   39.61    5.73
  -4   5  14   43.41    6.48
  -4  -5 -14   31.67    5.72
   4   5 -14   23.55    5.32
  -4   5  13  170.97    9.95
  -4  -5 -13  166.66    9.26
  -4  -5 -13  151.12    8.69
  -4  -5 -13  164.07    9.39
  -4   5  13  163.21    8.89
   4   5 -13  170.91    9.76
   4   5 -12  321.50   12.47
  -4  -5 -12  344.55   12.42
  -4   5  12  335.67   13.23
  -4  -5 -12  329.86   12.43
   4  -5  12  379.16   12.83
  -4   5  12  337.65   12.15
   4   5 -11  565.83   15.98
  -4  -5 -11  563.95   15.33
  -4   5  11  549.36   16.36
  -4  -5 -11  567.96   15.81
   4  -5  11  578.54   15.59
  -4   5  11  549.22   15.18
   4   5 -10  161.85    9.19
  -4   5  10  166.99   10.00
  -4  -5 -10  157.31    8.81
  -4  -5 -10  162.14    9.30
  -4   5  10  146.25    8.69
   4  -5  10  155.72    9.01
  -4   5   9  257.21   11.60
  -4  -5  -9  246.65   10.30
   4   5  -9  245.94   10.90
  -4  -5  -9  240.13   10.80
  -4   5   9  261.44   10.85
   4  -5   9  261.23   10.88
  -4   5   8  118.61    8.39
  -4  -5  -8  122.43    7.82
   4   5  -8  135.72    8.66
  -4  -5  -8  125.80    8.51
  -4   5   8  134.58    8.24
   4  -5   8  125.46    8.36
  -4   5   7  103.50    7.87
  -4  -5  -7   84.31    6.51
   4   5  -7   87.07    7.40
  -4  -5  -7   91.20    7.73
  -4   5   7   87.45    7.12
   4  -5   7  106.69    7.88
  -4   5   6   56.21    6.60
  -4  -5  -6   48.60    5.29
  -4   5   6   46.95    5.90
  -4  -5  -6   49.27    6.33
   4  -5   6   55.16    6.33
   4   5  -6   46.57    6.00
   4   5  -5   95.10    7.46
  -4  -5  -5   79.08    7.26
  -4   5   5   82.81    6.94
  -4   5   5   86.96    7.47
   4  -5   5   86.42    7.22
   4  -5   4   16.45    5.09
  -4  -5  -4   19.69    5.26
  -4   5   4   16.79    5.03
  -4   5   4   11.51    4.48
   4   5  -4   21.57    5.42
   4   5  -3  116.09    8.10
  -4   5   3  102.38    7.69
  -4  -5  -3  107.44    8.02
   4  -5   3  112.97    8.05
  -4   5   3  117.96    8.23
   4   5  -2  431.11   14.00
  -4   5   2  428.53   13.56
  -4  -5  -2  422.50   13.93
   4  -5   2  427.77   13.86
  -4   5   2  434.10   14.27
   4   5  -1   51.31    6.22
  -4   5   1   60.99    6.58
   4  -5   1   73.84    7.26
  -4  -5  -1   50.13    6.68
  -4   5   1   61.84    6.80
   4   5   0    1.77    4.02
  -4   5   0    2.45    4.08
  -4  -5   0    7.18    4.89
  -4   5   0    1.16    4.15
   4  -5   0   -5.26    4.79
  -4  -5   1   65.62    7.00
  -4   5  -1   71.70    6.58
   4   5   1   64.26    6.59
  -4   5  -1   59.17    6.55
   4  -5  -1   72.64    7.24
  -4  -5   2  454.49   14.45
  -4   5  -2  427.47   13.83
   4   5   2  405.43   13.68
  -4   5  -2  441.81   14.38
   4  -5  -2  433.86   14.17
  -4  -5   3  103.99    7.97
   4   5   3  115.16    7.89
  -4   5  -3  103.12    7.95
   4  -5  -3  119.84    8.75
  -4   5  -3  108.13    7.95
   4   5   4   22.79    5.23
  -4  -5   4   15.34    5.50
   4  -5  -4   27.44    5.61
  -4   5  -4   28.64    5.60
  -4   5  -4   22.59    5.24
   4   5   5   85.31    7.42
  -4   5  -5   76.93    7.06
  -4   5  -5   94.77    7.68
   4  -5  -5   73.46    7.11
  -4  -5   5   89.15    7.61
   4   5   6   48.20    6.14
  -4   5  -6   54.85    6.60
  -4   5  -6   65.89    6.76
   4  -5  -6   52.85    6.52
  -4  -5   6   57.68    6.85
   4   5   7  100.01    7.66
  -4   5  -7   82.40    7.34
  -4   5  -7   75.82    7.23
   4  -5  -7   72.34    7.33
  -4  -5   7   76.88    7.23
   4   5   8  109.72    8.01
  -4   5  -8  115.93    8.44
  -4   5  -8  115.89    8.39
   4  -5  -8  135.15    9.00
  -4  -5   8  129.84    8.91
   4   5   9  224.52   10.79
  -4   5  -9  253.86   11.48
  -4   5  -9  249.35   11.24
   4  -5  -9  223.16   11.11
  -4  -5   9  233.99   11.04
   4   5  10  162.83    9.52
  -4   5 -10  166.95    9.76
  -4   5 -10  159.22    9.50
   4  -5 -10  162.62    9.95
  -4  -5  10  161.41    9.87
   4   5  11  566.25   16.33
  -4   5 -11  565.82   16.64
  -4   5 -11  535.92   16.03
   4  -5 -11  580.40   16.92
  -4  -5  11  536.04   16.35
   4   5  12  348.66   13.15
  -4   5 -12  343.75   13.33
  -4   5 -12  353.29   13.33
   4  -5 -12  350.38   13.55
  -4  -5  12  315.90   12.87
   4   5  13  165.48    9.61
  -4   5 -13  147.84    9.43
   4  -5 -13  165.42   10.16
  -4  -5  13  167.03   10.06
  -4   5 -13  166.95    9.84
  -4   5 -14   40.68    6.36
  -4   5 -14   31.27    5.76
  -4  -5  14   48.84    6.69
   4   5  14   41.07    6.41
   4  -5 -14   38.79    6.25
   4  -5 -15   19.41    5.76
  -4   5 -15   15.23    5.14
   4   5  15   25.63    5.59
  -4  -5  15   13.35    5.36
  -4   5 -15   22.66    5.61
   4   5  16   96.01    8.10
  -4   5 -16   87.77    8.01
   4  -5 -16   72.51    7.59
  -4  -5  16  102.76    8.35
  -4   5 -16   74.49    7.60
   4  -5 -17   15.38    5.58
   4   5  17   21.99    5.29
  -4  -5  17   13.53    5.54
  -4   5 -17   12.49    5.27
  -4   5 -17   16.10    5.76
   4  -5 -18   22.19    6.04
  -4   5 -18   11.89    5.44
  -4  -5  18   21.56    5.74
  -4   5 -18   21.92    5.88
   4   5  18   25.00    6.03
   4  -5 -19  163.26   10.10
  -4   5 -19  194.03   10.59
   4   5  19  166.46    9.98
  -4  -5  19  165.02   10.26
  -4   5 -19  177.91   10.71
  -4   5 -20  134.70    9.62
  -4   5 -20  116.80    9.04
   4  -5 -20  133.97    9.68
  -4  -5  20  123.38    9.18
   4   5  20  137.45    9.58
  -4   5 -21   72.28    7.83
   4  -5 -21   61.02    7.68
  -4   5 -21   75.08    7.94
   4   5  21   76.67    7.75
  -4  -5  21   51.02    7.07
  -4   5 -22  -10.84    5.30
   4  -5 -22    1.11    5.21
   4   5  22    9.66    5.32
  -4  -5  22    0.58    5.05
  -4   5 -22    0.57    5.24
  -4   5 -23    8.70    5.48
   4  -5 -23   12.37    5.78
   4   5  23    6.88    5.03
  -4  -5  23    2.01    5.71
  -4   5 -23   -0.13    5.12
  -4   5 -24   21.79    6.19
   4  -5 -24   21.54    6.15
   4   5  24   26.11    6.34
  -4  -5  24   29.14    6.32
  -4   5 -24   22.35    6.12
  -4   5 -25   36.81    6.68
   4  -5 -25   31.08    6.70
   4   5  25   28.71    6.28
  -4  -5  25   23.16    6.29
  -4   5 -25   26.06    6.12
   4  -5 -26   27.40    6.67
  -4   5 -26   34.87    7.19
  -4   5 -26   26.97    6.49
   4   5  26   41.86    7.01
   4  -5 -27   12.75    6.37
   4   5  27   20.30    6.10
  -4   5 -27   12.80    6.30
  -4   5 -27    9.98    5.67
   4  -5 -28   61.79    8.03
  -4   5 -28   70.34    8.31
  -4   5 -28   74.10    8.66
   4   5  28   88.22    8.96
   4  -5 -29  118.44    9.82
   4   5  29  110.61    9.83
  -4   5 -29  122.77    9.85
  -4   5 -29  133.53   10.66
  -4   5 -30   13.58    6.44
   4  -5 -30   10.50    6.66
  -4   5 -30   20.16    6.81
   4   5  30   16.79    6.28
  -4   5 -31    0.32    5.81
  -4   5 -31   10.53    6.70
   4   5  31    7.93    6.18
  -4   5 -32   62.39    8.83
   4   5  32   72.80    9.05
   4   5  33   53.02    8.32
   4   6 -30   94.81   10.06
  -4  -6 -29    8.93    6.66
   4   6 -29   18.66    6.91
  -4  -6 -28   31.12    7.57
  -4   6  28   15.35    7.16
   4   6 -28   32.81    7.36
   4   6 -27   82.14    9.00
  -4  -6 -27   99.25    9.90
  -4   6  27  116.25   10.51
  -4  -6 -27   88.45    9.65
  -4   6  26  141.45   11.16
   4   6 -26  133.93   10.65
  -4  -6 -26  130.35   10.58
  -4  -6 -26  131.94   10.75
  -4   6  25   46.31    8.24
   4   6 -25   31.40    7.00
  -4  -6 -25   30.09    6.98
  -4  -6 -25   43.71    7.65
  -4   6  24   57.91    8.55
   4   6 -24   68.12    8.46
  -4  -6 -24   72.55    8.74
  -4  -6 -24   77.11    8.78
  -4   6  23   75.67    9.28
   4   6 -23   74.08    8.54
  -4  -6 -23   83.98    8.94
  -4  -6 -23   72.05    8.40
  -4   6  22  292.39   14.44
   4   6 -22  272.21   13.39
  -4  -6 -22  285.74   13.72
  -4  -6 -22  241.71   12.68
  -4   6  21  170.94   11.54
   4   6 -21  181.45   11.17
  -4  -6 -21  182.19   11.18
  -4  -6 -21  179.86   11.37
  -4  -6 -20   24.28    6.14
  -4   6  20   33.82    7.19
  -4  -6 -20   16.61    6.03
   4   6 -20   19.69    6.35
  -4  -6 -19   27.95    6.49
  -4   6  19   29.53    6.83
  -4  -6 -19   29.07    6.41
   4   6 -19   28.84    6.70
  -4  -6 -18   92.87    8.47
  -4  -6 -18   89.55    8.50
  -4   6  18   93.51    9.30
   4   6 -18   89.29    8.46
  -4  -6 -17    8.35    5.05
  -4  -6 -17   -3.33    5.32
   4   6 -17   10.71    5.63
  -4   6  17   11.16    5.89
  -4  -6 -16   45.61    6.91
   4   6 -16   42.79    6.75
  -4   6  16   51.42    7.50
  -4  -6 -16   50.75    6.72
   4   6 -15   -5.22    5.49
  -4   6  15    7.91    5.63
  -4  -6 -15    0.56    4.70
  -4  -6 -14   21.07    5.49
   4   6 -14   25.14    6.32
  -4  -6 -14   28.73    5.95
  -4   6  14   30.83    6.59
  -4   6  14   24.19    5.66
  -4  -6 -13    9.38    5.19
  -4  -6 -13    5.05    5.67
  -4   6  13    1.35    4.76
   4   6 -13   -2.30    5.27
  -4   6  13   -3.79    5.13
  -4   6  12   85.54    7.86
  -4  -6 -12   87.12    8.26
   4   6 -12   98.44    8.57
   4  -6  12   88.45    7.97
  -4   6  12  100.58    8.87
  -4   6  11  297.47   12.51
  -4  -6 -11  287.09   12.50
   4   6 -11  297.92   13.09
  -4   6  11  319.92   13.74
   4  -6  11  279.72   12.20
  -4   6  10    4.95    5.78
   4  -6  10    9.50    5.33
  -4  -6 -10    9.28    5.42
  -4   6  10   22.32    6.06
   4   6 -10   13.14    5.69
  -4   6   9  265.19   12.61
   4   6  -9  268.65   12.49
  -4  -6  -9  272.37   12.40
  -4   6   9  294.71   12.52
   4  -6   9  272.04   12.07
  -4   6   8  126.99    9.52
  -4  -6  -8  133.33    9.62
   4   6  -8  110.89    8.79
  -4   6   8  116.27    9.04
   4  -6   8  120.14    9.03
  -4   6   7  183.66   10.88
  -4   6   7  150.03    9.51
  -4  -6  -7  173.53   10.70
   4   6  -7  156.69    9.80
   4  -6   7  170.33   10.16
  -4   6   6  444.92   15.70
  -4  -6  -6  503.57   16.22
   4  -6   6  462.60   15.38
  -4   6   6  453.20   15.17
   4   6  -6  451.33   15.43
  -4   6   5   -4.45    4.96
  -4   6   5    7.46    5.36
  -4  -6  -5    6.26    5.40
   4   6  -5    1.15    5.17
   4  -6   5    0.99    5.15
  -4   6   4  104.97    8.74
  -4  -6  -4  123.50    9.14
   4  -6   4  107.60    8.50
  -4   6   4   95.44    8.13
   4   6  -4  108.97    8.50
  -4   6   3    8.32    5.22
  -4   6   3   18.12    5.58
  -4  -6  -3    2.29    5.04
   4   6  -3    3.14    4.73
   4  -6   3    6.66    5.35
  -4   6   2   29.59    5.69
  -4  -6  -2   40.41    6.75
   4  -6   2   35.13    6.58
   4   6  -2   33.46    6.28
  -4   6   2   29.46    6.43
  -4   6   1    3.71    4.66
  -4   6   1    0.78    5.13
   4   6  -1   11.99    5.43
   4  -6   1    3.46    5.25
  -4  -6  -1    5.68    5.20
  -4   6   0  144.07    9.77
  -4  -6   0  151.87    9.65
  -4   6   0  125.35    8.99
   4  -6   0  138.49    9.48
   4   6   0  149.16    9.57
  -4   6  -1    0.70    5.09
   4  -6  -1    8.06    5.34
  -4  -6   1    7.91    5.67
  -4   6  -1    9.97    5.43
   4   6   1    4.61    4.89
  -4   6  -2   24.63    5.80
  -4  -6   2   35.20    6.46
   4   6   2   28.51    5.89
  -4   6  -2   18.95    5.63
   4  -6  -2   38.01    6.59
  -4   6  -3    7.44    5.09
  -4  -6   3   13.17    6.03
   4  -6  -3   13.80    5.73
  -4   6  -3    3.54    5.21
   4   6   3    3.58    5.19
   4   6   4  110.41    8.73
  -4   6  -4  114.77    9.08
   4  -6  -4  105.46    8.60
  -4  -6   4  110.07    8.65
  -4   6  -4   96.58    8.31
  -4   6  -5    7.00    5.19
  -4  -6   5    8.27    5.73
   4  -6  -5    4.05    5.22
  -4   6  -5   -2.53    5.02
   4   6   5   10.17    5.25
   4   6   6  465.81   15.88
  -4   6  -6  431.43   15.28
  -4   6  -6  450.46   15.68
   4  -6  -6  436.06   15.73
  -4  -6   6  452.29   15.70
   4   6   7  151.20    9.82
  -4   6  -7  169.85   10.37
  -4   6  -7  159.40   10.14
   4  -6  -7  141.91    9.79
  -4  -6   7  171.36   10.76
   4   6   8  125.49    9.38
  -4   6  -8  115.36    9.22
  -4   6  -8  119.98    9.23
   4  -6  -8  125.18    9.71
  -4  -6   8  130.80    9.65
   4   6   9  276.84   12.77
  -4   6  -9  284.63   13.10
   4  -6  -9  275.91   12.94
  -4  -6   9  285.98   12.85
  -4   6  -9  284.90   12.82
  -4   6 -10   23.30    5.94
  -4  -6  10   15.54    6.47
   4  -6 -10   19.81    6.31
  -4   6 -10    0.18    5.30
   4   6  10   11.01    5.39
   4   6  11  282.45   12.87
  -4   6 -11  276.76   12.58
  -4   6 -11  307.26   13.59
   4  -6 -11  293.53   13.30
  -4  -6  11  265.10   12.58
   4  -6 -12   96.29    8.90
  -4   6 -12  102.74    8.85
  -4  -6  12   99.79    8.71
  -4   6 -12   78.65    7.95
   4  -6 -13    4.66    5.55
  -4   6 -13    7.47    5.32
   4   6  13    3.76    4.72
  -4  -6  13    7.50    5.40
  -4   6 -13   -1.33    5.00
  -4  -6  14   38.26    6.71
  -4   6 -14   21.10    6.28
  -4   6 -14   17.19    6.08
   4   6  14   38.33    6.43
   4  -6 -14   30.56    6.91
   4   6  15    7.09    5.56
   4  -6 -15    2.52    5.81
  -4   6 -15    8.96    5.32
  -4  -6  15    6.77    5.59
  -4   6 -15   12.77    5.67
   4   6  16   47.40    6.77
  -4   6 -16   42.96    7.22
   4  -6 -16   50.02    7.60
  -4  -6  16   53.25    7.48
  -4   6 -16   31.90    6.80
   4   6  17    6.28    5.58
   4  -6 -17    6.62    5.94
  -4   6 -17    7.63    5.72
  -4  -6  17    9.64    5.73
  -4   6 -17   -3.82    6.09
   4   6  18  104.33    9.05
  -4   6 -18  107.26    9.03
   4  -6 -18   93.13    9.27
  -4  -6  18   89.91    8.52
  -4   6 -18   85.26    8.61
   4  -6 -19   24.25    6.37
  -4  -6  19   28.39    6.56
  -4   6 -19   27.86    6.35
  -4   6 -19   35.13    7.03
   4   6  19   23.56    6.31
   4  -6 -20   18.85    6.53
  -4   6 -20   17.33    6.84
  -4   6 -20   13.88    6.03
  -4  -6  20    8.65    5.80
   4   6  20   22.88    6.65
  -4   6 -21  184.95   11.14
  -4   6 -21  177.28   11.75
   4   6  21  189.21   11.78
   4  -6 -21  193.66   11.97
  -4  -6  21  167.10   11.00
  -4   6 -22  286.42   13.55
  -4   6 -22  262.01   13.80
   4   6  22  270.82   13.72
  -4   6 -22  259.73   13.02
   4  -6 -22  279.95   13.99
  -4  -6  22  292.20   13.63
  -4   6 -23   82.97    9.02
  -4   6 -23   98.24    9.52
   4   6  23   82.12    8.83
  -4   6 -23   92.61    9.13
   4  -6 -23   84.07    9.16
  -4  -6  23   87.16    9.00
  -4   6 -24   90.72    9.83
  -4   6 -24   73.41    8.56
   4   6  24   92.40    9.11
   4  -6 -24   74.07    8.89
  -4  -6  24   74.20    8.90
  -4   6 -25   46.54    8.40
  -4   6 -25   47.52    8.00
   4  -6 -25   22.16    7.05
   4   6  25   36.74    7.27
  -4   6 -26  153.88   11.57
  -4   6 -26  113.10   10.15
   4  -6 -26  148.69   11.25
   4   6  26  147.76   10.85
  -4   6 -27   98.00   10.27
   4   6  27  118.28   10.27
   4  -6 -27   86.32    9.69
   4   6  28   30.15    7.31
   4  -6 -28   28.89    7.91
   4  -6 -29    2.78    6.98
   4  -6 -30  112.22   10.55
   4   7 -21    7.01    6.50
  -4   7  20   28.58    7.28
   4   7 -20   42.09    8.04
  -4   7  19   34.12    8.08
   4   7 -19   30.14    7.17
  -4  -7 -18   24.03    7.27
   4   7 -18   13.15    6.49
  -4   7  18   35.12    8.20
  -4  -7 -17   75.94    8.88
   4   7 -17   85.93    9.03
  -4   7  17   70.81    9.01
   4   7 -16   27.56    7.26
  -4   7  16   23.25    7.53
  -4  -7 -16   14.15    6.56
  -4   7  15    7.51    6.37
  -4  -7 -15   10.85    6.74
  -4   7  15   14.18    6.08
   4   7 -15   11.17    6.24
  -4   7  14    8.85    6.05
   4   7 -14   17.67    6.93
  -4  -7 -14   15.28    6.91
  -4   7  14   34.11    7.39
  -4   7  13   14.89    6.14
   4   7 -13    9.55    6.10
  -4  -7 -13   12.30    6.74
  -4   7  13    3.07    5.96
  -4   7  12   15.57    6.60
   4   7 -12    5.71    6.03
  -4  -7 -12   17.26    6.69
  -4   7  12   30.79    7.39
  -4   7  11  106.71    9.85
   4  -7  11  145.33   10.48
   4   7 -11  139.97   10.42
  -4  -7 -11  137.77   10.32
  -4   7  11  132.83    9.99
  -4   7  10   40.41    7.59
   4  -7  10   48.76    7.63
   4   7 -10   40.99    7.79
  -4  -7 -10   42.27    7.65
  -4   7  10   43.50    7.50
  -4   7   9   59.00    8.21
   4  -7   9   64.76    8.04
   4   7  -9   65.91    8.19
  -4  -7  -9   64.97    8.19
  -4   7   9   72.62    8.29
  -4   7   8   71.10    8.64
  -4  -7  -8   78.30    8.76
   4  -7   8   92.24    8.74
   4   7  -8   91.23    9.51
  -4   7   8   72.47    8.61
  -4  -7  -7    1.12    6.27
   4   7  -7   11.85    6.08
  -4   7   7   17.64    6.00
  -4   7   7   11.66    6.31
   4  -7   7    6.70    5.64
  -4  -7  -6   26.24    6.82
   4   7  -6   16.74    6.00
  -4   7   6   15.57    5.96
  -4   7   6   18.18    6.66
   4  -7   6   24.71    6.66
  -4  -7  -5   18.90    6.90
  -4   7   5    9.32    6.03
  -4   7   5    3.67    5.72
   4  -7   5   15.65    6.47
  -4  -7  -4   48.66    7.80
   4   7  -4   36.19    6.49
  -4   7   4   27.15    6.82
  -4   7   4   40.77    7.52
   4  -7   4   37.83    7.20
  -4  -7  -3   31.47    7.28
   4   7  -3   29.58    6.58
  -4   7   3   29.60    6.56
  -4   7   3   25.05    6.80
   4  -7   3   31.67    6.80
  -4   7   2   84.94    8.92
  -4  -7  -2   82.21    8.70
  -4   7   2   72.43    8.37
   4   7  -2   85.35    8.73
   4  -7   2   73.41    8.28
  -4   7   1   21.72    7.19
   4  -7   1   35.79    7.87
  -4  -7  -1   18.39    6.67
  -4   7   1    9.25    5.53
   4   7  -1   22.63    6.56
  -4   7   0    7.57    6.02
   4   7   0   12.94    5.64
  -4  -7   0   11.87    6.15
  -4   7   0   15.34    5.87
   4  -7   0   11.02    6.35
  -4   7  -1   16.56    6.03
   4   7   1   14.29    5.64
   4  -7  -1    3.75    5.61
  -4   7  -1   12.20    6.01
  -4  -7   1   18.53    6.57
  -4  -7   2   81.05    8.80
   4   7   2   77.36    8.41
   4  -7  -2   68.65    8.44
  -4   7  -2   69.43    8.40
  -4   7  -2   88.63    8.83
  -4   7  -3   48.42    7.52
  -4  -7   3   22.14    6.77
   4   7   3   41.21    7.35
   4  -7  -3   36.71    7.27
  -4   7  -3   44.27    7.44
   4   7   4   57.19    8.05
  -4   7  -4   41.81    7.35
  -4  -7   4   45.90    7.61
  -4   7  -4   52.99    7.75
   4  -7  -4   52.79    7.65
  -4   7  -5    0.86    5.54
  -4  -7   5    8.75    6.09
  -4   7  -5    6.22    5.76
   4  -7  -5   20.01    6.63
   4   7   5    1.40    5.59
  -4   7  -6   25.69    6.70
  -4  -7   6   24.35    6.76
  -4   7  -6   17.51    6.45
   4  -7  -6   24.24    7.30
   4   7   6    5.77    5.79
  -4   7  -7    5.68    5.91
  -4   7  -7   -2.83    5.53
   4   7   7   -0.26    5.61
  -4  -7   7   11.55    6.32
   4  -7  -7   -7.02    6.12
  -4  -7   8   86.92    9.16
  -4   7  -8   73.42    8.75
   4   7   8   82.77    9.00
  -4   7  -8   85.55    8.89
   4  -7  -8   88.06    9.28
  -4  -7   9   89.40    9.45
  -4   7  -9   62.19    8.20
   4   7   9   70.72    8.15
   4  -7  -9   83.00    8.96
  -4   7  -9   80.94    8.87
  -4   7 -10   36.46    7.38
   4   7  10   35.88    6.83
  -4   7 -10   45.72    7.54
   4  -7 -10   33.16    7.31
  -4  -7  10   44.17    7.86
   4   7  11  146.71   10.66
  -4   7 -11  137.50   10.28
  -4  -7  11  133.60   10.70
   4  -7 -11  153.76   11.26
  -4   7 -11  125.65   10.42
   4   7  12   15.96    6.20
   4  -7 -12   23.79    7.13
  -4   7 -12   25.00    6.66
  -4  -7  12   13.39    6.65
  -4   7 -12   24.97    6.65
   4   7  13   12.09    5.87
   4  -7 -13   13.74    6.89
  -4   7 -13    9.01    5.99
  -4  -7  13   10.08    6.15
  -4   7 -13    7.80    6.07
   4   7  14   14.41    6.43
  -4   7 -14   18.27    6.40
   4  -7 -14   29.36    7.18
  -4  -7  14   23.47    7.15
  -4   7 -14   27.00    7.54
   4   7  15    9.01    5.97
   4  -7 -15   -2.09    6.34
  -4   7 -15   19.48    6.68
  -4  -7  15    9.59    6.83
  -4   7 -15    1.53    5.96
   4   7  16   22.48    7.07
   4  -7 -16   19.49    7.17
  -4   7 -16   26.54    7.03
  -4   7 -16   20.75    6.79
  -4  -7  16    7.26    6.46
   4   7  17  104.42    9.81
  -4   7 -17   71.90    8.96
  -4  -7  17   74.98    9.00
  -4   7 -17   91.85    9.52
   4  -7 -17   93.79   10.23
  -4  -7  18   16.64    6.98
  -4   7 -18   17.45    6.91
  -4   7 -18   38.28    8.02
   4   7  18   12.62    6.73
   4  -7 -18   23.02    7.35
  -4  -7  19   16.52    6.87
  -4   7 -19   24.40    7.11
  -4   7 -19   22.31    7.18
   4  -7 -19   25.70    7.50
   4   7  19   24.57    7.10
   4   7  20   31.42    7.28
  -4   7 -20   33.54    7.41
   4  -7 -20   26.00    7.94
  -4  -7  20   43.00    8.02
   4   7  21   24.26    7.05
  -4  -7  21    3.51    6.97
   4  -7 -21    0.19    7.30
  -4   7 -21   15.76    6.74
  -4  -7  22   -6.08    7.13
  -4  -7  23   14.77    7.17
  -4   8  12   57.71    9.22
  -4   8  11   92.03   10.22
  -4   8  10   18.43    7.62
   4  -8  10   22.12    7.45
   4  -8   9   63.18    9.22
  -4   8   9   47.48    8.50
   4  -8   8   60.47    9.17
  -4   8   8   67.61    8.89
   4  -8   7  121.57   10.54
  -4   8   7  115.18   10.76
   4  -8   6   18.09    7.24
  -4   8   6   21.06    7.58
   4  -8   5   25.11    7.43
  -4   8   5   29.16    7.67
  -4   8   4   18.25    7.48
   4  -8   4   16.85    7.61
  -4   8   4   28.17    7.37
  -4   8   3    5.52    7.18
   4  -8   3   15.71    7.37
  -4   8   3   10.73    6.39
  -4   8   2    0.94    6.21
   4  -8   2    2.56    6.23
  -4   8   2   -5.02    6.55
  -4   8   1    9.24    6.72
   4  -8   1    3.23    6.26
  -4   8   1    9.16    6.77
  -4   8   0    8.14    6.46
   4  -8   0    0.92    6.56
  -4   8   0   20.05    7.10
  -4   8  -1    6.89    6.30
   4  -8  -1    1.51    6.80
  -4   8  -1   17.70    6.87
  -4   8  -2    4.27    6.65
   4  -8  -2    7.53    7.22
  -4   8  -2   -4.37    6.35
  -4   8  -3   18.61    7.56
   4  -8  -3   10.75    6.92
  -4   8  -3   11.23    6.70
  -4   8  -4   31.91    7.88
  -4   8  -5   20.27    6.90
  -4   8  -6   31.53    7.59
  -4   8  -7  101.95   10.23
  -4   8  -8   75.51    9.55
  -4   8  -9   25.80    7.50
  -4   8 -10   19.69    7.00
  -4   8 -11   99.90   10.47
  -4   8 -12   42.60    8.11
  -4   8 -13   27.47    8.11
  -4   8 -14   11.74    7.10
  -5   0   0    3.57    3.55
   5   0   0   -2.64    2.82
  -5   0   1   25.78    4.22
  -5   0  -1   26.69    4.42
   5   0   1   22.38    3.55
  -5   0   2  279.28    9.55
  -5   0  -2  289.27   10.06
   5   0   2  282.14    8.86
   5   0   3    7.70    3.19
  -5   0  -3   10.74    4.01
  -5   0   3   10.10    3.51
  -5   0  -4  147.99    7.05
  -5   0   4  157.12    7.29
  -5   0  -4  154.17    7.78
   5   0   4  150.81    7.02
  -5   0  -5   18.55    3.86
  -5   0  -5   24.59    4.42
  -5   0   5   23.47    4.00
   5   0   5   27.90    4.00
  -5   0  -6   34.65    4.86
  -5   0  -6   44.45    4.97
   5   0   6   40.03    4.40
  -5   0   6   39.27    4.48
   5   0   7  117.01    6.60
  -5   0  -7  115.20    7.15
  -5   0  -7  125.99    6.91
   5   0   8  155.14    7.45
  -5   0  -8  145.49    7.97
  -5   0  -8  153.00    7.60
   5   0   9    4.98    3.72
  -5   0  -9   -0.44    3.47
  -5   0  -9    3.70    3.81
  -5   0 -10   13.38    4.34
   5   0  10   14.17    3.78
  -5   0 -10   11.91    3.91
   5   0  11   57.38    5.48
  -5   0 -11   47.96    5.53
  -5   0 -11   53.57    5.49
   5   0  12  175.39    8.52
  -5   0 -12  167.52    8.94
  -5   0 -12  172.31    8.59
   5   0  13  687.50   15.65
  -5   0 -13  635.37   16.26
  -5   0 -13  678.36   16.10
   5   0  14  132.96    7.90
  -5   0 -14  130.89    8.18
  -5   0 -14  137.86    8.67
  -5   0 -15   -1.14    4.52
   5   0  15    1.58    4.44
  -5   0 -15    1.35    4.84
   5   0  16  997.35   19.59
  -5   0 -16 1014.11   20.91
  -5   0 -16 1032.77   20.76
   5   0  17 1584.48   24.93
  -5   0 -17 1625.42   26.36
  -5   0 -17 1597.80   25.86
   5   0  18   66.60    6.85
  -5   0 -18   69.79    7.34
  -5   0 -18   85.18    7.75
   5   0  19  178.14    9.41
  -5   0 -19  171.36    9.64
   5   0  20   84.47    7.35
  -5   0 -20   91.84    7.82
  -5   0 -20   90.73    7.81
   5   0  21  209.46   10.21
  -5   0 -21  215.70   10.95
  -5   0 -21  204.07   10.48
  -5   0 -22    3.70    4.62
   5   0  22   -2.64    4.48
  -5   0 -22    0.96    4.59
  -5   0 -23  287.38   12.43
  -5   0 -23  264.14   12.06
   5   0  23  289.00   12.04
   5   0  24   23.39    5.56
  -5   0 -24   15.40    5.31
  -5   0 -24   12.31    5.22
   5   0  25   30.73    5.73
  -5   0 -25   34.63    5.86
  -5   0 -25   25.79    5.69
   5   0  26    6.91    4.85
  -5   0 -26   11.91    5.67
  -5   0 -26    4.54    4.97
  -5   0 -27   79.90    8.18
  -5   0 -27   71.24    7.92
   5   0  27   77.39    7.78
   5   0  28    2.51    5.02
  -5   0 -28    2.92    5.08
  -5   0 -28    4.53    5.22
   5   0  29   20.45    5.92
  -5   0 -29   14.82    5.95
  -5   0 -29   14.98    6.16
   5   0  30    7.47    5.36
  -5   0 -30   -2.15    5.23
  -5   0 -30    3.56    5.42
   5   0  31    7.19    5.47
  -5   0 -31    8.79    5.43
  -5   0 -31   16.14    6.24
   5   0  32   30.85    6.78
  -5   0 -32   18.10    5.95
  -5   0 -32   12.39    6.50
   5   0  33   39.04    7.60
  -5   0 -33   26.60    6.91
  -5   0 -33   29.33    7.19
   5   0  34    6.23    6.20
  -5   0 -34    8.11    6.16
  -5   0 -34   -7.50    6.40
   5   0  35    0.72    5.90
  -5   0 -35    9.73    6.43
  -5   0 -35   -1.04    5.81
  -5   0 -36  123.31   10.95
  -5   0 -36  120.86   10.59
   5   0  36  147.31   10.97
  -5   0 -37   17.87    7.35
  -5  -1 -36  110.66   10.31
  -5  -1 -36  117.61   10.58
   5  -1  36  111.43   10.37
[truncated: 94,743 more chars]
