# Supplementary material for: Crystal structure and photoreactive behaviour of N,N-diisoprop­yl(p-phenyl­phen­yl)glyoxyl­amide
Source: Acta Crystallogr E Crystallogr Commun. 2021 May 28;77(Pt 6):653–7. doi: 10.1107/S2056989021005387 (PMC8183449; doi:10.1107/S2056989021005387)
Supplement: Supplementary file 2 [file e-77-00653-Isup2.hkl]

data_I                                                                          
_shelx_title ' pph-2_a.res in P2(1)2(1)2(1)'                                    
_shelx_refln_list_code          4                                               
_shelx_F_calc_maximum       75.59                                               
_exptl_crystal_F_000       664.00                                               
_reflns_d_resolution_high  0.7578                                               
                                                                                
loop_                                                                           
 _space_group_symop_operation_xyz                                               
 'x, y, z'                                                                      
 '-x+1/2, -y, z+1/2'                                                            
 'x+1/2, -y+1/2, -z'                                                            
 '-x, y+1/2, -z+1/2'                                                            
                                                                                
_cell_length_a     6.1313                                                       
_cell_length_b     7.3710                                                       
_cell_length_c    38.1143                                                       
_cell_angle_alpha  90.000                                                       
_cell_angle_beta   90.000                                                       
_cell_angle_gamma  90.000                                                       
                                                                                
_shelx_F_squared_multiplier     1.000                                           
                                                                                
loop_                                                                           
 _refln_index_h                                                                 
 _refln_index_k                                                                 
 _refln_index_l                                                                 
 _refln_F_squared_calc                                                          
 _refln_F_squared_meas                                                          
 _refln_F_squared_sigma                                                         
 _refln_observed_status                                                         
   2   0   0       1519.63       1524.73         7.19 o                         
   4   0   0       1107.06       1205.29         8.29 o                         
   6   0   0        192.99        178.70         6.57 o                         
   2   1   0          1.50          2.70         0.32 o                         
   3   1   0        269.88        332.01         2.88 o                         
   4   1   0        114.40        123.34         1.52 o                         
   5   1   0         54.82         52.35         1.77 o                         
   6   1   0         11.96          9.90         2.11 o                         
   7   1   0         85.55         81.71         5.90 o                         
   1   2   0        219.00        230.53         1.45 o                         
   2   2   0          5.02          4.76         0.52 o                         
   3   2   0        531.01        484.58         2.49 o                         
   4   2   0        134.73        147.56         2.57 o                         
   5   2   0         70.42         70.24         1.85 o                         
   6   2   0         84.96         85.51         2.60 o                         
   7   2   0         21.26         21.87         2.79 o                         
   1   3   0        491.28        476.09         2.86 o                         
   2   3   0          3.91          4.45         0.48 o                         
   3   3   0         62.70         60.38         1.18 o                         
   4   3   0        183.86        195.52         2.73 o                         
   5   3   0          0.12          0.88         1.00 o                         
   6   3   0          0.59          1.64         1.36 o                         
   7   3   0         40.54         50.03         2.99 o                         
   0   4   0       1242.02       1322.03         8.00 o                         
   1   4   0        455.85        504.61         3.12 o                         
   2   4   0         87.63         90.25         1.37 o                         
   3   4   0         11.51         11.25         1.19 o                         
   4   4   0         69.43         72.41         2.11 o                         
   5   4   0          1.44          1.85         1.12 o                         
   6   4   0         13.36         18.47         1.84 o                         
   7   4   0          1.37          7.65         2.30 o                         
   1   5   0         11.09         10.60         0.69 o                         
   2   5   0          5.54          5.99         0.97 o                         
   3   5   0        576.89        550.56        10.08 o                         
   4   5   0          1.02          0.83         1.09 o                         
   5   5   0         34.40         36.66         1.85 o                         
   6   5   0          6.14          7.56         1.80 o                         
   0   6   0         85.44         98.18         3.52 o                         
   1   6   0         72.69         73.11         1.58 o                         
   2   6   0        123.23        121.76         2.64 o                         
   3   6   0        157.83        159.74         3.47 o                         
   4   6   0         82.28         79.96         2.39 o                         
   5   6   0          1.26         -1.55         1.63 o                         
   6   6   0          9.53         10.51         3.68 o                         
   1   7   0          2.96          2.14         1.01 o                         
   2   7   0          1.72          1.36         1.13 o                         
   3   7   0         73.88         71.34         2.82 o                         
   4   7   0          4.66          6.64         1.51 o                         
   5   7   0          0.03          3.20         1.60 o                         
   0   8   0          4.17          2.54         1.64 o                         
   1   8   0          3.45          3.21         1.22 o                         
   2   8   0         36.31         42.40         1.86 o                         
   3   8   0         16.53         14.80         1.78 o                         
   4   8   0          0.38          5.31         2.71 o                         
   1   9   0          3.44          3.87         1.62 o                         
   2   9   0          0.01          0.93         1.84 o                         
   1   0   1       3159.07       3062.14        10.57 o                         
   2   0   1         75.49         59.20         0.71 o                         
   3   0   1        219.96        212.56         1.56 o                         
   4   0   1         20.48         29.70         1.08 o                         
   5   0   1         14.20         13.93         1.30 o                         
   6   0   1        251.13        245.46         9.32 o                         
  -7   1   1         22.88         32.35         4.46 o                         
  -6   1   1         29.93         29.64         2.56 o                         
  -5   1   1        252.18        241.94         5.67 o                         
  -4   1   1        247.32        253.04         2.12 o                         
  -3   1   1        664.94        705.66         3.01 o                         
  -2   1   1        495.47        496.72         1.99 o                         
   2   1   1        495.74        499.25         4.05 o                         
   3   1   1        663.96        709.90         4.11 o                         
   4   1   1        247.20        254.17         2.16 o                         
   5   1   1        252.09        245.15         3.98 o                         
   6   1   1         29.89         33.08         2.62 o                         
   7   1   1         22.95         18.91         2.68 o                         
  -7   2   1         17.67         13.29         2.73 o                         
  -6   2   1        126.41        111.16         3.71 o                         
  -5   2   1          5.75          6.82         1.12 o                         
  -4   2   1        187.20        201.98         2.52 o                         
  -3   2   1        119.94        133.69         1.52 o                         
  -2   2   1        684.18        674.38         2.70 o                         
  -1   2   1       3783.75       3762.93         6.98 o                         
   1   2   1       3784.60       3760.07         5.84 o                         
   2   2   1        684.86        674.77         2.68 o                         
   3   2   1        119.68        129.27         1.87 o                         
   4   2   1        187.45        202.17         3.14 o                         
   5   2   1          5.72          9.32         1.28 o                         
   6   2   1        126.45        111.61         3.20 o                         
   7   2   1         17.60         17.96         2.24 o                         
  -7   3   1         15.58         14.31         2.30 o                         
  -6   3   1         17.91         14.59         2.22 o                         
  -5   3   1         53.98         56.51         1.81 o                         
  -4   3   1        168.83        169.12         2.72 o                         
  -3   3   1        399.88        449.11         2.90 o                         
  -2   3   1        331.72        324.30         2.04 o                         
  -1   3   1        551.90        566.72         3.19 o                         
   0   3   1       1210.00       1241.21         5.00 o                         
   1   3   1        551.28        572.34         2.68 o                         
   2   3   1        332.04        329.17         3.37 o                         
   3   3   1        400.78        448.68         2.86 o                         
   4   3   1        168.84        161.51         2.55 o                         
   5   3   1         53.89         55.00         2.01 o                         
   6   3   1         17.92         16.29         1.65 o                         
   7   3   1         15.54         11.49         2.29 o                         
  -7   4   1         17.04         17.59         2.92 o                         
  -6   4   1         49.13         41.98         2.24 o                         
  -5   4   1         28.27         30.95         1.60 o                         
  -4   4   1         64.59         58.44         1.79 o                         
  -3   4   1         83.21         88.92         1.84 o                         
  -2   4   1         51.86         52.14         1.11 o                         
  -1   4   1       1021.10       1042.31         5.72 o                         
   0   4   1        743.46        902.40         4.22 o                         
   1   4   1       1021.06       1051.38         4.17 o                         
   2   4   1         52.02         50.80         1.27 o                         
   3   4   1         83.14         82.95         2.08 o                         
   4   4   1         64.47         55.38         1.75 o                         
   5   4   1         28.32         26.26         1.57 o                         
   6   4   1         49.21         44.98         2.32 o                         
   7   4   1         17.05         19.68         2.99 o                         
  -6   5   1         26.47         23.69         2.13 o                         
  -5   5   1         16.56         16.30         1.68 o                         
  -4   5   1         36.47         33.85         1.98 o                         
  -3   5   1          4.45          6.69         1.07 o                         
  -2   5   1         97.81         90.67         1.92 o                         
  -1   5   1         19.18         20.55         1.01 o                         
   0   5   1         10.67         14.75         0.87 o                         
   1   5   1         19.27         20.78         0.92 o                         
   2   5   1         98.05         92.63         2.78 o                         
   3   5   1          4.46          4.05         1.43 o                         
   4   5   1         36.42         37.66         1.71 o                         
   5   5   1         16.58         18.29         1.57 o                         
   6   5   1         26.47         21.62         2.06 o                         
  -6   6   1          2.38          3.12         2.66 o                         
  -5   6   1         44.04         51.54         2.57 o                         
  -4   6   1          1.43          2.83         1.29 o                         
  -3   6   1        326.26        326.55         3.64 o                         
  -2   6   1          9.20          9.76         1.05 o                         
  -1   6   1         22.98         23.75         0.98 o                         
   0   6   1        128.78        116.51         2.07 o                         
   1   6   1         22.96         24.92         1.26 o                         
   2   6   1          9.20          9.47         1.02 o                         
   3   6   1        326.38        333.06         5.38 o                         
   4   6   1          1.42          3.46         1.33 o                         
   5   6   1         44.08         51.14         3.20 o                         
   6   6   1          2.38          7.15         2.88 o                         
  -5   7   1         10.97         12.21         1.81 o                         
  -4   7   1          5.35         12.31         1.74 o                         
  -3   7   1          7.47         11.18         1.47 o                         
  -2   7   1         54.77         51.69         1.79 o                         
  -1   7   1          4.10          1.98         1.00 o                         
   0   7   1        211.92        206.53         3.70 o                         
   1   7   1          4.08          3.64         0.93 o                         
   2   7   1         54.85         52.41         1.79 o                         
   3   7   1          7.52          9.12         1.47 o                         
   4   7   1          5.38          7.24         1.50 o                         
   5   7   1         10.93         17.52         2.13 o                         
  -4   8   1          2.69          4.01         2.14 o                         
  -3   8   1         38.58         40.38         2.76 o                         
  -2   8   1          7.74         11.38         1.43 o                         
  -1   8   1         33.80         30.56         1.80 o                         
   0   8   1          0.01          0.54         1.18 o                         
   1   8   1         33.82         36.01         1.74 o                         
   2   8   1          7.77          8.40         1.42 o                         
   3   8   1         38.56         40.20         3.77 o                         
   4   8   1          2.69          4.86         2.38 o                         
  -2   9   1         53.94         49.11         3.10 o                         
  -1   9   1         10.01         12.72         1.77 o                         
   0   9   1         16.51         17.51         2.01 o                         
   1   9   1         10.05          8.60         1.73 o                         
   2   9   1         53.89         45.21         4.10 o                         
   1   0   2         60.97         49.97         1.71 o                         
   2   0   2       1521.90       1543.98         3.29 o                         
   3   0   2         87.99         77.06         1.01 o                         
   4   0   2        313.24        356.26         2.67 o                         
   5   0   2        171.36        159.62         3.07 o                         
   6   0   2        182.55        178.61         6.68 o                         
  -7   1   2         67.50         68.44         5.52 o                         
  -6   1   2        121.14        117.45         4.08 o                         
  -5   1   2        227.34        232.59         3.79 o                         
  -4   1   2         93.43         94.25         1.36 o                         
  -3   1   2       3201.26       3414.42        11.58 o                         
  -2   1   2        263.46        278.14         1.65 o                         
  -1   1   2       1644.39       1581.17         3.53 o                         
   1   1   2       1645.61       1582.37         5.87 o                         
   2   1   2        263.53        279.39         1.61 o                         
   3   1   2       3200.67       3407.96         6.74 o                         
   4   1   2         93.36         95.23         1.49 o                         
   5   1   2        227.21        223.83         3.25 o                         
   6   1   2        121.15        106.86         3.95 o                         
   7   1   2         67.56         62.04         4.04 o                         
  -7   2   2         37.79         37.94        10.63 o                         
  -6   2   2         70.09         62.08         2.74 o                         
  -5   2   2          5.33          6.55         1.31 o                         
  -4   2   2        347.57        362.93         2.51 o                         
  -3   2   2        529.35        573.17         3.03 o                         
  -2   2   2        416.85        416.90         2.12 o                         
  -1   2   2       3798.78       3732.27         6.47 o                         
   0   2   2        873.22        918.29         4.04 o                         
   1   2   2       3799.53       3721.16         8.59 o                         
   2   2   2        416.46        416.04         3.85 o                         
   3   2   2        529.19        564.38         3.57 o                         
   4   2   2        347.27        358.91         3.44 o                         
   5   2   2          5.35          6.37         1.73 o                         
   6   2   2         70.11         65.21         2.36 o                         
   7   2   2         37.84         38.02         2.70 o                         
  -7   3   2         10.18         16.22         2.32 o                         
  -6   3   2          3.71          2.85         1.38 o                         
  -5   3   2         44.58         51.68         3.58 o                         
  -4   3   2         31.69         33.88         1.43 o                         
  -3   3   2        115.27        123.91         1.60 o                         
  -2   3   2        700.53        693.33         3.05 o                         
  -1   3   2       1749.04       1789.30         7.98 o                         
   0   3   2        291.43        277.70         2.38 o                         
   1   3   2       1748.85       1789.93         8.82 o                         
   2   3   2        700.37        690.49         5.41 o                         
   3   3   2        115.41        132.01         1.96 o                         
   4   3   2         31.79         34.95         1.39 o                         
   5   3   2         44.59         52.65         1.81 o                         
   6   3   2          3.69          6.75         1.49 o                         
   7   3   2         10.19          9.95         2.19 o                         
  -7   4   2         10.41          9.50         2.30 o                         
  -6   4   2         79.60         75.32         3.10 o                         
  -5   4   2          9.47         11.04         1.78 o                         
  -4   4   2          6.29          4.67         1.07 o                         
  -3   4   2         57.12         58.40         1.41 o                         
  -2   4   2        393.74        375.69         3.45 o                         
  -1   4   2       1437.00       1453.27         4.90 o                         
   0   4   2        140.96        130.63         2.16 o                         
   1   4   2       1436.91       1446.70         6.27 o                         
   2   4   2        393.67        371.96         2.99 o                         
   3   4   2         57.28         60.00         1.65 o                         
   4   4   2          6.29          6.43         1.04 o                         
   5   4   2          9.46          8.78         1.35 o                         
   6   4   2         79.57         77.99         4.32 o                         
   7   4   2         10.37         11.38         2.24 o                         
  -6   5   2         15.04         10.62         1.85 o                         
  -5   5   2         80.70         72.70         2.32 o                         
  -4   5   2        236.10        241.53         3.51 o                         
  -3   5   2        119.44        114.33         3.39 o                         
  -2   5   2         70.64         70.45         1.44 o                         
  -1   5   2        217.73        237.18         2.31 o                         
   0   5   2          3.82          3.26         0.71 o                         
   1   5   2        217.86        236.78         2.35 o                         
   2   5   2         70.53         73.37         2.07 o                         
   3   5   2        119.29        110.32         2.31 o                         
   4   5   2        236.24        243.67         3.64 o                         
   5   5   2         80.62         76.83         2.37 o                         
   6   5   2         15.05         15.07         1.95 o                         
  -6   6   2          9.41         13.91         3.04 o                         
  -5   6   2          1.47          1.53         1.45 o                         
  -4   6   2         17.30         19.00         1.59 o                         
  -3   6   2         88.56         90.33         2.79 o                         
  -2   6   2         61.59         62.31         1.82 o                         
  -1   6   2         24.90         25.81         1.10 o                         
   0   6   2        245.05        229.29         2.80 o                         
   1   6   2         24.94         27.29         1.15 o                         
   2   6   2         61.43         63.95         1.73 o                         
   3   6   2         88.58         87.10         2.33 o                         
   4   6   2         17.25         16.85         1.75 o                         
   5   6   2          1.47          3.31         1.52 o                         
   6   6   2          9.43          5.50         2.18 o                         
  -5   7   2          6.95          7.57         1.72 o                         
  -4   7   2         36.63         44.94         2.16 o                         
  -3   7   2         85.91         88.34         3.20 o                         
  -2   7   2         67.06         65.33         1.95 o                         
  -1   7   2         21.14         17.24         1.54 o                         
   0   7   2          6.06          5.74         1.08 o                         
   1   7   2         21.10         19.63         1.22 o                         
   2   7   2         67.02         64.51         3.05 o                         
   3   7   2         85.78         80.46         2.23 o                         
   4   7   2         36.59         43.63         2.16 o                         
   5   7   2          6.95          6.74         1.74 o                         
  -4   8   2          0.07         -0.24         2.06 o                         
  -3   8   2          9.27         11.13         1.70 o                         
  -2   8   2         31.89         33.13         2.25 o                         
  -1   8   2         27.09         29.67         1.63 o                         
   0   8   2         49.86         48.93         2.67 o                         
   1   8   2         27.15         27.38         1.80 o                         
   2   8   2         31.87         34.06         1.79 o                         
   3   8   2          9.25          9.52         1.64 o                         
   4   8   2          0.07          1.26         2.18 o                         
  -2   9   2         20.33         20.15         2.50 o                         
  -1   9   2         32.84         33.56         2.15 o                         
   0   9   2          6.51          3.88         1.82 o                         
   1   9   2         32.85         38.97         2.20 o                         
   2   9   2         20.40         16.11         2.46 o                         
   3   9   2          9.45         15.14         4.56 o                         
   2   0   3        436.54        404.94         1.70 o                         
   3   0   3       1883.96       1869.09         4.73 o                         
   4   0   3        231.42        257.44         2.70 o                         
   5   0   3          5.73          5.30         1.15 o                         
   6   0   3         40.87         34.51         3.59 o                         
  -7   1   3         37.83         41.58         4.82 o                         
  -6   1   3        141.18        125.02         4.16 o                         
  -5   1   3         69.50         62.98         1.72 o                         
  -4   1   3        140.75        143.80         1.65 o                         
  -3   1   3        631.68        708.40         2.89 o                         
  -2   1   3        805.69        817.25         4.73 o                         
   2   1   3        804.45        818.71         3.92 o                         
   3   1   3        631.57        704.70         2.91 o                         
   4   1   3        140.75        147.85         2.08 o                         
   5   1   3         69.60         67.68         2.11 o                         
   6   1   3        141.23        132.58         5.31 o                         
   7   1   3         37.74         34.56         3.16 o                         
  -7   2   3         11.23         19.83         2.84 o                         
  -6   2   3         15.92         10.55         1.72 o                         
  -5   2   3         68.92         59.56         1.97 o                         
  -4   2   3        252.02        271.71         2.89 o                         
  -3   2   3          5.70          5.50         0.57 o                         
  -2   2   3        228.94        202.43         1.64 o                         
  -1   2   3       5711.09       5606.21        10.54 o                         
   1   2   3       5714.24       5586.88        13.87 o                         
   2   2   3        228.74        205.35         1.43 o                         
   3   2   3          5.67          5.94         0.46 o                         
   4   2   3        251.97        262.67         3.83 o                         
   5   2   3         68.83         60.98         1.82 o                         
   6   2   3         15.92         10.19         1.46 o                         
   7   2   3         11.29         15.22         2.23 o                         
  -7   3   3          4.29          4.18         2.02 o                         
  -6   3   3         40.06         30.80         1.91 o                         
  -5   3   3         27.00         22.41         1.59 o                         
  -4   3   3        148.03        154.88         1.97 o                         
  -3   3   3          8.88          6.52         0.65 o                         
  -2   3   3        395.33        407.23         2.28 o                         
  -1   3   3        899.82        894.02         3.31 o                         
   0   3   3        343.25        361.55         2.19 o                         
   1   3   3        899.46        897.32         6.49 o                         
   2   3   3        395.87        413.80         2.47 o                         
   3   3   3          8.79          6.11         0.67 o                         
   4   3   3        147.99        155.46         2.95 o                         
   5   3   3         27.04         20.39         1.39 o                         
   6   3   3         40.19         31.63         2.26 o                         
   7   3   3          4.28          7.85         2.15 o                         
  -7   4   3         16.52         11.03         3.74 o                         
  -6   4   3         14.18         15.26         1.80 o                         
  -5   4   3        428.66        391.63         4.91 o                         
  -4   4   3         17.66         12.19         1.23 o                         
  -3   4   3         20.78         18.66         0.88 o                         
  -2   4   3        790.64        847.54         3.94 o                         
  -1   4   3        300.45        297.26         2.27 o                         
   0   4   3        627.84        681.41         5.86 o                         
   1   4   3        300.63        300.57         2.27 o                         
   2   4   3        790.25        850.86         4.87 o                         
   3   4   3         20.79         17.66         1.11 o                         
   4   4   3         17.58         14.96         1.21 o                         
   5   4   3        428.57        409.23         5.80 o                         
   6   4   3         14.22         18.47         1.86 o                         
   7   4   3         16.53         21.55         2.95 o                         
  -6   5   3          5.01          6.32         1.75 o                         
  -5   5   3          5.50          6.74         1.35 o                         
  -4   5   3         66.11         62.77         2.02 o                         
  -3   5   3        117.68        120.83         2.39 o                         
  -2   5   3        213.42        211.48         2.32 o                         
  -1   5   3         90.88         97.61         1.57 o                         
   0   5   3        119.81        133.39         1.94 o                         
   1   5   3         91.10        100.11         1.62 o                         
   2   5   3        213.12        209.10         2.59 o                         
   3   5   3        117.58        113.52         2.35 o                         
   4   5   3         66.07         62.01         2.04 o                         
   5   5   3          5.54          7.40         1.43 o                         
   6   5   3          5.01          7.11         1.53 o                         
  -6   6   3          7.13         12.78         2.75 o                         
  -5   6   3        104.66         98.11         2.80 o                         
  -4   6   3          2.75          4.28         1.30 o                         
  -3   6   3         60.66         60.42         2.00 o                         
  -2   6   3         83.20         83.08         1.92 o                         
  -1   6   3        196.76        199.79         2.39 o                         
   0   6   3         19.62         14.59         1.18 o                         
   1   6   3        196.78        198.08         2.43 o                         
   2   6   3         83.20         77.27         1.87 o                         
   3   6   3         60.73         55.49         1.98 o                         
   4   6   3          2.75          4.54         1.36 o                         
   5   6   3        104.69        103.42         2.89 o                         
   6   6   3          7.13          6.27         3.79 o                         
  -5   7   3         20.51         19.03         1.95 o                         
  -4   7   3         19.79         16.68         1.71 o                         
  -3   7   3          0.58          1.69         1.34 o                         
  -2   7   3         46.70         45.07         1.71 o                         
  -1   7   3          0.74          0.93         1.15 o                         
   0   7   3          0.52          2.44         1.00 o                         
   1   7   3          0.73          1.82         0.93 o                         
   2   7   3         46.71         50.01         1.79 o                         
   3   7   3          0.57          1.33         1.19 o                         
   4   7   3         19.77         22.63         1.96 o                         
   5   7   3         20.57         18.35         1.91 o                         
  -4   8   3          2.65          5.98         2.26 o                         
  -3   8   3          9.93          7.60         1.64 o                         
  -2   8   3        125.13        129.09         4.78 o                         
  -1   8   3         30.44         34.95         1.85 o                         
   0   8   3          6.08          5.90         1.79 o                         
   1   8   3         30.54         31.10         1.85 o                         
   2   8   3        125.09        130.33         2.82 o                         
   3   8   3          9.92         12.39         1.71 o                         
   4   8   3          2.64          7.52         2.29 o                         
  -2   9   3         43.72         51.81         3.23 o                         
  -1   9   3         28.86         29.32         2.08 o                         
   0   9   3         13.97         16.04         2.08 o                         
   1   9   3         28.91         28.60         2.78 o                         
   2   9   3         43.70         40.44         3.59 o                         
   3   9   3          1.05          9.29         4.11 o                         
   2   0   4         42.15         51.87         0.78 o                         
   3   0   4        364.83        397.35         2.21 o                         
   4   0   4          0.66          1.87         0.62 o                         
   5   0   4         87.48         85.87         2.05 o                         
   6   0   4          0.10         -2.22         2.62 o                         
  -7   1   4         60.45         66.31         5.41 o                         
  -6   1   4          9.67         11.68         1.69 o                         
  -5   1   4        205.16        184.72         3.04 o                         
  -4   1   4         22.55         22.78         0.76 o                         
  -3   1   4        264.69        282.85         2.03 o                         
  -2   1   4       1965.44       1969.92         4.36 o                         
   0   1   4       1489.39       1457.44         7.76 o                         
   1   1   4       5200.63       5206.64        16.48 o                         
   2   1   4       1964.93       1982.77         7.19 o                         
   3   1   4        264.59        280.70         1.99 o                         
   4   1   4         22.65         20.96         1.53 o                         
   5   1   4        205.06        188.31         4.45 o                         
   6   1   4          9.66         10.26         1.61 o                         
   7   1   4         60.49         55.78         8.67 o                         
  -7   2   4          0.78          2.56         2.29 o                         
  -6   2   4         39.29         28.86         3.54 o                         
  -5   2   4        241.99        250.30         3.17 o                         
  -4   2   4         34.29         41.18         1.07 o                         
  -3   2   4          9.12          9.13         0.60 o                         
  -2   2   4       1981.58       2054.36         6.10 o                         
  -1   2   4       1703.83       1646.18         3.86 o                         
   0   2   4        593.93        613.91         2.34 o                         
   1   2   4       1705.50       1641.73         5.54 o                         
   2   2   4       1982.43       2051.64         6.68 o                         
   3   2   4          9.06          9.28         0.58 o                         
   4   2   4         34.32         39.75         2.29 o                         
   5   2   4        242.10        241.99         3.23 o                         
   6   2   4         39.27         36.26         1.96 o                         
   7   2   4          0.78          4.95         2.25 o                         
  -7   3   4          9.58          8.56         2.27 o                         
  -6   3   4         33.77         27.42         1.88 o                         
  -5   3   4        321.60        296.64         6.16 o                         
  -4   3   4         90.11         90.54         2.85 o                         
  -3   3   4        160.64        170.52         1.87 o                         
  -2   3   4       1434.49       1528.98         4.59 o                         
  -1   3   4         69.06         65.77         0.99 o                         
   0   3   4        220.01        218.43         1.82 o                         
   1   3   4         68.92         64.87         0.98 o                         
   2   3   4       1433.56       1541.20         5.42 o                         
   3   3   4        160.88        171.37         2.07 o                         
   4   3   4         89.85         86.86         1.96 o                         
   5   3   4        321.83        293.74         3.74 o                         
   6   3   4         33.80         24.95         2.06 o                         
   7   3   4          9.57         13.26         2.27 o                         
  -7   4   4          2.79          3.02         2.21 o                         
  -6   4   4          0.48          0.04         1.51 o                         
  -5   4   4         15.91         15.62         1.80 o                         
  -4   4   4         41.70         38.28         1.36 o                         
  -3   4   4        135.71        147.71         1.94 o                         
  -2   4   4        109.71        122.73         1.64 o                         
  -1   4   4       2431.18       2526.57         6.45 o                         
   0   4   4        208.07        200.89         1.90 o                         
   1   4   4       2429.98       2502.25         7.84 o                         
   2   4   4        109.67        127.13         1.87 o                         
   3   4   4        135.86        141.90         2.08 o                         
   4   4   4         41.75         36.25         1.53 o                         
   5   4   4         15.89         13.53         1.43 o                         
   6   4   4          0.49         -0.71         1.36 o                         
   7   4   4          2.78         -2.87         2.99 o                         
  -6   5   4         21.75         22.98         2.09 o                         
  -5   5   4         47.32         47.65         2.28 o                         
  -4   5   4          9.64          9.76         1.27 o                         
  -3   5   4         37.34         37.66         2.13 o                         
  -2   5   4        272.76        285.15         2.68 o                         
  -1   5   4        426.35        432.58         3.08 o                         
   0   5   4         16.28         14.17         0.80 o                         
   1   5   4        425.94        417.90         3.35 o                         
   2   5   4        272.84        282.03         2.95 o                         
   3   5   4         37.44         35.48         1.59 o                         
   4   5   4          9.58         13.57         1.37 o                         
   5   5   4         47.39         52.10         2.12 o                         
   6   5   4         21.79         21.20         1.85 o                         
  -6   6   4          2.27          4.26         2.20 o                         
  -5   6   4         20.12         17.18         1.69 o                         
  -4   6   4         59.44         60.95         2.16 o                         
  -3   6   4         25.47         23.08         1.75 o                         
  -2   6   4        165.30        160.54         2.79 o                         
  -1   6   4         53.43         53.89         1.54 o                         
   0   6   4          3.66          5.70         0.80 o                         
   1   6   4         53.41         54.89         1.75 o                         
   2   6   4        165.71        160.69         2.86 o                         
   3   6   4         25.39         22.46         1.52 o                         
   4   6   4         59.56         60.55         2.18 o                         
   5   6   4         20.09         16.46         1.75 o                         
   6   6   4          2.28          8.90         3.72 o                         
  -5   7   4         10.97         16.16         1.95 o                         
  -4   7   4         21.53         21.79         1.79 o                         
  -3   7   4         61.66         60.01         2.21 o                         
  -2   7   4         38.87         43.79         2.49 o                         
  -1   7   4        218.84        206.49         6.46 o                         
   0   7   4         10.37          7.29         1.10 o                         
   1   7   4        219.33        206.57         2.74 o                         
   2   7   4         38.95         43.81         1.93 o                         
   3   7   4         61.66         61.06         2.20 o                         
   4   7   4         21.50         28.42         1.93 o                         
   5   7   4         10.97         14.70         1.93 o                         
  -4   8   4         15.77         12.25         2.43 o                         
  -3   8   4         27.42         25.52         1.96 o                         
  -2   8   4        162.79        155.49         4.05 o                         
  -1   8   4        130.55        132.84         2.96 o                         
   0   8   4          0.06          2.41         1.32 o                         
   1   8   4        130.67        125.98         2.97 o                         
   2   8   4        162.91        167.18         3.85 o                         
   3   8   4         27.52         27.31         1.79 o                         
   4   8   4         15.73         17.98         4.44 o                         
  -2   9   4         88.72         84.01         3.71 o                         
  -1   9   4         17.24         19.32         1.91 o                         
   0   9   4         14.99         15.35         2.10 o                         
   1   9   4         17.20         21.09         1.95 o                         
   2   9   4         88.68         83.47         4.50 o                         
   3   9   4          4.01          8.30         4.11 o                         
   1   0   5       1700.28       1667.32         4.34 o                         
   2   0   5       1705.52       1708.03         4.02 o                         
   3   0   5          1.22          0.85         0.41 o                         
   4   0   5        313.01        319.04         3.57 o                         
   5   0   5          8.90         13.52         1.14 o                         
   6   0   5          0.03         -0.74         2.35 o                         
   8   0   5          0.39          5.97         4.10 o                         
  -7   1   5          8.12         14.66         3.76 o                         
  -6   1   5         23.83         26.87         1.98 o                         
  -5   1   5         16.83         13.98         1.26 o                         
  -4   1   5         60.93         67.11         1.13 o                         
  -3   1   5         21.90         23.97         0.68 o                         
  -2   1   5       1204.93       1233.08         4.68 o                         
  -1   1   5       1874.73       1833.00         5.98 o                         
   0   1   5       1255.42       1180.81        18.01 o                         
   1   1   5       1872.93       1840.58         5.02 o                         
   2   1   5       1203.10       1229.24         4.21 o                         
   3   1   5         22.06         23.44         0.63 o                         
   4   1   5         60.91         68.93         1.51 o                         
   5   1   5         16.80         18.31         1.34 o                         
   6   1   5         23.79         21.88         6.15 o                         
   7   1   5          8.10         12.99         2.61 o                         
  -7   2   5          8.37          6.97         3.42 o                         
  -6   2   5         16.24         21.61         2.19 o                         
  -5   2   5         29.65         32.56         1.56 o                         
  -4   2   5          2.67          3.29         0.59 o                         
  -3   2   5        209.47        201.81         1.86 o                         
  -2   2   5        300.85        335.10         2.09 o                         
  -1   2   5        667.28        653.43         2.47 o                         
   0   2   5       4676.25       4659.28         9.46 o                         
   1   2   5        666.57        654.67         2.82 o                         
   2   2   5        301.16        334.52         2.81 o                         
   3   2   5        209.55        200.90         1.72 o                         
   4   2   5          2.66          4.03         1.60 o                         
   5   2   5         29.65         28.28         1.87 o                         
   6   2   5         16.15         17.86         1.63 o                         
   7   2   5          8.34         10.49         2.11 o                         
  -7   3   5         28.29         29.35         2.59 o                         
  -6   3   5          8.96         10.86         1.50 o                         
  -5   3   5         57.37         51.52         1.98 o                         
  -4   3   5          1.70          2.46         0.70 o                         
  -3   3   5        303.17        290.10         2.42 o                         
  -2   3   5        117.27        105.68         1.21 o                         
  -1   3   5       1616.33       1665.03         5.26 o                         
   0   3   5       1576.96       1632.36         5.83 o                         
   1   3   5       1617.86       1662.38         5.16 o                         
   2   3   5        117.32        103.39         1.99 o                         
   3   3   5        302.37        288.38         3.11 o                         
   4   3   5          1.72          2.73         0.90 o                         
   5   3   5         57.30         48.62         1.79 o                         
   6   3   5          8.99         11.67         1.66 o                         
   7   3   5         28.36         34.54         2.34 o                         
  -7   4   5          3.71          6.20         2.26 o                         
  -6   4   5          4.96          5.87         1.57 o                         
  -5   4   5        141.35        127.32         5.05 o                         
  -4   4   5          0.40          0.38         0.80 o                         
  -3   4   5        123.73        122.17         1.78 o                         
  -2   4   5       1086.42       1125.60         5.74 o                         
  -1   4   5        721.53        718.97         3.65 o                         
   0   4   5        176.98        157.63         1.56 o                         
   1   4   5        721.62        720.41         3.91 o                         
   2   4   5       1087.53       1116.85         6.00 o                         
   3   4   5        123.99        130.67         2.88 o                         
   4   4   5          0.40          0.85         0.98 o                         
   5   4   5        141.32        132.15         3.08 o                         
   6   4   5          4.99          4.03         1.42 o                         
   7   4   5          3.72          5.17         2.20 o                         
  -6   5   5          4.90          6.89         1.79 o                         
  -5   5   5        197.32        188.20         3.78 o                         
  -4   5   5         50.02         48.57         1.83 o                         
  -3   5   5        122.97        115.60         3.41 o                         
  -2   5   5        705.91        709.22         7.75 o                         
  -1   5   5        211.83        214.18         2.26 o                         
   0   5   5         25.49         23.23         0.84 o                         
   1   5   5        211.40        215.96         2.55 o                         
   2   5   5        705.15        696.51         6.78 o                         
   3   5   5        123.05        115.96         3.16 o                         
   4   5   5         49.89         47.39         1.95 o                         
   5   5   5        197.35        186.15         3.46 o                         
   6   5   5          4.88          5.83         1.57 o                         
  -6   6   5         15.27         19.97         2.59 o                         
  -5   6   5          0.76          1.07         1.44 o                         
  -4   6   5          0.16          1.21         1.31 o                         
  -3   6   5         69.28         67.68         2.12 o                         
  -2   6   5        844.16        818.77         6.41 o                         
  -1   6   5         40.84         40.29         1.39 o                         
   0   6   5          0.12          0.03         0.72 o                         
   1   6   5         40.87         42.99         1.30 o                         
   2   6   5        844.57        822.31         7.00 o                         
   3   6   5         69.22         70.85         2.15 o                         
   4   6   5          0.16          2.97         1.33 o                         
   5   6   5          0.74          3.54         1.51 o                         
   6   6   5         15.23         19.35         4.42 o                         
  -5   7   5        117.53        111.90         5.35 o                         
  -4   7   5          6.31          6.46         1.76 o                         
  -3   7   5          3.33          6.39         1.46 o                         
  -2   7   5         25.27         25.81         1.46 o                         
  -1   7   5          9.78         10.98         1.60 o                         
   0   7   5        247.88        233.09         5.71 o                         
   1   7   5          9.74         11.66         1.24 o                         
   2   7   5         25.42         24.97         1.45 o                         
   3   7   5          3.31          2.88         1.25 o                         
   4   7   5          6.30          3.95         1.54 o                         
   5   7   5        117.53        112.44         3.40 o                         
  -4   8   5         16.93         15.33         3.01 o                         
  -3   8   5          6.95          6.95         1.65 o                         
  -2   8   5         96.96         97.28         2.88 o                         
  -1   8   5         56.60         60.56         2.98 o                         
   0   8   5         18.43         18.41         1.64 o                         
   1   8   5         56.64         52.51         2.69 o                         
   2   8   5         97.06         93.31         2.53 o                         
   3   8   5          6.94         14.20         1.60 o                         
   4   8   5         16.91         11.42         3.89 o                         
  -2   9   5         18.70         25.67         3.86 o                         
  -1   9   5         53.41         58.88         2.54 o                         
   0   9   5         32.04         32.53         2.10 o                         
   1   9   5         53.26         53.10         2.71 o                         
   2   9   5         18.70         19.41         3.12 o                         
   1   0   6       3789.54       3695.68        16.07 o                         
   2   0   6       1064.68        994.95         3.90 o                         
   3   0   6          2.24          1.04         0.42 o                         
   4   0   6         18.76         21.27         1.04 o                         
   5   0   6         23.26         22.44         1.31 o                         
   6   0   6          1.12          0.86         2.32 o                         
   7   0   6          8.91          7.63         3.10 o                         
   8   0   6          5.34          9.93         4.37 o                         
  -7   1   6         20.84         24.30         4.07 o                         
  -6   1   6          5.75          6.21         1.48 o                         
  -5   1   6         33.93         35.04         1.43 o                         
  -4   1   6        106.51        104.25         1.77 o                         
  -3   1   6        666.44        663.33         3.50 o                         
  -2   1   6        359.50        359.73         3.27 o                         
  -1   1   6       1779.17       1790.11         3.70 o                         
   0   1   6        330.14        340.08         3.46 o                         
   1   1   6       1780.24       1776.64         6.53 o                         
   2   1   6        359.66        361.32         3.43 o                         
   3   1   6        666.47        650.80         3.51 o                         
   4   1   6        106.41        103.94         2.71 o                         
   5   1   6         34.11         35.63         2.59 o                         
   6   1   6          5.76          8.10         1.81 o                         
   7   1   6         20.82         24.17         4.88 o                         
  -7   2   6         21.70         29.66         4.42 o                         
  -6   2   6          9.52          9.06         1.78 o                         
  -5   2   6          8.27          7.10         1.03 o                         
  -4   2   6         59.32         63.78         1.18 o                         
  -3   2   6        181.73        185.67         1.79 o                         
  -2   2   6        639.52        702.92         3.39 o                         
  -1   2   6       3204.26       3167.45         7.31 o                         
   0   2   6        715.01        725.82         2.89 o                         
   1   2   6       3202.57       3169.32         5.78 o                         
   2   2   6        640.45        711.72         5.13 o                         
   3   2   6        181.50        174.94         1.99 o                         
   4   2   6         59.33         63.72         1.66 o                         
   5   2   6          8.29          7.53         1.20 o                         
   6   2   6          9.48         10.82         2.92 o                         
   7   2   6         21.71         23.53         2.38 o                         
  -7   3   6         29.96         25.77         3.18 o                         
  -6   3   6          4.10          8.93         1.79 o                         
  -5   3   6         50.05         42.46         2.35 o                         
  -4   3   6        102.33        106.05         1.68 o                         
  -3   3   6        272.18        269.48         3.49 o                         
  -2   3   6       1290.21       1374.87         7.83 o                         
  -1   3   6        318.15        308.90         2.15 o                         
   0   3   6        139.60        130.85         1.30 o                         
   1   3   6        317.93        316.48         2.31 o                         
   2   3   6       1290.51       1386.29         5.24 o                         
   3   3   6        272.54        274.93         2.65 o                         
   4   3   6        102.47        104.41         2.15 o                         
   5   3   6         49.91         40.53         1.68 o                         
   6   3   6          4.08          4.34         1.30 o                         
   7   3   6         29.98         34.21         3.01 o                         
  -7   4   6         11.46         13.29         2.40 o                         
  -6   4   6         23.96         25.57         2.04 o                         
  -5   4   6          5.53          3.97         1.33 o                         
  -4   4   6         51.68         48.29         1.48 o                         
  -3   4   6         78.10         75.27         1.61 o                         
  -2   4   6        963.70        936.33         4.32 o                         
  -1   4   6        883.29        947.67         3.99 o                         
   0   4   6        249.77        272.31         2.56 o                         
   1   4   6        884.69        951.89         7.27 o                         
   2   4   6        964.27        938.24         5.15 o                         
   3   4   6         78.22         74.99         1.80 o                         
   4   4   6         51.65         48.36         1.81 o                         
   5   4   6          5.57          7.87         1.29 o                         
   6   4   6         23.93         26.84         1.83 o                         
   7   4   6         11.41         14.52         3.95 o                         
  -6   5   6          6.22          8.57         1.80 o                         
  -5   5   6         37.72         35.85         3.22 o                         
  -4   5   6         31.22         28.39         1.39 o                         
  -3   5   6        184.30        184.17         3.09 o                         
  -2   5   6        614.18        585.24         5.45 o                         
  -1   5   6        308.78        335.23         2.74 o                         
   0   5   6         22.95         22.00         0.83 o                         
   1   5   6        308.63        332.21         3.39 o                         
   2   5   6        614.21        589.03         7.00 o                         
   3   5   6        184.37        189.25         4.79 o                         
   4   5   6         31.20         31.63         1.65 o                         
   5   5   6         37.73         32.79         2.56 o                         
   6   5   6          6.25         10.75         1.69 o                         
  -6   6   6         83.39         82.67         3.76 o                         
  -5   6   6         20.11         16.28         1.67 o                         
  -4   6   6        261.67        260.98         4.59 o                         
  -3   6   6         45.18         43.74         2.39 o                         
  -2   6   6       1687.34       1704.41        10.50 o                         
  -1   6   6        113.47        105.83         2.01 o                         
   0   6   6          3.38          5.11         0.79 o                         
   1   6   6        113.51        101.43         2.07 o                         
   2   6   6       1687.54       1659.57         9.63 o                         
   3   6   6         45.22         42.69         2.66 o                         
   4   6   6        261.59        251.97         3.94 o                         
   5   6   6         20.12         13.32         1.66 o                         
   6   6   6         83.46         94.49         6.69 o                         
  -5   7   6          5.12          5.76         1.75 o                         
  -4   7   6         10.87         11.59         1.61 o                         
  -3   7   6        140.14        128.98         3.03 o                         
  -2   7   6         18.29         19.80         1.38 o                         
  -1   7   6        128.94        135.36         2.52 o                         
   0   7   6         12.76         18.75         1.30 o                         
   1   7   6        129.02        137.40         4.03 o                         
   2   7   6         18.24         19.81         1.92 o                         
   3   7   6        139.79        131.86         3.04 o                         
   4   7   6         10.84         11.04         1.77 o                         
   5   7   6          5.12          8.25         1.85 o                         
  -4   8   6         15.76         11.01         2.95 o                         
  -3   8   6         36.55         37.97         2.32 o                         
  -2   8   6        262.89        248.72         4.16 o                         
  -1   8   6         11.10         13.98         2.06 o                         
   0   8   6          9.08         10.64         1.52 o                         
   1   8   6         11.19          7.73         1.30 o                         
   2   8   6        262.90        252.78         3.89 o                         
   3   8   6         36.62         33.67         3.23 o                         
   4   8   6         15.74         17.76         4.28 o                         
  -2   9   6         29.81         30.12         2.85 o                         
  -1   9   6         25.36         26.30         2.31 o                         
   0   9   6         47.13         52.18         2.41 o                         
   1   9   6         25.34         23.24         2.28 o                         
   2   9   6         29.80         30.83         3.33 o                         
   1   0   7        710.88        682.93         3.53 o                         
   2   0   7       1133.67       1071.57         3.37 o                         
   3   0   7       1286.46       1285.91         5.70 o                         
   4   0   7        222.51        209.32         2.71 o                         
   5   0   7         68.18         67.37         2.24 o                         
   6   0   7         22.69         20.11         3.17 o                         
   7   0   7          7.01          2.24         2.96 o                         
   8   0   7          2.37          3.53         3.81 o                         
  -7   1   7         21.44         25.74         4.15 o                         
  -6   1   7         57.98         53.62         4.82 o                         
  -5   1   7         83.45         81.30         1.71 o                         
  -4   1   7          0.46          0.35         0.55 o                         
  -3   1   7        248.83        253.59         1.78 o                         
  -2   1   7        374.48        373.01         2.38 o                         
  -1   1   7         24.64         22.54         0.70 o                         
   0   1   7       1839.92       1754.40         4.48 o                         
   1   1   7         24.40         22.38         0.53 o                         
   2   1   7        374.91        383.51         2.93 o                         
   3   1   7        248.70        250.65         2.37 o                         
   4   1   7          0.47          1.01         0.82 o                         
   5   1   7         83.48         82.03         2.19 o                         
   6   1   7         57.85         57.07         3.04 o                         
   7   1   7         21.48         24.81         3.00 o                         
  -7   2   7          0.69          4.99         3.61 o                         
  -6   2   7         24.60         28.96         2.41 o                         
  -5   2   7        220.20        195.27         2.90 o                         
  -4   2   7        214.35        217.14         2.02 o                         
  -3   2   7         66.79         67.19         1.63 o                         
  -2   2   7        252.87        250.37         1.72 o                         
  -1   2   7         59.48         73.39         1.26 o                         
   0   2   7         89.03         85.16         1.31 o                         
   1   2   7         59.39         73.64         1.32 o                         
   2   2   7        253.46        248.42         3.43 o                         
   3   2   7         66.89         67.07         1.48 o                         
   4   2   7        214.51        209.33         2.78 o                         
   5   2   7        220.23        198.73         3.61 o                         
   6   2   7         24.60         27.99         1.86 o                         
   7   2   7          0.69          5.10         1.99 o                         
  -7   3   7          2.24          5.95         2.06 o                         
  -6   3   7         15.56         13.82         1.94 o                         
  -5   3   7         31.69         35.31         2.15 o                         
  -4   3   7         79.27         68.71         1.71 o                         
  -3   3   7        114.00        111.17         1.57 o                         
  -2   3   7        345.86        348.69         2.31 o                         
  -1   3   7        143.19        148.96         1.59 o                         
   0   3   7        320.83        321.39         2.00 o                         
   1   3   7        142.93        142.24         1.49 o                         
   2   3   7        346.06        344.53         2.82 o                         
   3   3   7        113.97        110.68         1.76 o                         
   4   3   7         79.30         69.73         1.85 o                         
   5   3   7         31.63         32.94         1.99 o                         
   6   3   7         15.60         14.41         1.46 o                         
   7   3   7          2.24          2.24         1.78 o                         
  -7   4   7         15.51         23.53         2.65 o                         
  -6   4   7         32.21         35.43         2.16 o                         
  -5   4   7         56.53         49.89         2.54 o                         
  -4   4   7        100.91         86.97         1.85 o                         
  -3   4   7        344.52        351.00         3.15 o                         
  -2   4   7         35.08         34.87         1.00 o                         
  -1   4   7        324.68        348.68         2.46 o                         
   0   4   7       1164.80       1225.51         7.57 o                         
   1   4   7        324.87        348.69         2.76 o                         
   2   4   7         35.19         32.41         1.13 o                         
   3   4   7        345.01        342.56         3.57 o                         
   4   4   7        100.55         88.70         2.17 o                         
   5   4   7         56.51         50.13         1.93 o                         
   6   4   7         32.28         40.61         2.50 o                         
   7   4   7         15.53         29.11         4.60 o                         
  -6   5   7         30.09         36.53         2.34 o                         
  -5   5   7         70.21         76.14         2.64 o                         
  -4   5   7         48.38         52.50         1.95 o                         
  -3   5   7        463.14        456.70         3.63 o                         
  -2   5   7        108.61        113.96         2.36 o                         
  -1   5   7         77.28         81.14         2.45 o                         
   0   5   7         51.61         61.14         1.18 o                         
   1   5   7         77.19         80.95         1.88 o                         
   2   5   7        108.71        113.55         1.99 o                         
   3   5   7        462.93        451.92         6.71 o                         
   4   5   7         48.44         46.33         2.23 o                         
   5   5   7         70.24         74.27         2.40 o                         
   6   5   7         30.11         30.26         2.04 o                         
  -6   6   7         25.03         31.94         2.83 o                         
  -5   6   7         59.67         59.11         2.33 o                         
  -4   6   7         99.45         93.81         3.06 o                         
  -3   6   7        204.69        198.65         3.27 o                         
  -2   6   7        230.54        239.00         3.01 o                         
  -1   6   7        175.84        167.02         2.45 o                         
   0   6   7         15.49         12.05         1.00 o                         
   1   6   7        175.61        164.51         2.43 o                         
   2   6   7        230.53        228.60         3.05 o                         
   3   6   7        204.78        190.85         4.08 o                         
   4   6   7         99.36         89.46         2.74 o                         
   5   6   7         59.75         66.16         3.52 o                         
   6   6   7         25.06         26.78         4.88 o                         
  -5   7   7         59.29         59.86         2.87 o                         
  -4   7   7          5.30          5.52         1.52 o                         
  -3   7   7        375.86        363.93         4.72 o                         
  -2   7   7          1.50          1.69         1.26 o                         
  -1   7   7        382.66        364.68         6.32 o                         
   0   7   7         25.77         26.06         1.38 o                         
   1   7   7        382.50        371.76         4.17 o                         
   2   7   7          1.54          3.75         1.11 o                         
   3   7   7        376.11        359.19         5.07 o                         
   4   7   7          5.28          0.72         1.61 o                         
   5   7   7         59.20         52.41         3.30 o                         
  -4   8   7         64.80         66.77         4.24 o                         
  -3   8   7         86.56         90.06         2.87 o                         
  -2   8   7        148.05        150.57         3.41 o                         
  -1   8   7         30.38         29.69         2.35 o                         
   0   8   7        164.46        158.89         3.26 o                         
   1   8   7         30.32         30.52         1.84 o                         
   2   8   7        148.20        155.99         3.48 o                         
   3   8   7         86.45         89.99         4.39 o                         
   4   8   7         64.70         57.43         5.76 o                         
  -2   9   7         12.18         12.02         2.44 o                         
  -1   9   7        101.44        106.11         4.78 o                         
   0   9   7          0.51          0.48         1.58 o                         
   1   9   7        101.43        113.00         3.58 o                         
   2   9   7         12.20         15.43         2.96 o                         
   1   0   8        251.31        255.70         2.93 o                         
   2   0   8         32.64         29.33         0.79 o                         
   3   0   8        176.59        176.99         1.47 o                         
   4   0   8        138.38        118.60         2.26 o                         
   5   0   8         84.64         85.37         2.49 o                         
   6   0   8        260.48        246.89         6.27 o                         
   7   0   8          6.65          5.79         3.01 o                         
  -7   1   8          7.78         13.78         3.92 o                         
  -6   1   8          4.18          5.56         1.87 o                         
  -5   1   8         73.39         76.44         1.70 o                         
  -4   1   8        198.87        199.75         2.02 o                         
  -3   1   8         35.06         33.60         0.75 o                         
  -2   1   8        592.37        577.65         2.41 o                         
  -1   1   8       2131.06       2137.03         8.04 o                         
   0   1   8       1047.41       1026.17         4.09 o                         
   1   1   8       2129.79       2110.21         4.27 o                         
   2   1   8        591.83        583.87         3.66 o                         
   3   1   8         34.83         32.25         0.97 o                         
   4   1   8        198.72        197.03         3.36 o                         
   5   1   8         73.43         77.27         2.16 o                         
   6   1   8          4.19          5.39         1.82 o                         
   7   1   8          7.79          8.93         2.64 o                         
  -7   2   8         12.54         14.96         3.80 o                         
  -6   2   8         17.38         16.01         1.84 o                         
  -5   2   8         40.45         35.45         1.44 o                         
  -4   2   8         20.53         16.63         1.00 o                         
  -3   2   8        354.14        339.10         2.44 o                         
  -2   2   8         85.52         89.42         1.04 o                         
  -1   2   8        678.21        700.95         4.47 o                         
   0   2   8        281.67        283.35         1.56 o                         
   1   2   8        678.35        692.85         3.69 o                         
   2   2   8         85.47         88.40         1.33 o                         
   3   2   8        354.30        335.09         3.09 o                         
   4   2   8         20.52         17.83         1.13 o                         
   5   2   8         40.42         38.70         1.62 o                         
   6   2   8         17.35         19.22         1.49 o                         
   7   2   8         12.54         11.14         2.20 o                         
  -7   3   8         17.18         21.25         3.82 o                         
  -6   3   8         25.70         25.48         2.12 o                         
  -5   3   8          6.12          7.20         1.08 o                         
  -4   3   8        135.99        127.06         2.03 o                         
  -3   3   8         29.91         35.43         1.19 o                         
  -2   3   8        213.69        218.47         1.85 o                         
  -1   3   8        255.03        250.59         1.48 o                         
   0   3   8       1707.91       1678.32         4.52 o                         
   1   3   8        254.65        248.70         1.94 o                         
   2   3   8        214.05        215.77         2.18 o                         
   3   3   8         29.93         32.46         1.27 o                         
   4   3   8        135.99        130.99         2.41 o                         
   5   3   8          6.13          7.71         1.48 o                         
   6   3   8         25.69         21.79         1.64 o                         
   7   3   8         17.16         20.65         2.09 o                         
  -7   4   8         17.36         24.12         3.28 o                         
  -6   4   8         88.68         98.09         2.99 o                         
  -5   4   8         38.07         33.57         2.59 o                         
  -4   4   8         13.75         12.11         0.96 o                         
  -3   4   8         15.79         11.11         0.86 o                         
  -2   4   8        388.59        411.34         3.08 o                         
  -1   4   8        171.54        169.35         1.55 o                         
   0   4   8          0.29          0.89         0.50 o                         
   1   4   8        171.48        170.84         1.99 o                         
   2   4   8        388.25        414.24         3.30 o                         
   3   4   8         15.80         11.07         1.05 o                         
   4   4   8         13.73         14.87         1.30 o                         
   5   4   8         38.05         37.91         1.80 o                         
   6   4   8         88.86         92.55         4.27 o                         
   7   4   8         17.36         23.43         4.49 o                         
  -6   5   8         40.04         48.86         2.54 o                         
  -5   5   8         14.70         18.79         1.79 o                         
  -4   5   8         67.57         71.68         1.91 o                         
  -3   5   8        590.56        583.95         4.42 o                         
  -2   5   8        166.81        170.92         2.29 o                         
  -1   5   8        131.67        128.56         2.00 o                         
   0   5   8          0.48          2.29         0.58 o                         
   1   5   8        131.21        127.22         1.95 o                         
   2   5   8        166.51        168.88         2.37 o                         
   3   5   8        589.89        593.37         4.56 o                         
   4   5   8         67.48         68.30         2.52 o                         
   5   5   8         14.68         16.21         1.59 o                         
   6   5   8         40.14         43.37         3.38 o                         
  -6   6   8          2.89          5.26         2.88 o                         
  -5   6   8          3.40          4.74         1.65 o                         
  -4   6   8         70.15         68.45         2.31 o                         
  -3   6   8         34.76         42.00         1.83 o                         
  -2   6   8        329.87        327.39         5.14 o                         
  -1   6   8         34.37         30.87         1.74 o                         
   0   6   8        254.50        270.71         2.82 o                         
   1   6   8         34.32         29.12         1.21 o                         
   2   6   8        329.75        319.83         4.85 o                         
   3   6   8         34.75         39.62         1.80 o                         
   4   6   8         70.08         69.51         2.38 o                         
   5   6   8          3.42          1.91         1.50 o                         
   6   6   8          2.89          2.79         4.11 o                         
  -5   7   8         28.89         33.45         3.24 o                         
  -4   7   8         46.87         46.00         2.44 o                         
  -3   7   8        262.76        261.92         4.50 o                         
  -2   7   8         71.01         65.83         2.19 o                         
  -1   7   8        128.07        125.76         2.46 o                         
   0   7   8        184.84        172.93         3.07 o                         
   1   7   8        127.71        123.10         2.96 o                         
   2   7   8         71.00         64.19         2.60 o                         
   3   7   8        263.19        262.74         4.13 o                         
   4   7   8         46.77         47.04         2.27 o                         
   5   7   8         28.83         38.77         7.02 o                         
  -4   8   8         42.74         36.25         3.60 o                         
  -3   8   8         18.15         14.74         1.80 o                         
  -2   8   8        158.08        162.26         3.46 o                         
  -1   8   8         14.53         14.67         2.10 o                         
   0   8   8        117.38        113.17         2.97 o                         
   1   8   8         14.55         12.51         1.40 o                         
   2   8   8        157.90        168.61         3.53 o                         
   3   8   8         18.18         17.80         1.67 o                         
   4   8   8         42.70         42.54         5.38 o                         
  -2   9   8         17.87         18.15         3.15 o                         
  -1   9   8         13.59         15.99         2.09 o                         
   0   9   8          0.10         -1.75         1.77 o                         
   1   9   8         13.62         16.84         2.19 o                         
   2   9   8         17.81         18.55         3.11 o                         
   1   0   9       1052.09       1069.21         3.69 o                         
   2   0   9        154.14        164.56         1.40 o                         
   3   0   9        232.35        222.51         2.36 o                         
   4   0   9          8.37          9.08         0.94 o                         
   5   0   9          1.45          1.50         1.19 o                         
   6   0   9          9.93          6.53         1.92 o                         
   7   0   9          6.17          9.60         2.37 o                         
  -7   1   9         43.31         43.62         4.76 o                         
  -6   1   9         44.57         46.93         2.87 o                         
  -5   1   9        128.47        128.62         3.14 o                         
  -4   1   9        156.48        152.16         2.01 o                         
  -3   1   9        520.06        522.41         2.91 o                         
  -2   1   9        307.07        307.17         2.12 o                         
  -1   1   9       1912.73       1882.02         8.82 o                         
   0   1   9         15.03         20.19         0.56 o                         
   1   1   9       1913.98       1884.64         4.88 o                         
   2   1   9        306.49        305.90         2.73 o                         
   3   1   9        519.41        516.85         3.33 o                         
   4   1   9        156.26        156.75         2.64 o                         
   5   1   9        128.57        128.96         2.88 o                         
   6   1   9         44.59         44.65         5.28 o                         
   7   1   9         43.30         43.12         3.43 o                         
  -7   2   9         30.14         41.16         4.73 o                         
  -6   2   9         45.88         44.46         2.07 o                         
  -5   2   9          1.09          1.02         0.75 o                         
  -4   2   9        199.89        193.12         2.11 o                         
  -3   2   9        274.27        244.28         2.07 o                         
  -2   2   9        305.55        302.18         2.19 o                         
  -1   2   9       1206.47       1233.15         3.84 o                         
   0   2   9        871.51        840.49         2.71 o                         
   1   2   9       1205.69       1234.16         3.79 o                         
   2   2   9        305.49        305.83         2.60 o                         
   3   2   9        274.47        241.33         3.65 o                         
   4   2   9        200.19        183.68         3.01 o                         
   5   2   9          1.09          1.05         1.00 o                         
   6   2   9         45.86         46.11         1.94 o                         
   7   2   9         30.23         33.14         2.30 o                         
  -7   3   9          5.26          7.22         2.59 o                         
  -6   3   9         78.13         77.26         3.06 o                         
  -5   3   9          8.43          9.11         1.42 o                         
  -4   3   9        132.50        126.29         2.93 o                         
  -3   3   9         73.86         61.36         1.24 o                         
  -2   3   9        142.69        147.47         1.54 o                         
  -1   3   9        398.44        384.19         2.09 o                         
   0   3   9          0.07          0.84         0.43 o                         
   1   3   9        398.96        380.05         2.41 o                         
   2   3   9        142.54        143.94         1.82 o                         
   3   3   9         74.16         59.44         1.39 o                         
   4   3   9        132.49        122.28         2.48 o                         
   5   3   9          8.45          6.64         1.20 o                         
   6   3   9         78.00         81.22         2.47 o                         
   7   3   9          5.26          9.09         1.94 o                         
  -7   4   9         35.87         39.33         3.65 o                         
  -6   4   9         18.45         22.32         1.99 o                         
  -5   4   9         25.69         26.97         1.76 o                         
  -4   4   9        174.51        155.14         2.21 o                         
  -3   4   9        332.07        320.14         4.41 o                         
  -2   4   9       1138.33       1140.45         4.72 o                         
  -1   4   9        304.71        311.95         2.34 o                         
   0   4   9         75.84         70.73         1.77 o                         
   1   4   9        304.79        309.14         2.45 o                         
   2   4   9       1138.50       1142.36         6.97 o                         
   3   4   9        332.01        315.93         3.14 o                         
   4   4   9        174.42        158.16         2.81 o                         
   5   4   9         25.62         27.39         1.65 o                         
   6   4   9         18.48         19.00         1.92 o                         
   7   4   9         35.89         18.75         4.39 o                         
  -6   5   9         22.49         22.60         2.50 o                         
  -5   5   9         31.96         36.79         2.09 o                         
  -4   5   9        143.33        142.04         2.50 o                         
  -3   5   9        687.83        679.24         5.73 o                         
  -2   5   9         62.93         67.30         1.74 o                         
  -1   5   9        325.92        337.70         3.33 o                         
   0   5   9          8.46          8.87         0.67 o                         
   1   5   9        325.96        343.76         3.09 o                         
   2   5   9         62.74         67.63         1.62 o                         
   3   5   9        687.98        690.96         8.39 o                         
   4   5   9        143.04        133.62         3.31 o                         
   5   5   9         31.99         36.29         2.07 o                         
   6   5   9         22.52         18.71         1.91 o                         
  -6   6   9         96.95        114.52         5.18 o                         
  -5   6   9          8.98         10.67         2.06 o                         
  -4   6   9        162.20        154.88         3.13 o                         
  -3   6   9        118.38        132.19         2.76 o                         
  -2   6   9        185.74        183.66         2.97 o                         
  -1   6   9        168.39        163.93         2.47 o                         
   0   6   9        298.24        277.45         5.49 o                         
   1   6   9        168.22        165.63         2.51 o                         
   2   6   9        185.44        181.08         3.17 o                         
   3   6   9        118.66        133.08         4.67 o                         
   4   6   9        162.29        158.69         3.25 o                         
   5   6   9          9.00          9.05         1.59 o                         
   6   6   9         97.07         94.32         6.99 o                         
  -5   7   9          6.14          4.58         2.14 o                         
  -4   7   9         37.02         37.01         2.06 o                         
  -3   7   9        718.66        676.02         6.33 o                         
  -2   7   9         18.22         22.50         2.09 o                         
  -1   7   9        139.05        137.77         2.53 o                         
   0   7   9          0.00          0.73         1.19 o                         
   1   7   9        138.89        135.36         3.50 o                         
   2   7   9         18.23         21.08         1.41 o                         
   3   7   9        718.35        702.79         7.85 o                         
   4   7   9         36.98         43.63         2.42 o                         
   5   7   9          6.13          3.93         2.81 o                         
  -4   8   9         27.93         31.44         4.42 o                         
  -3   8   9          6.91         12.84         1.76 o                         
  -2   8   9         97.35         92.47         3.07 o                         
  -1   8   9          2.62          5.25         1.39 o                         
   0   8   9         28.54         28.61         1.87 o                         
   1   8   9          2.61          2.24         1.32 o                         
   2   8   9         97.26         94.32         2.81 o                         
   3   8   9          6.87         13.38         1.60 o                         
   4   8   9         28.00         14.53         4.22 o                         
  -2   9   9         22.62         26.27         3.36 o                         
  -1   9   9          0.39          3.89         1.89 o                         
   0   9   9         17.99         20.48         1.94 o                         
   1   9   9          0.38          2.37         1.87 o                         
   2   9   9         22.64         20.94         3.13 o                         
   0   0  10        127.30        148.79         2.87 o                         
   1   0  10       2638.99       2639.11         5.37 o                         
   2   0  10        478.71        466.48         2.35 o                         
   3   0  10        127.43        125.85         1.61 o                         
   4   0  10         66.29         72.11         3.67 o                         
   5   0  10          5.96          7.45         1.30 o                         
   6   0  10          0.58          0.35         1.65 o                         
   7   0  10          0.54          1.27         3.10 o                         
  -7   1  10         47.97         54.53         4.98 o                         
  -6   1  10         11.36         14.04         2.18 o                         
  -5   1  10         32.11         27.39         1.48 o                         
  -4   1  10         18.28         18.93         0.84 o                         
  -3   1  10        140.52        146.54         1.75 o                         
  -2   1  10        463.28        478.40         2.41 o                         
  -1   1  10       2192.34       2198.57         6.33 o                         
   0   1  10       2865.39       2803.04         7.97 o                         
   1   1  10       2193.39       2207.74         7.71 o                         
   2   1  10        463.42        487.81         4.05 o                         
   3   1  10        140.14        144.25         1.83 o                         
   4   1  10         18.32         20.60         1.25 o                         
   5   1  10         32.10         28.98         1.61 o                         
   6   1  10         11.27         12.12         1.72 o                         
   7   1  10         48.05         54.08         3.71 o                         
  -7   2  10         34.68         38.22         4.66 o                         
  -6   2  10         13.14         16.11         1.63 o                         
  -5   2  10         54.31         49.90         1.49 o                         
  -4   2  10        347.54        347.01         2.80 o                         
  -3   2  10        466.03        460.66         2.81 o                         
  -2   2  10         49.60         50.07         1.28 o                         
  -1   2  10        518.54        524.02         2.63 o                         
   0   2  10        935.77        948.26         2.93 o                         
   1   2  10        517.91        523.50         2.53 o                         
   2   2  10         49.78         51.56         1.10 o                         
   3   2  10        466.59        450.55         3.64 o                         
   4   2  10        347.87        340.85         4.11 o                         
   5   2  10         54.36         53.81         1.81 o                         
   6   2  10         13.16         14.71         1.61 o                         
   7   2  10         34.73         45.74         3.39 o                         
  -7   3  10         26.73         31.33         4.67 o                         
  -6   3  10         42.12         41.44         2.48 o                         
  -5   3  10          5.07          5.65         0.97 o                         
  -4   3  10        340.53        327.90         3.44 o                         
  -3   3  10        407.22        399.83         3.71 o                         
  -2   3  10         27.30         26.69         0.77 o                         
  -1   3  10        305.24        305.28         2.19 o                         
   0   3  10        814.08        838.16         3.25 o                         
   1   3  10        305.27        305.37         2.20 o                         
   2   3  10         27.41         29.44         0.97 o                         
   3   3  10        407.03        401.21         3.29 o                         
   4   3  10        340.42        328.82         3.71 o                         
   5   3  10          5.08          5.20         1.18 o                         
   6   3  10         42.12         43.59         3.14 o                         
   7   3  10         26.66         34.88         2.43 o                         
  -7   4  10          7.59         11.51         4.59 o                         
  -6   4  10         51.69         57.57         3.59 o                         
  -5   4  10          0.86          0.36         1.26 o                         
  -4   4  10        383.02        357.94         3.23 o                         
  -3   4  10        242.27        237.10         2.48 o                         
  -2   4  10         66.29         76.01         1.35 o                         
  -1   4  10         33.20         30.24         0.88 o                         
   0   4  10        105.04        100.61         1.74 o                         
   1   4  10         32.97         31.56         0.93 o                         
   2   4  10         66.36         76.33         1.56 o                         
   3   4  10        242.17        237.99         4.78 o                         
   4   4  10        383.29        362.84         4.99 o                         
   5   4  10          0.85          1.58         1.31 o                         
   6   4  10         51.67         51.76         2.24 o                         
   7   4  10          7.55          8.60         4.04 o                         
  -6   5  10         83.32         85.70         3.53 o                         
  -5   5  10         15.17         13.40         1.67 o                         
  -4   5  10         92.81         89.08         2.10 o                         
  -3   5  10        888.32        862.29         5.01 o                         
  -2   5  10        184.70        182.27         3.09 o                         
  -1   5  10         38.87         35.68         1.44 o                         
   0   5  10        294.62        295.81         2.55 o                         
   1   5  10         38.90         36.02         1.20 o                         
   2   5  10        184.83        178.08         2.79 o                         
   3   5  10        888.55        872.79         7.12 o                         
   4   5  10         92.84         91.60         2.45 o                         
   5   5  10         15.20         13.53         1.55 o                         
   6   5  10         83.19         90.45         3.26 o                         
  -6   6  10         36.72         36.89         3.74 o                         
  -5   6  10         16.23         15.91         3.10 o                         
  -4   6  10          6.51          6.82         1.42 o                         
  -3   6  10         74.05         67.97         2.16 o                         
  -2   6  10        156.95        159.85         3.13 o                         
  -1   6  10        243.01        233.38         5.16 o                         
   0   6  10       1632.85       1636.97         6.78 o                         
   1   6  10        242.87        238.77         3.98 o                         
   2   6  10        157.19        155.51         2.81 o                         
   3   6  10         74.06         70.17         2.78 o                         
   4   6  10          6.47          7.94         1.88 o                         
   5   6  10         16.21         18.63         1.80 o                         
  -5   7  10          2.30          3.79         2.74 o                         
  -4   7  10         25.08         24.45         1.92 o                         
  -3   7  10         75.57         68.87         2.49 o                         
  -2   7  10         63.81         64.59         3.98 o                         
  -1   7  10         47.39         45.58         1.68 o                         
   0   7  10        116.29        107.61         3.12 o                         
   1   7  10         47.56         46.12         1.70 o                         
   2   7  10         63.78         62.98         1.97 o                         
   3   7  10         75.66         67.92         2.77 o                         
   4   7  10         25.03         22.19         1.85 o                         
   5   7  10          2.31          6.36         4.13 o                         
  -4   8  10         13.53         11.43         3.00 o                         
  -3   8  10         14.87         14.45         2.00 o                         
  -2   8  10         11.00         15.63         1.71 o                         
  -1   8  10         10.39         11.83         1.55 o                         
   0   8  10        185.48        177.62         3.44 o                         
   1   8  10         10.38         10.48         1.54 o                         
   2   8  10         10.96         13.72         1.67 o                         
   3   8  10         14.88         11.65         1.59 o                         
   4   8  10         13.49         11.09         3.94 o                         
  -2   9  10         47.60         45.00         3.86 o                         
  -1   9  10         20.25         26.13         2.29 o                         
   0   9  10         62.76         59.86         2.84 o                         
   1   9  10         20.25         22.45         2.24 o                         
   2   9  10         47.56         42.66         5.76 o                         
   1   0  11        211.82        208.50         2.47 o                         
   2   0  11         62.91         61.32         1.33 o                         
   3   0  11        209.29        187.91         1.80 o                         
   4   0  11       1503.51       1491.47         8.89 o                         
   5   0  11         34.76         30.01         1.79 o                         
   6   0  11         36.70         34.08         2.60 o                         
   7   0  11         63.17         61.93         5.22 o                         
  -7   1  11          2.61          6.61         3.27 o                         
  -6   1  11        109.32        114.13         4.84 o                         
  -5   1  11        132.98        129.64         2.34 o                         
  -4   1  11        171.70        168.12         1.92 o                         
  -3   1  11        112.84        124.33         1.42 o                         
  -2   1  11         75.82         77.59         1.20 o                         
  -1   1  11       1856.67       1849.07         5.89 o                         
   0   1  11       1055.12       1044.33         2.80 o                         
   1   1  11       1856.83       1844.38         5.18 o                         
   2   1  11         75.61         75.71         1.80 o                         
   3   1  11        112.92        126.43         2.11 o                         
   4   1  11        172.12        169.87         2.81 o                         
   5   1  11        132.77        134.45         2.82 o                         
   6   1  11        109.30        112.94         3.34 o                         
   7   1  11          2.60          5.09         2.42 o                         
  -7   2  11         20.36         22.08         4.31 o                         
  -6   2  11         99.49         96.30         3.89 o                         
  -5   2  11         28.44         25.14         1.22 o                         
  -4   2  11        452.69        421.28         3.08 o                         
  -3   2  11        287.52        274.65         2.20 o                         
  -2   2  11       1480.75       1502.34         4.85 o                         
  -1   2  11        126.85        140.20         1.34 o                         
   0   2  11         15.44         26.65         0.56 o                         
   1   2  11        126.66        136.59         1.35 o                         
   2   2  11       1480.58       1495.99         8.61 o                         
   3   2  11        287.36        282.36         2.94 o                         
   4   2  11        452.64        413.77         3.97 o                         
   5   2  11         28.47         28.08         1.47 o                         
   6   2  11         99.32         99.30         3.04 o                         
   7   2  11         20.40         28.52         2.65 o                         
  -7   3  11          0.80          6.43         3.70 o                         
  -6   3  11        181.52        184.25         5.29 o                         
  -5   3  11         33.12         29.35         1.32 o                         
  -4   3  11        347.59        363.34         3.93 o                         
  -3   3  11        145.63        152.64         2.10 o                         
  -2   3  11         59.58         52.07         0.99 o                         
  -1   3  11        552.22        567.63         2.71 o                         
   0   3  11        582.06        581.27         2.81 o                         
   1   3  11        553.31        570.97         3.00 o                         
   2   3  11         59.77         52.57         1.21 o                         
   3   3  11        145.56        153.59         2.13 o                         
   4   3  11        347.61        350.14         3.86 o                         
   5   3  11         33.24         28.64         1.59 o                         
   6   3  11        181.42        200.50         4.10 o                         
   7   3  11          0.80          4.22         1.88 o                         
  -7   4  11         52.34         54.76         4.03 o                         
  -6   4  11          8.28          9.64         2.61 o                         
  -5   4  11         38.32         34.90         2.44 o                         
  -4   4  11        281.37        272.02         3.11 o                         
  -3   4  11        416.78        402.21         4.02 o                         
  -2   4  11        275.13        277.17         2.39 o                         
  -1   4  11         74.90         81.05         1.46 o                         
   0   4  11        587.50        648.03         4.35 o                         
   1   4  11         74.76         79.69         1.50 o                         
   2   4  11        275.32        276.75         3.33 o                         
   3   4  11        417.25        400.49         3.57 o                         
   4   4  11        280.93        265.67         3.59 o                         
   5   4  11         38.29         36.79         1.80 o                         
   6   4  11          8.32         11.01         1.70 o                         
   7   4  11         52.31         51.32         5.62 o                         
  -6   5  11         40.47         44.52         2.96 o                         
  -5   5  11          8.40          9.93         1.85 o                         
  -4   5  11        326.21        316.98         3.61 o                         
  -3   5  11         32.70         37.74         1.36 o                         
  -2   5  11         62.97         62.77         1.74 o                         
  -1   5  11          9.59         11.48         1.23 o                         
   0   5  11         35.60         32.98         1.16 o                         
   1   5  11          9.64         10.37         0.80 o                         
   2   5  11         62.85         66.18         1.75 o                         
   3   5  11         32.91         36.50         1.51 o                         
   4   5  11        326.23        313.71         4.71 o                         
   5   5  11          8.39          7.69         1.43 o                         
   6   5  11         40.56         43.56         2.33 o                         
  -6   6  11        181.01        211.17        12.85 o                         
  -5   6  11          7.25          6.47         1.99 o                         
  -4   6  11        155.88        166.72         3.22 o                         
  -3   6  11         49.32         45.31         1.84 o                         
  -2   6  11          0.40          1.11         1.03 o                         
  -1   6  11         11.92         14.28         1.43 o                         
   0   6  11         85.86        109.54         2.05 o                         
   1   6  11         11.84         14.23         1.10 o                         
   2   6  11          0.40          0.70         0.94 o                         
   3   6  11         49.30         49.12         2.34 o                         
   4   6  11        155.96        160.48         3.46 o                         
   5   6  11          7.27          8.11         1.61 o                         
  -5   7  11          0.12         -0.89         3.74 o                         
  -4   7  11         78.63         75.13         2.83 o                         
  -3   7  11        300.66        298.33         4.32 o                         
  -2   7  11         16.17         13.56         1.65 o                         
  -1   7  11         46.37         42.71         1.70 o                         
   0   7  11         24.77         25.05         1.39 o                         
   1   7  11         46.35         43.09         1.77 o                         
   2   7  11         16.05         13.04         1.29 o                         
   3   7  11        300.72        305.92         4.98 o                         
   4   7  11         78.61         78.68         2.68 o                         
  -4   8  11         64.07         51.84         5.76 o                         
  -3   8  11         16.12         15.55         1.79 o                         
  -2   8  11          4.33          6.93         1.56 o                         
  -1   8  11         37.82         39.85         2.60 o                         
   0   8  11          8.67          6.56         1.82 o                         
   1   8  11         37.79         36.57         2.17 o                         
   2   8  11          4.34          6.13         2.16 o                         
   3   8  11         16.11         13.48         1.57 o                         
   4   8  11         64.12         56.27         5.90 o                         
  -2   9  11         20.67         20.98         4.66 o                         
  -1   9  11         18.27         22.73         2.52 o                         
   0   9  11         19.36         22.79         2.22 o                         
   1   9  11         18.21         17.31         2.17 o                         
   2   9  11         20.71         20.51         4.42 o                         
   0   0  12        121.16        120.33         2.32 o                         
   1   0  12          9.13         12.47         0.59 o                         
   2   0  12       1629.88       1652.01         8.43 o                         
   3   0  12         13.29         15.44         0.72 o                         
   4   0  12       1139.57       1148.28         7.96 o                         
   5   0  12        107.05         96.85         2.82 o                         
   6   0  12          0.73          2.62         1.68 o                         
   7   0  12         10.48         11.31         3.76 o                         
  -7   1  12          4.43         10.52         3.43 o                         
  -6   1  12        115.61        117.16         4.18 o                         
  -5   1  12         68.77         65.21         2.09 o                         
  -4   1  12        879.76        837.90         6.28 o                         
  -3   1  12        220.25        220.10         1.98 o                         
  -2   1  12        392.34        389.24         2.18 o                         
  -1   1  12       2245.02       2303.35         6.47 o                         
   0   1  12        987.28        972.91         4.35 o                         
   1   1  12       2246.93       2292.08         4.47 o                         
   2   1  12        392.22        394.72         7.78 o                         
   3   1  12        220.11        217.21         3.49 o                         
   4   1  12        879.98        849.76        20.06 o                         
   5   1  12         68.78         68.92         2.51 o                         
   6   1  12        115.58        112.65         3.37 o                         
   7   1  12          4.43          9.07         2.62 o                         
  -6   2  12         38.22         40.76         2.94 o                         
  -5   2  12          5.86          4.87         0.95 o                         
  -4   2  12        237.64        233.90         2.39 o                         
  -3   2  12         14.11         17.05         0.75 o                         
  -2   2  12       1277.89       1299.00         8.39 o                         
  -1   2  12        461.40        465.92         2.40 o                         
   0   2  12        174.64        167.38         1.25 o                         
   1   2  12        461.27        460.77         2.45 o                         
   2   2  12       1278.22       1292.82         5.42 o                         
   3   2  12         14.31         16.04         0.96 o                         
   4   2  12        237.79        215.73         2.95 o                         
   5   2  12          5.83          4.25         1.14 o                         
   6   2  12         38.30         42.16         2.57 o                         
   7   2  12          9.84         13.59         1.92 o                         
  -6   3  12        257.36        268.89         6.24 o                         
  -5   3  12         14.03         12.66         1.10 o                         
  -4   3  12        567.12        553.22         5.88 o                         
  -3   3  12         79.33         81.23         1.41 o                         
  -2   3  12        128.98        126.56         1.46 o                         
  -1   3  12        932.68       1002.70         6.48 o                         
   0   3  12         53.11         58.60         0.91 o                         
   1   3  12        931.98        987.38         3.96 o                         
   2   3  12        128.49        130.19         1.79 o                         
   3   3  12         79.32         80.57         1.82 o                         
   4   3  12        568.13        544.93         5.39 o                         
   5   3  12         14.01         14.06         1.34 o                         
   6   3  12        257.05        254.78         5.73 o                         
   7   3  12         18.70         22.46         2.20 o                         
  -7   4  12          8.54          8.94         4.04 o                         
  -6   4  12        127.77        124.97         4.77 o                         
  -5   4  12         40.13         42.18         1.97 o                         
  -4   4  12         56.72         52.85         2.00 o                         
  -3   4  12         75.84         75.90         1.54 o                         
  -2   4  12        138.53        142.31         2.00 o                         
  -1   4  12        243.52        253.04         2.27 o                         
   0   4  12         11.30         16.37         0.72 o                         
   1   4  12        243.08        258.57         2.74 o                         
   2   4  12        138.94        145.08         3.48 o                         
   3   4  12         75.87         76.25         1.88 o                         
   4   4  12         56.73         54.67         2.29 o                         
   5   4  12         40.19         45.30         2.24 o                         
   6   4  12        127.55        135.66         3.65 o                         
  -6   5  12         63.94         61.66         4.02 o                         
  -5   5  12          4.50          8.26         1.84 o                         
  -4   5  12        202.19        192.69         3.49 o                         
  -3   5  12        203.89        206.95         2.58 o                         
  -2   5  12        106.42        105.13         1.94 o                         
  -1   5  12         87.11         90.42         1.81 o                         
   0   5  12        322.59        317.63         3.22 o                         
   1   5  12         86.79         86.72         1.57 o                         
   2   5  12        106.59        105.60         1.97 o                         
   3   5  12        203.77        204.53         2.84 o                         
   4   5  12        202.19        192.97         3.34 o                         
   5   5  12          4.48          7.55         1.80 o                         
   6   5  12         64.02         69.27         3.74 o                         
  -6   6  12         26.65         27.69         3.55 o                         
  -5   6  12          5.30          7.47         2.04 o                         
  -4   6  12         51.95         51.78         2.09 o                         
  -3   6  12          6.79          7.68         1.10 o                         
  -2   6  12         21.46         22.44         1.75 o                         
  -1   6  12        247.38        237.19         2.96 o                         
   0   6  12         20.17         23.22         1.25 o                         
   1   6  12        247.38        235.74         3.62 o                         
   2   6  12         21.50         23.18         1.28 o                         
   3   6  12          6.83          8.05         1.29 o                         
   4   6  12         51.98         53.26         2.53 o                         
   5   6  12          5.33          8.95         1.62 o                         
  -5   7  12         43.49         43.39         5.39 o                         
  -4   7  12          7.62         10.04         2.27 o                         
  -3   7  12         32.64         34.00         3.08 o                         
  -2   7  12          6.84          9.89         1.83 o                         
  -1   7  12         23.13         21.11         1.36 o                         
   0   7  12         18.69         20.06         1.73 o                         
   1   7  12         23.09         21.49         1.37 o                         
   2   7  12          6.85          8.27         1.36 o                         
   3   7  12         32.58         31.82         1.95 o                         
   4   7  12          7.66         11.81         1.67 o                         
  -4   8  12         31.63         32.51         5.19 o                         
  -3   8  12          9.25          9.06         1.71 o                         
  -2   8  12         64.22         61.28         2.72 o                         
  -1   8  12        104.55        103.94         3.08 o                         
   0   8  12         37.63         43.89         2.60 o                         
   1   8  12        104.60        106.08         2.84 o                         
   2   8  12         64.24         67.26         2.59 o                         
   3   8  12          9.22          8.10         1.88 o                         
   4   8  12         31.64         24.00         4.57 o                         
  -2   9  12         10.25         10.66         4.16 o                         
  -1   9  12         14.54         20.62         3.95 o                         
   0   9  12          7.82         11.79         1.79 o                         
   1   9  12         14.51         13.09         2.05 o                         
   1   0  13       2282.53       2359.59         6.00 o                         
   2   0  13       2915.71       3064.00        18.30 o                         
   3   0  13        551.93        538.03         3.74 o                         
   4   0  13        137.24        130.79         2.94 o                         
   5   0  13        390.52        376.54         8.24 o                         
   6   0  13          3.76          6.79         1.60 o                         
   7   0  13          3.37         -0.39         3.04 o                         
  -7   1  13         24.29         36.12         4.44 o                         
  -6   1  13          0.71          0.90         1.45 o                         
  -5   1  13        741.22        734.18         6.55 o                         
  -4   1  13         66.63         66.75         1.47 o                         
  -3   1  13          1.85          3.05         0.52 o                         
  -2   1  13        613.79        653.64         3.23 o                         
  -1   1  13       2555.26       2688.27         7.25 o                         
   0   1  13        266.46        258.28         1.74 o                         
   1   1  13       2554.89       2683.27         5.55 o                         
   2   1  13        613.36        657.65         4.86 o                         
   3   1  13          1.87          0.67         0.73 o                         
   4   1  13         66.82         63.43         1.91 o                         
   5   1  13        741.66        734.14         6.37 o                         
   6   1  13          0.70          0.46         1.86 o                         
   7   1  13         24.35         33.28         2.84 o                         
  -6   2  13         53.02         58.33         3.28 o                         
  -5   2  13        294.66        280.09         3.90 o                         
  -4   2  13          6.07          4.24         0.74 o                         
  -3   2  13        171.86        165.77         1.75 o                         
  -2   2  13        281.30        289.53         2.19 o                         
  -1   2  13        369.89        380.59         3.45 o                         
   0   2  13        732.41        761.13         3.30 o                         
   1   2  13        370.78        379.09         3.99 o                         
   2   2  13        281.32        279.25         2.39 o                         
   3   2  13        172.20        167.67         2.35 o                         
   4   2  13          6.12          4.03         0.95 o                         
   5   2  13        294.57        276.65         3.71 o                         
   6   2  13         52.96         51.53         2.58 o                         
   7   2  13         19.04         26.16         2.53 o                         
  -6   3  13         39.32         48.40         4.47 o                         
  -5   3  13          3.17          4.24         1.16 o                         
  -4   3  13        216.76        208.44         2.60 o                         
  -3   3  13         31.87         34.00         1.02 o                         
  -2   3  13        450.83        443.33         3.05 o                         
  -1   3  13        563.66        582.43         2.79 o                         
   0   3  13          0.00          0.54         0.40 o                         
   1   3  13        563.42        589.91         3.12 o                         
   2   3  13        450.52        447.24         3.23 o                         
   3   3  13         31.97         36.39         1.24 o                         
   4   3  13        216.62        203.55         3.47 o                         
   5   3  13          3.18          4.15         1.31 o                         
   6   3  13         39.44         45.86         2.39 o                         
   7   3  13         22.25         27.27         2.36 o                         
  -7   4  13          4.71          1.35         3.71 o                         
  -6   4  13         36.31         35.83         3.20 o                         
  -5   4  13         38.36         40.69         1.97 o                         
  -4   4  13         97.84         98.57         3.43 o                         
  -3   4  13        164.89        163.66         3.46 o                         
  -2   4  13        408.99        398.60         3.28 o                         
  -1   4  13        320.64        335.73         3.52 o                         
   0   4  13        322.94        326.17         2.40 o                         
   1   4  13        320.64        330.79         4.16 o                         
   2   4  13        408.75        405.30         3.35 o                         
   3   4  13        164.77        162.45         2.62 o                         
   4   4  13         98.01         97.22         2.35 o                         
   5   4  13         38.36         40.05         1.88 o                         
   6   4  13         36.34         38.69         3.52 o                         
   7   4  13          4.71          8.04         3.88 o                         
  -6   5  13         50.49         48.05         4.01 o                         
  -5   5  13         14.22         11.13         2.73 o                         
  -4   5  13         90.31         92.50         2.14 o                         
  -3   5  13         86.07         85.33         1.78 o                         
  -2   5  13         63.71         66.64         1.64 o                         
  -1   5  13        395.93        403.49         3.81 o                         
   0   5  13         69.45         76.27         1.59 o                         
   1   5  13        395.85        410.01         3.19 o                         
   2   5  13         63.79         69.53         1.68 o                         
   3   5  13         86.10         82.41         2.65 o                         
   4   5  13         90.38         91.59         2.47 o                         
   5   5  13         14.22         16.39         2.25 o                         
   6   5  13         50.43         49.84         4.53 o                         
  -6   6  13          6.56          3.82         2.85 o                         
  -5   6  13          8.57          7.24         2.05 o                         
  -4   6  13          1.31          1.06         1.30 o                         
  -3   6  13         20.63         20.93         1.36 o                         
  -2   6  13         15.63         18.38         1.31 o                         
  -1   6  13        231.93        228.73         2.93 o                         
   0   6  13          0.22          1.39         0.91 o                         
   1   6  13        231.92        221.75         3.18 o                         
   2   6  13         15.55         12.64         1.13 o                         
   3   6  13         20.75         19.83         1.36 o                         
   4   6  13          1.30          2.43         1.30 o                         
   5   6  13          8.56         10.65         1.71 o                         
  -5   7  13          9.50          3.43         4.00 o                         
  -4   7  13          5.07          5.55         1.75 o                         
  -3   7  13         28.14         32.54         1.95 o                         
  -2   7  13         37.07         35.17         1.77 o                         
  -1   7  13         22.27         23.77         1.42 o                         
   0   7  13         25.78         28.17         1.46 o                         
   1   7  13         22.23         21.41         1.37 o                         
   2   7  13         37.00         39.07         1.87 o                         
   3   7  13         28.14         25.48         1.81 o                         
   4   7  13          5.08          5.90         1.55 o                         
  -3   8  13         25.40         27.36         2.34 o                         
  -2   8  13         38.53         40.78         2.41 o                         
  -1   8  13          5.87          3.61         1.43 o                         
   0   8  13         39.29         40.04         2.02 o                         
   1   8  13          5.93          9.76         1.55 o                         
   2   8  13         38.54         39.41         2.17 o                         
   3   8  13         25.43         28.62         3.23 o                         
   4   8  13         16.21         15.47         4.57 o                         
  -1   9  13          9.30         10.85         2.37 o                         
   0   9  13         26.19         33.02         2.38 o                         
   1   9  13          9.27         12.05         2.36 o                         
   0   0  14          9.93         11.78         0.68 o                         
   1   0  14       1366.96       1327.40         3.65 o                         
   2   0  14         31.00         21.52         0.70 o                         
   3   0  14         75.48         82.88         1.67 o                         
   4   0  14        194.94        189.31         4.35 o                         
   5   0  14         79.69         75.37         2.68 o                         
   6   0  14         33.63         29.19         2.28 o                         
   7   0  14          0.86          6.40         3.27 o                         
  -7   1  14         19.70         21.81         4.06 o                         
  -6   1  14         18.23         17.85         1.87 o                         
  -5   1  14        305.91        296.57         5.91 o                         
  -4   1  14         75.81         75.39         2.50 o                         
  -3   1  14        169.53        168.94         1.97 o                         
  -2   1  14       1798.34       1859.84         5.03 o                         
  -1   1  14        318.03        304.35         2.68 o                         
   0   1  14        109.85        110.41         1.29 o                         
   1   1  14        318.44        310.61         1.76 o                         
   2   1  14       1797.81       1871.57         7.20 o                         
   3   1  14        168.97        165.81         2.53 o                         
   4   1  14         75.78         67.81         1.97 o                         
   5   1  14        305.85        303.57         4.35 o                         
   6   1  14         18.29         20.63         2.03 o                         
   7   1  14         19.72         23.39         2.64 o                         
  -6   2  14         12.92         13.34         3.15 o                         
  -5   2  14         71.38         60.94         1.90 o                         
  -4   2  14        256.61        240.97         2.87 o                         
  -3   2  14         92.02         89.50         1.61 o                         
  -2   2  14         15.68         26.71         0.82 o                         
  -1   2  14        838.27        894.47         2.97 o                         
   0   2  14        122.01        121.25         1.20 o                         
   1   2  14        838.89        890.45         5.14 o                         
   2   2  14         15.64         25.37         1.51 o                         
   3   2  14         92.19         89.64         1.80 o                         
   4   2  14        256.64        243.40         3.38 o                         
   5   2  14         71.32         62.05         2.58 o                         
   6   2  14         12.85         11.51         1.51 o                         
   7   2  14          8.58         11.61         1.95 o                         
  -6   3  14         52.59         62.29         4.96 o                         
  -5   3  14        594.44        608.28         5.89 o                         
  -4   3  14        163.19        155.43         4.69 o                         
  -3   3  14          5.73          8.70         0.77 o                         
  -2   3  14        185.48        174.82         1.98 o                         
  -1   3  14         35.41         42.36         0.87 o                         
   0   3  14         24.35         28.38         0.86 o                         
   1   3  14         35.30         40.73         0.95 o                         
   2   3  14        185.26        167.79         2.65 o                         
   3   3  14          5.73          5.79         0.86 o                         
   4   3  14        163.23        154.03         2.70 o                         
   5   3  14        594.52        601.28         7.60 o                         
   6   3  14         52.60         54.03         2.73 o                         
   7   3  14          2.62          2.76         2.56 o                         
  -6   4  14         28.31         39.05         4.70 o                         
  -5   4  14         69.18         71.24         2.16 o                         
  -4   4  14         30.38         30.39         1.46 o                         
  -3   4  14         96.12         89.23         2.44 o                         
  -2   4  14          0.83          2.83         0.73 o                         
  -1   4  14        735.20        773.04         5.14 o                         
   0   4  14        292.92        312.01         2.36 o                         
   1   4  14        734.98        761.17         4.28 o                         
   2   4  14          0.83          2.34         0.89 o                         
   3   4  14         95.99         91.83         1.88 o                         
   4   4  14         30.29         29.79         1.56 o                         
   5   4  14         69.19         68.65         3.57 o                         
   6   4  14         28.35         31.25         2.00 o                         
   7   4  14         10.81         10.53         4.21 o                         
  -6   5  14          0.01         -0.84         2.65 o                         
  -5   5  14          8.29          9.08         1.56 o                         
  -4   5  14         20.88         20.47         1.75 o                         
  -3   5  14         86.01         83.54         1.90 o                         
  -2   5  14        211.78        201.14         2.63 o                         
  -1   5  14          0.93          2.72         0.93 o                         
   0   5  14         38.52         31.26         1.24 o                         
   1   5  14          0.94          1.79         0.74 o                         
   2   5  14        211.81        206.73         4.69 o                         
   3   5  14         85.82         88.82         2.00 o                         
   4   5  14         20.81         22.75         1.58 o                         
   5   5  14          8.30          9.17         1.51 o                         
   6   5  14          0.01          1.20         1.64 o                         
  -5   6  14          1.34          5.48         2.10 o                         
  -4   6  14         13.48         14.69         1.50 o                         
  -3   6  14         22.26         21.91         1.62 o                         
  -2   6  14         22.11         22.48         1.40 o                         
  -1   6  14         77.88         72.57         1.80 o                         
   0   6  14         70.36         70.61         1.78 o                         
   1   6  14         77.94         78.37         2.06 o                         
   2   6  14         22.18         20.05         1.25 o                         
   3   6  14         22.28         21.99         1.41 o                         
   4   6  14         13.55         17.56         2.19 o                         
   5   6  14          1.33          0.46         1.58 o                         
  -5   7  14         16.78         27.73         4.91 o                         
  -4   7  14          9.44         11.33         2.65 o                         
  -3   7  14         12.68         14.46         1.79 o                         
  -2   7  14          6.77          9.37         1.64 o                         
  -1   7  14         28.10         27.65         1.62 o                         
   0   7  14         52.97         52.22         1.80 o                         
   1   7  14         27.99         27.71         1.50 o                         
   2   7  14          6.77          7.77         1.41 o                         
   3   7  14         12.65          8.06         1.86 o                         
   4   7  14          9.44         12.84         1.74 o                         
  -3   8  14         29.05         25.18         2.66 o                         
  -2   8  14          8.05          6.69         2.10 o                         
  -1   8  14          3.89          4.53         1.40 o                         
   0   8  14         12.30         14.57         1.62 o                         
   1   8  14          3.90          6.57         1.49 o                         
   2   8  14          8.05          6.76         1.61 o                         
   3   8  14         29.04         26.48         4.00 o                         
   4   8  14          4.13          6.61         4.00 o                         
  -1   9  14         10.98          9.14         3.95 o                         
   0   9  14          5.26          4.52         2.11 o                         
   1   9  14         11.01          8.87         2.31 o                         
   1   0  15       1688.38       1757.95         7.82 o                         
   2   0  15       3016.15       3219.99         7.33 o                         
   3   0  15        244.73        230.73         3.07 o                         
   4   0  15        645.92        601.48         6.12 o                         
   5   0  15          0.25          0.33         1.49 o                         
   6   0  15         81.83         85.74         4.05 o                         
   7   0  15          3.25          7.99         3.77 o                         
  -7   1  15          9.91         11.38         3.68 o                         
  -6   1  15         59.52         57.12         2.61 o                         
  -5   1  15       2583.76       2562.30        13.45 o                         
  -4   1  15         30.51         29.89         1.29 o                         
  -3   1  15        156.46        152.70         1.86 o                         
  -2   1  15          5.72          7.29         0.50 o                         
  -1   1  15       4773.56       4966.67        11.44 o                         
   0   1  15       1737.83       1727.98         4.33 o                         
   1   1  15       4773.76       4987.06         7.61 o                         
   2   1  15          5.72          5.41         0.72 o                         
   3   1  15        156.54        158.50         2.53 o                         
   4   1  15         30.37         27.60         1.65 o                         
   5   1  15       2583.63       2562.10        12.07 o                         
   6   1  15         59.66         57.84         3.24 o                         
   7   1  15          9.92         16.53         3.41 o                         
  -6   2  15         87.64         76.30         5.31 o                         
  -5   2  15        390.41        394.45         4.14 o                         
  -4   2  15        195.14        193.37         3.37 o                         
  -3   2  15         33.84         29.33         1.06 o                         
  -2   2  15       1037.66       1099.16         7.02 o                         
  -1   2  15        497.60        517.73         2.92 o                         
   0   2  15        111.96        108.54         1.33 o                         
   1   2  15        497.52        521.71         2.72 o                         
   2   2  15       1037.00       1104.48         4.80 o                         
   3   2  15         33.95         29.45         1.18 o                         
   4   2  15        194.99        200.31         3.45 o                         
   5   2  15        390.19        385.16         4.42 o                         
   6   2  15         87.87         88.52         2.59 o                         
   7   2  15          1.36          2.62         1.95 o                         
  -6   3  15         45.85         43.48         3.14 o                         
  -5   3  15         70.56         68.36         2.08 o                         
  -4   3  15        110.05        109.18         2.20 o                         
  -3   3  15         29.75         31.91         1.18 o                         
  -2   3  15         69.19         77.03         1.46 o                         
  -1   3  15        233.64        219.66         2.24 o                         
   0   3  15        658.54        666.03         3.04 o                         
   1   3  15        234.35        221.92         2.00 o                         
   2   3  15         69.03         79.12         1.50 o                         
   3   3  15         29.86         33.90         1.52 o                         
   4   3  15        110.22        100.18         2.28 o                         
   5   3  15         70.45         66.05         2.25 o                         
   6   3  15         45.81         39.47         2.07 o                         
   7   3  15         17.83         18.46         3.03 o                         
  -6   4  15         83.96         75.29         5.73 o                         
  -5   4  15        141.81        140.19         2.86 o                         
  -4   4  15         57.74         54.19         1.92 o                         
  -3   4  15          7.94          6.26         1.08 o                         
  -2   4  15        157.60        157.54         2.56 o                         
  -1   4  15         78.61         84.08         1.53 o                         
   0   4  15         43.63         41.53         0.99 o                         
   1   4  15         78.52         80.20         1.63 o                         
   2   4  15        157.75        159.57         2.20 o                         
   3   4  15          7.91          6.47         0.90 o                         
   4   4  15         57.87         54.44         1.90 o                         
   5   4  15        141.89        143.37         3.45 o                         
   6   4  15         83.90         87.38         3.23 o                         
  -6   5  15         11.91          8.55         3.99 o                         
  -5   5  15         20.11         23.52         2.27 o                         
  -4   5  15          9.28          7.89         1.26 o                         
  -3   5  15         64.41         59.33         1.85 o                         
  -2   5  15         80.07         78.06         1.77 o                         
  -1   5  15        180.23        175.25         2.66 o                         
   0   5  15         24.97         25.29         1.10 o                         
   1   5  15        180.35        171.25         2.26 o                         
   2   5  15         79.91         81.07         1.97 o                         
   3   5  15         64.43         61.97         1.99 o                         
   4   5  15          9.23         11.21         1.38 o                         
   5   5  15         20.12         20.03         1.74 o                         
   6   5  15         11.88         14.31         1.92 o                         
  -5   6  15         11.47         14.73         2.27 o                         
  -4   6  15          1.33          0.56         1.80 o                         
  -3   6  15          6.54          7.36         2.42 o                         
  -2   6  15         84.49         86.00         2.21 o                         
  -1   6  15         10.19          9.99         1.07 o                         
   0   6  15         58.73         49.98         1.75 o                         
   1   6  15         10.23          7.24         1.02 o                         
   2   6  15         84.42         83.20         2.00 o                         
   3   6  15          6.56          7.33         1.16 o                         
   4   6  15          1.33          4.31         1.41 o                         
   5   6  15         11.49         14.91         1.80 o                         
  -5   7  15         38.68         28.08         4.97 o                         
  -4   7  15          3.55          6.18         1.79 o                         
  -3   7  15          5.97         10.82         2.12 o                         
  -2   7  15         74.79         73.31         2.56 o                         
  -1   7  15         43.80         48.29         2.21 o                         
   0   7  15          2.57          3.26         1.10 o                         
   1   7  15         43.84         45.95         2.17 o                         
   2   7  15         74.84         67.24         2.52 o                         
   3   7  15          5.96         10.01         1.53 o                         
   4   7  15          3.57          4.11         1.77 o                         
  -3   8  15         19.14         21.56         2.81 o                         
  -2   8  15          8.30         12.54         2.78 o                         
  -1   8  15         32.47         38.02         2.01 o                         
   0   8  15          3.31          2.67         1.90 o                         
   1   8  15         32.44         36.92         2.05 o                         
   2   8  15          8.29         11.66         1.49 o                         
   3   8  15         19.12         17.45         2.15 o                         
   0   9  15          8.93          8.65         2.27 o                         
   1   9  15         28.01         33.04         2.86 o                         
   0   0  16        394.02        450.82         5.41 o                         
   1   0  16         88.97         88.25         2.47 o                         
   2   0  16       2072.23       2091.19         6.75 o                         
   3   0  16         78.99         82.99         1.38 o                         
   4   0  16       2042.58       1979.73        11.09 o                         
   5   0  16        587.62        571.35         6.63 o                         
   6   0  16        324.97        333.23         6.63 o                         
   7   0  16          2.02         -1.18         3.04 o                         
  -7   1  16          4.02         -2.36         3.36 o                         
  -6   1  16        111.69        121.40         4.28 o                         
  -5   1  16        414.57        399.73         8.14 o                         
  -4   1  16          0.38         -0.22         0.82 o                         
  -3   1  16        112.44        113.26         1.89 o                         
  -2   1  16        180.84        180.14         1.94 o                         
  -1   1  16       1159.69       1210.21         3.50 o                         
   0   1  16          0.21          1.45         0.40 o                         
   1   1  16       1158.73       1223.45         3.72 o                         
   2   1  16        181.25        185.03         3.07 o                         
   3   1  16        112.37        118.88         2.26 o                         
   4   1  16          0.37          0.70         0.99 o                         
   5   1  16        414.76        400.29         5.03 o                         
   6   1  16        111.61        105.53         3.43 o                         
   7   1  16          4.03          7.41         2.13 o                         
  -7   2  16          2.47          0.52         3.46 o                         
  -6   2  16         91.61         83.45         6.15 o                         
  -5   2  16        160.24        160.90         3.16 o                         
  -4   2  16        301.74        303.05         4.90 o                         
  -3   2  16        107.05        102.02         2.00 o                         
  -2   2  16        732.81        793.52         3.64 o                         
  -1   2  16        226.51        226.50         2.00 o                         
   0   2  16          1.05          1.75         0.38 o                         
   1   2  16        226.50        223.85         1.71 o                         
   2   2  16        732.47        786.37         4.63 o                         
   3   2  16        107.15        108.23         2.27 o                         
   4   2  16        302.04        295.44         3.55 o                         
   5   2  16        160.28        158.74         2.98 o                         
   6   2  16         91.63         93.84         2.66 o                         
   7   2  16          2.49          3.13         2.45 o                         
  -6   3  16        119.85        116.60         6.34 o                         
  -5   3  16        437.81        425.79         6.99 o                         
  -4   3  16        157.38        155.35         2.59 o                         
  -3   3  16         84.58         89.30         3.58 o                         
  -2   3  16        214.01        217.36         2.22 o                         
  -1   3  16        796.76        799.68         5.64 o                         
   0   3  16          0.63          0.44         0.43 o                         
   1   3  16        797.28        809.07         4.66 o                         
   2   3  16        214.43        213.99         2.35 o                         
   3   3  16         84.57         83.68         1.88 o                         
   4   3  16        157.04        151.07         3.25 o                         
   5   3  16        437.88        435.40         4.87 o                         
   6   3  16        119.89        128.20         3.68 o                         
   7   3  16         13.38         21.20         3.11 o                         
  -6   4  16         25.71         21.42         4.14 o                         
  -5   4  16         94.18         97.98         2.49 o                         
  -4   4  16         56.60         52.15         1.80 o                         
  -3   4  16          1.72          2.18         0.93 o                         
  -2   4  16         92.52         96.25         1.90 o                         
  -1   4  16        101.89        101.44         1.78 o                         
   0   4  16        189.56        182.69         2.12 o                         
   1   4  16        101.60         99.23         1.55 o                         
   2   4  16         92.26         94.53         1.97 o                         
   3   4  16          1.75          2.24         0.86 o                         
   4   4  16         56.67         58.71         2.02 o                         
   5   4  16         94.00        100.85         3.97 o                         
   6   4  16         25.71         26.32         1.99 o                         
  -6   5  16         77.66         79.94         6.63 o                         
  -5   5  16         16.77         16.63         1.78 o                         
  -4   5  16         51.40         47.78         1.87 o                         
  -3   5  16         41.07         43.22         1.69 o                         
  -2   5  16         96.22         87.94         3.01 o                         
  -1   5  16        230.17        226.12         2.66 o                         
   0   5  16        294.44        298.82         4.29 o                         
   1   5  16        230.44        229.43         3.06 o                         
   2   5  16         96.26         92.61         1.92 o                         
   3   5  16         41.12         45.25         1.59 o                         
   4   5  16         51.42         49.26         2.93 o                         
   5   5  16         16.75         16.47         1.97 o                         
   6   5  16         77.59         85.57         4.25 o                         
  -5   6  16         15.82         20.64         3.06 o                         
  -4   6  16         25.71         26.90         1.96 o                         
  -3   6  16          8.65         12.56         1.73 o                         
  -2   6  16        150.89        149.47         3.16 o                         
  -1   6  16         60.51         61.86         1.92 o                         
   0   6  16        149.06        139.16         2.62 o                         
   1   6  16         60.52         57.87         1.70 o                         
   2   6  16        151.02        154.31         3.64 o                         
   3   6  16          8.65          7.95         1.20 o                         
   4   6  16         25.72         25.86         1.80 o                         
   5   6  16         15.89         23.18         2.03 o                         
  -4   7  16          8.97         12.32         2.30 o                         
  -3   7  16          3.34          6.19         1.88 o                         
  -2   7  16         17.33         18.00         1.77 o                         
  -1   7  16          0.05          0.37         1.17 o                         
   0   7  16          4.08          2.55         1.08 o                         
   1   7  16          0.05         -0.10         1.47 o                         
   2   7  16         17.35         22.37         1.96 o                         
   3   7  16          3.33          3.84         1.41 o                         
   4   7  16          8.97         10.98         1.74 o                         
  -3   8  16          2.54          4.96         2.59 o                         
  -2   8  16         13.09         16.89         2.99 o                         
  -1   8  16         35.21         38.87         2.29 o                         
   0   8  16         36.89         39.83         2.82 o                         
   1   8  16         35.13         35.10         2.04 o                         
   2   8  16         13.06         13.39         1.71 o                         
   3   8  16          2.52          6.21         1.95 o                         
   0   9  16         25.12         20.86         4.45 o                         
   1   9  16          4.80          6.56         2.30 o                         
   1   0  17         16.63         16.92         0.75 o                         
   2   0  17        300.63        328.05         1.98 o                         
   3   0  17          4.61          3.40         0.76 o                         
   4   0  17       1667.62       1656.68        10.30 o                         
   5   0  17        938.93        902.43         8.36 o                         
   6   0  17        239.27        235.16         6.03 o                         
   7   0  17          1.02          5.94         3.34 o                         
  -7   1  17         17.66         20.30         4.19 o                         
  -6   1  17         98.98         99.55         4.70 o                         
  -5   1  17        587.00        606.20         8.25 o                         
  -4   1  17        207.10        188.89         3.12 o                         
  -3   1  17        269.40        273.97         2.67 o                         
  -2   1  17        135.13        130.83         1.81 o                         
  -1   1  17        151.00        173.93         1.96 o                         
   0   1  17        372.62        382.18         2.04 o                         
   1   1  17        151.32        178.38         2.26 o                         
   2   1  17        135.40        134.15         1.96 o                         
   3   1  17        269.77        277.35         4.07 o                         
   4   1  17        206.82        199.07         3.25 o                         
   5   1  17        586.38        610.72         6.08 o                         
   6   1  17         98.95        101.49         3.46 o                         
   7   1  17         17.63         17.71         2.34 o                         
  -7   2  17         37.13         44.60         5.02 o                         
  -6   2  17        147.11        154.64         5.01 o                         
  -5   2  17         33.99         31.28         2.09 o                         
  -4   2  17        743.12        737.51         5.97 o                         
  -3   2  17        346.24        336.06         4.37 o                         
  -2   2  17         99.56        104.45         1.62 o                         
  -1   2  17          1.21          3.07         0.42 o                         
   0   2  17         91.74         86.82         1.24 o                         
   1   2  17          1.25          2.84         0.46 o                         
   2   2  17         99.64        105.30         1.71 o                         
   3   2  17        346.29        333.15         3.92 o                         
   4   2  17        742.99        726.28         6.25 o                         
   5   2  17         33.95         37.94         1.75 o                         
   6   2  17        147.27        149.47         4.10 o                         
   7   2  17         37.08         53.09         3.30 o                         
  -6   3  17        116.81        114.85         6.39 o                         
  -5   3  17         77.63         74.15         2.84 o                         
  -4   3  17        396.54        359.47         3.81 o                         
  -3   3  17         37.29         31.58         1.40 o                         
  -2   3  17         46.67         49.74         1.35 o                         
  -1   3  17        156.96        160.36         1.79 o                         
   0   3  17         82.30         89.03         1.16 o                         
   1   3  17        156.64        171.54         1.96 o                         
   2   3  17         46.61         47.78         1.19 o                         
   3   3  17         37.42         30.89         1.33 o                         
   4   3  17        396.54        376.46         4.67 o                         
   5   3  17         77.67         79.94         2.35 o                         
   6   3  17        116.89        126.29         3.66 o                         
   7   3  17         16.79         16.90         3.00 o                         
  -6   4  17         53.32         47.05         4.75 o                         
  -5   4  17         62.06         67.92         2.79 o                         
  -4   4  17        273.23        257.34         3.49 o                         
  -3   4  17        127.10        124.52         2.67 o                         
  -2   4  17         12.72         16.20         1.20 o                         
  -1   4  17         70.05         75.21         1.68 o                         
   0   4  17        333.59        331.01         2.81 o                         
   1   4  17         70.12         69.97         1.35 o                         
   2   4  17         12.68         14.35         0.96 o                         
   3   4  17        127.01        126.12         2.48 o                         
   4   4  17        273.36        259.76         3.69 o                         
   5   4  17         62.05         58.56         2.21 o                         
   6   4  17         53.26         52.17         2.69 o                         
  -6   5  17        123.03        130.12         7.59 o                         
  -5   5  17          7.57          7.16         1.91 o                         
  -4   5  17          7.85         11.60         1.43 o                         
  -3   5  17         24.31         25.28         1.46 o                         
  -2   5  17        114.97        111.28         2.84 o                         
  -1   5  17         25.60         20.29         1.10 o                         
   0   5  17         43.37         41.03         1.51 o                         
   1   5  17         25.62         22.66         1.16 o                         
   2   5  17        114.92        112.98         2.10 o                         
   3   5  17         24.31         23.50         1.33 o                         
   4   5  17          7.89          9.22         1.38 o                         
   5   5  17          7.56          3.72         1.43 o                         
   6   5  17        122.99        126.80        15.88 o                         
  -5   6  17         15.94         17.64         2.34 o                         
  -4   6  17          3.64          3.71         1.66 o                         
  -3   6  17         32.60         31.35         2.22 o                         
  -2   6  17         26.19         25.93         2.43 o                         
  -1   6  17        133.43        139.12         3.19 o                         
   0   6  17        196.53        185.54         3.49 o                         
   1   6  17        133.26        140.76         3.07 o                         
   2   6  17         26.24         26.48         1.80 o                         
   3   6  17         32.57         35.42         1.64 o                         
   4   6  17          3.64          3.03         1.46 o                         
   5   6  17         15.96         17.26         1.88 o                         
  -4   7  17         42.06         43.96         2.92 o                         
  -3   7  17          0.50          1.04         1.58 o                         
  -2   7  17          2.90          3.75         1.53 o                         
  -1   7  17         13.34         14.79         1.66 o                         
   0   7  17          0.87          2.69         1.13 o                         
   1   7  17         13.36          9.53         1.54 o                         
   2   7  17          2.86          3.13         1.32 o                         
   3   7  17          0.50          0.40         2.14 o                         
   4   7  17         42.05         49.62         3.10 o                         
  -3   8  17          6.51          5.87         2.72 o                         
  -2   8  17         22.55         26.75         3.37 o                         
  -1   8  17         17.68         20.90         2.04 o                         
   0   8  17          2.58          3.69         1.29 o                         
   1   8  17         17.68         21.48         1.84 o                         
   2   8  17         22.60         19.98         1.82 o                         
   3   8  17          6.52          8.64         2.26 o                         
   1   9  17          4.22          7.73         4.10 o                         
   0   0  18         18.64         18.44         0.91 o                         
   1   0  18        779.82        831.54         5.81 o                         
   2   0  18        195.95        200.09         1.87 o                         
   3   0  18        125.96        140.72         3.63 o                         
   4   0  18        586.99        562.73         7.90 o                         
   5   0  18         46.83         41.67         3.02 o                         
   6   0  18        228.83        211.09         4.69 o                         
   7   0  18          0.51          0.92         2.27 o                         
  -7   1  18         32.66         31.08         4.73 o                         
  -6   1  18         79.19         72.92         2.95 o                         
  -5   1  18          9.97         11.24         1.70 o                         
  -4   1  18        305.38        306.36         5.58 o                         
  -3   1  18         86.67         86.66         1.90 o                         
  -2   1  18         58.96         54.68         1.34 o                         
  -1   1  18       2546.61       2697.22         5.75 o                         
   0   1  18         38.68         49.49         1.06 o                         
   1   1  18       2548.18       2709.49         6.48 o                         
   2   1  18         58.75         54.27         1.27 o                         
   3   1  18         87.14         88.37         2.06 o                         
   4   1  18        305.37        300.27         4.11 o                         
   5   1  18         10.00          5.70         1.42 o                         
   6   1  18         79.20         81.84         3.79 o                         
   7   1  18         32.60         38.02         2.83 o                         
  -7   2  18         20.17         20.94         4.38 o                         
  -6   2  18        157.98        163.85         4.91 o                         
  -5   2  18         96.19         94.46         3.05 o                         
  -4   2  18        344.83        336.33         7.81 o                         
  -3   2  18        413.52        417.75         6.57 o                         
  -2   2  18        385.09        392.49         3.51 o                         
  -1   2  18        372.30        400.05         3.57 o                         
   0   2  18        532.33        580.91         2.58 o                         
   1   2  18        372.28        396.88         3.70 o                         
   2   2  18        384.58        395.68         4.04 o                         
   3   2  18        413.74        411.37         5.73 o                         
   4   2  18        344.87        332.53         3.83 o                         
   5   2  18         96.23        102.86         3.70 o                         
   6   2  18        157.83        150.96         3.29 o                         
   7   2  18         20.17         20.50         2.18 o                         
  -6   3  18         39.00         28.86         2.87 o                         
  -5   3  18          8.22         10.76         1.87 o                         
  -4   3  18         13.88         13.09         1.94 o                         
  -3   3  18         42.17         42.39         1.79 o                         
  -2   3  18         66.30         59.95         1.46 o                         
  -1   3  18         12.71          6.70         0.62 o                         
   0   3  18        703.39        705.15         3.52 o                         
   1   3  18         12.70          6.43         0.61 o                         
   2   3  18         66.11         60.04         1.32 o                         
   3   3  18         42.26         37.22         1.43 o                         
   4   3  18         13.97         14.65         1.32 o                         
   5   3  18          8.23          9.22         1.38 o                         
   6   3  18         39.04         35.45         2.32 o                         
   7   3  18         12.39         12.65         4.10 o                         
  -6   4  18         26.17         33.85         4.60 o                         
  -5   4  18          6.32          4.98         1.68 o                         
  -4   4  18         30.11         32.80         1.80 o                         
  -3   4  18         46.73         46.31         1.60 o                         
  -2   4  18         17.37         12.71         1.14 o                         
  -1   4  18         51.53         48.87         1.25 o                         
   0   4  18         14.75         18.81         1.02 o                         
   1   4  18         51.38         49.44         1.18 o                         
   2   4  18         17.39         15.08         0.98 o                         
   3   4  18         46.81         48.78         1.57 o                         
   4   4  18         30.10         29.09         2.36 o                         
   5   4  18          6.29          6.91         1.39 o                         
   6   4  18         26.17         23.89         2.33 o                         
  -6   5  18         35.14         41.54         5.24 o                         
  -5   5  18         24.57         26.70         2.32 o                         
  -4   5  18         10.50         13.75         1.40 o                         
  -3   5  18        169.96        157.56         2.80 o                         
  -2   5  18        225.93        216.29         3.71 o                         
  -1   5  18        203.81        201.11         4.82 o                         
   0   5  18        857.48        842.67         6.13 o                         
   1   5  18        203.86        198.71         2.62 o                         
   2   5  18        225.98        223.52         3.46 o                         
   3   5  18        169.68        159.24         2.66 o                         
   4   5  18         10.48         11.72         1.46 o                         
   5   5  18         24.58         27.90         1.91 o                         
  -5   6  18         20.40         23.60         2.46 o                         
  -4   6  18         42.70         51.40         2.44 o                         
  -3   6  18         28.04         28.63         1.68 o                         
  -2   6  18        143.60        146.99         3.19 o                         
  -1   6  18         78.42         72.30         3.21 o                         
   0   6  18         48.54         46.96         1.73 o                         
   1   6  18         78.45         73.68         1.89 o                         
   2   6  18        143.57        145.53         2.85 o                         
   3   6  18         28.11         27.86         1.53 o                         
   4   6  18         42.60         54.30         2.24 o                         
   5   6  18         20.40         24.96         2.04 o                         
  -4   7  18          9.38         13.84         2.99 o                         
  -3   7  18         14.46         13.00         2.35 o                         
  -2   7  18         54.25         61.08         2.87 o                         
  -1   7  18         13.36         10.86         1.59 o                         
   0   7  18          8.77          6.11         1.17 o                         
   1   7  18         13.30         12.67         1.57 o                         
   2   7  18         54.24         49.71         2.08 o                         
   3   7  18         14.47         16.84         1.68 o                         
   4   7  18          9.39         12.79         2.10 o                         
  -3   8  18         18.70         18.32         3.05 o                         
  -2   8  18         16.69         18.81         2.06 o                         
  -1   8  18          8.31          7.24         2.03 o                         
   0   8  18          9.12         12.61         1.63 o                         
   1   8  18          8.29          9.95         1.66 o                         
   2   8  18         16.69         20.27         2.10 o                         
   3   8  18         18.74         28.66         4.84 o                         
   1   0  19        100.01         91.49         1.19 o                         
   2   0  19        918.13        945.40         9.15 o                         
   3   0  19          3.76          3.03         0.97 o                         
   4   0  19          9.30          5.68         1.73 o                         
   5   0  19         96.61         98.52         3.79 o                         
   6   0  19        130.41        124.62         3.76 o                         
   7   0  19         24.26         25.51         3.15 o                         
  -7   1  19         79.13         81.45         6.26 o                         
  -6   1  19          0.43          1.31         1.58 o                         
  -5   1  19         69.06         66.07         2.67 o                         
  -4   1  19         58.07         59.07         2.32 o                         
  -3   1  19        453.14        487.32         4.26 o                         
  -2   1  19         18.68         13.81         1.04 o                         
  -1   1  19        479.78        499.38         2.94 o                         
   0   1  19       2515.60       2602.76         7.61 o                         
   1   1  19        479.61        504.14         3.28 o                         
   2   1  19         18.72         14.60         0.75 o                         
   3   1  19        452.77        484.92         5.20 o                         
   4   1  19         57.99         57.80         2.00 o                         
   5   1  19         68.99         66.43         2.34 o                         
   6   1  19          0.44          4.51         2.43 o                         
   7   1  19         79.14         86.35         3.97 o                         
  -7   2  19         58.28         71.07         5.91 o                         
  -6   2  19         28.26         29.96         2.34 o                         
  -5   2  19         23.20         19.78         1.83 o                         
  -4   2  19        404.75        396.21         6.80 o                         
  -3   2  19        244.92        253.04         3.81 o                         
  -2   2  19        179.79        186.83         2.73 o                         
  -1   2  19        405.65        384.20         3.58 o                         
   0   2  19       1503.65       1584.81         7.79 o                         
   1   2  19        405.79        388.41         3.07 o                         
   2   2  19        179.91        187.72         2.48 o                         
   3   2  19        245.43        247.73         4.15 o                         
   4   2  19        404.85        390.64         5.77 o                         
   5   2  19         23.31         23.73         1.58 o                         
   6   2  19         28.24         24.13         1.80 o                         
   7   2  19         58.18         59.44         3.92 o                         
  -6   3  19        125.76        141.09         4.96 o                         
  -5   3  19          1.54          2.99         1.28 o                         
  -4   3  19        198.41        203.56         4.04 o                         
  -3   3  19          2.07          1.38         1.17 o                         
  -2   3  19        117.75        118.46         1.96 o                         
  -1   3  19         16.66         12.41         0.84 o                         
   0   3  19        493.93        477.10         2.60 o                         
   1   3  19         16.59         11.08         0.69 o                         
   2   3  19        117.70        121.22         1.82 o                         
   3   3  19          2.08          2.27         0.95 o                         
   4   3  19        198.63        190.47         3.54 o                         
   5   3  19          1.51          3.06         1.22 o                         
   6   3  19        125.82        141.56         3.29 o                         
  -6   4  19          4.88          9.09         3.94 o                         
  -5   4  19         10.40          9.21         1.83 o                         
  -4   4  19         14.22         17.86         1.54 o                         
  -3   4  19        713.92        719.77        10.17 o                         
  -2   4  19        187.67        165.95         3.60 o                         
  -1   4  19         56.05         54.36         1.60 o                         
   0   4  19         30.71         36.89         1.13 o                         
   1   4  19         55.96         56.50         1.27 o                         
   2   4  19        187.48        161.92         3.06 o                         
   3   4  19        713.88        709.78         5.01 o                         
   4   4  19         14.17         14.78         1.59 o                         
   5   4  19         10.48         14.91         1.55 o                         
   6   4  19          4.87          4.78         1.63 o                         
  -6   5  19         28.98         38.10         5.26 o                         
  -5   5  19         10.14         10.95         1.71 o                         
  -4   5  19         95.77         96.31         2.81 o                         
  -3   5  19         24.30         23.76         1.94 o                         
  -2   5  19         15.28         18.06         1.30 o                         
  -1   5  19        231.07        216.52         4.73 o                         
   0   5  19        100.17        105.70         3.85 o                         
   1   5  19        230.99        217.13         3.13 o                         
   2   5  19         15.32         19.27         1.42 o                         
   3   5  19         24.16         22.98         1.39 o                         
   4   5  19         95.84         97.80         2.86 o                         
   5   5  19         10.12         17.46         1.77 o                         
  -5   6  19          1.50         -0.61         1.96 o                         
  -4   6  19         15.93         16.25         1.86 o                         
  -3   6  19         86.99         84.58         2.41 o                         
  -2   6  19         56.97         58.81         2.77 o                         
  -1   6  19        126.37        122.53         2.94 o                         
   0   6  19          1.32          1.54         1.24 o                         
   1   6  19        126.51        125.79         2.36 o                         
   2   6  19         56.95         58.14         2.02 o                         
   3   6  19         86.91         86.18         2.24 o                         
   4   6  19         15.95         15.84         1.64 o                         
   5   6  19          1.50         -0.18         1.64 o                         
  -4   7  19         12.04         18.03         3.02 o                         
  -3   7  19         52.26         44.77         2.36 o                         
  -2   7  19         79.06         89.80         2.88 o                         
  -1   7  19          5.93          4.88         1.49 o                         
   0   7  19          2.99          4.71         1.96 o                         
   1   7  19          5.93         10.66         3.28 o                         
   2   7  19         79.04         84.35         2.54 o                         
   3   7  19         52.24         51.28         2.27 o                         
   4   7  19         11.99         12.84         1.80 o                         
  -3   8  19         15.98         20.44         3.25 o                         
  -2   8  19         32.46         34.29         2.32 o                         
  -1   8  19         14.12         14.28         1.95 o                         
   0   8  19          4.49          2.57         1.66 o                         
   1   8  19         14.20         19.57         2.02 o                         
   2   8  19         32.55         29.49         2.33 o                         
   3   8  19         15.92         19.63         7.59 o                         
   0   0  20        682.61        728.11         5.99 o                         
   1   0  20        112.82        121.87         1.78 o                         
   2   0  20         49.27         34.14         1.04 o                         
   3   0  20          1.36          1.76         1.04 o                         
   4   0  20        241.64        228.48         4.16 o                         
   5   0  20         54.47         50.10         2.49 o                         
   6   0  20         33.68         32.34         2.39 o                         
   7   0  20          9.11          9.56         2.41 o                         
  -7   1  20         12.78         18.10         4.28 o                         
  -6   1  20         12.61          8.22         2.39 o                         
  -5   1  20         27.26         23.58         1.95 o                         
  -4   1  20        185.12        174.31         5.03 o                         
  -3   1  20        138.35        145.31         4.44 o                         
  -2   1  20        147.10        156.50         2.68 o                         
  -1   1  20        206.81        188.51         2.35 o                         
   0   1  20          0.36          1.72         0.87 o                         
   1   1  20        207.10        189.07         1.91 o                         
   2   1  20        146.87        152.86         1.84 o                         
   3   1  20        138.51        148.15         2.65 o                         
   4   1  20        185.14        173.08         3.17 o                         
   5   1  20         27.25         24.65         1.78 o                         
   6   1  20         12.67         13.99         1.72 o                         
   7   1  20         12.75         12.31         2.13 o                         
  -7   2  20         15.36         13.74         4.28 o                         
  -6   2  20        126.90        137.58         3.92 o                         
  -5   2  20          9.05         11.19         1.69 o                         
  -4   2  20        216.18        212.03         5.20 o                         
  -3   2  20        465.08        455.77         5.10 o                         
  -2   2  20          5.85          6.95         1.07 o                         
  -1   2  20         99.73         99.03         1.74 o                         
   0   2  20         50.33         48.89         1.14 o                         
   1   2  20         99.62         99.53         1.30 o                         
   2   2  20          5.81          5.71         0.61 o                         
   3   2  20        464.87        448.32         4.76 o                         
   4   2  20        216.07        203.43         3.09 o                         
   5   2  20          9.05         10.85         1.37 o                         
   6   2  20        126.98        141.84         3.60 o                         
   7   2  20         15.37         16.17         3.00 o                         
  -6   3  20          9.23          9.18         2.48 o                         
  -5   3  20         11.76         13.36         1.53 o                         
  -4   3  20          5.80          6.60         1.23 o                         
  -3   3  20        298.11        280.20         4.37 o                         
  -2   3  20          1.53          1.18         0.72 o                         
  -1   3  20         25.48         30.04         1.06 o                         
   0   3  20        656.77        690.85         4.55 o                         
   1   3  20         25.58         27.50         0.92 o                         
   2   3  20          1.51          1.61         0.65 o                         
   3   3  20        298.02        278.01         3.34 o                         
   4   3  20          5.84          8.45         1.18 o                         
   5   3  20         11.74         13.52         1.47 o                         
   6   3  20          9.19         11.06         1.93 o                         
  -5   4  20         35.56         34.64         2.73 o                         
  -4   4  20         72.91         65.40         2.32 o                         
  -3   4  20        206.60        213.98         4.15 o                         
  -2   4  20        107.63         99.66         2.57 o                         
  -1   4  20         46.08         42.62         1.58 o                         
   0   4  20        649.00        655.40         4.89 o                         
   1   4  20         45.89         40.95         1.46 o                         
   2   4  20        107.83        104.03         2.27 o                         
   3   4  20        206.79        207.13         4.40 o                         
   4   4  20         72.81         67.43         2.13 o                         
   5   4  20         35.54         30.14         2.12 o                         
   6   4  20         47.25         60.93         2.56 o                         
  -6   5  20         17.80         17.52         4.38 o                         
  -5   5  20         56.55         59.17         2.53 o                         
  -4   5  20         84.68         76.07         2.61 o                         
  -3   5  20        101.14         88.55         3.24 o                         
  -2   5  20        114.49        105.47         2.32 o                         
  -1   5  20         12.21          9.34         1.25 o                         
   0   5  20         83.60         89.69         2.29 o                         
   1   5  20         12.27         14.43         1.22 o                         
   2   5  20        114.61        112.06         2.14 o                         
   3   5  20        100.85         93.34         2.29 o                         
   4   5  20         84.72         72.85         2.37 o                         
   5   5  20         56.58         64.29         2.46 o                         
  -5   6  20         20.20         22.51         2.49 o                         
  -4   6  20         13.40         13.72         1.80 o                         
  -3   6  20         38.72         33.22         1.99 o                         
  -2   6  20         11.50         11.47         1.52 o                         
  -1   6  20         74.76         63.34         2.66 o                         
   0   6  20        488.74        480.28         5.76 o                         
   1   6  20         74.75         69.09         2.09 o                         
   2   6  20         11.45         12.03         1.39 o                         
   3   6  20         38.74         33.24         1.98 o                         
   4   6  20         13.46          9.15         1.60 o                         
   5   6  20         20.16         19.77         2.83 o                         
  -4   7  20         19.09         20.26         3.81 o                         
  -3   7  20         64.34         60.77         3.11 o                         
  -2   7  20         25.86         28.56         2.05 o                         
  -1   7  20          5.28          9.18         1.64 o                         
   0   7  20          2.27          3.53         1.54 o                         
   1   7  20          5.27         11.69         1.93 o                         
   2   7  20         25.84         29.95         1.86 o                         
   3   7  20         64.27         58.92         2.77 o                         
   4   7  20         19.14         19.38         2.15 o                         
  -3   8  20         93.11         89.87         6.79 o                         
  -2   8  20          0.89          2.09         1.77 o                         
  -1   8  20          1.99          3.69         1.71 o                         
   0   8  20         13.62          8.14         1.78 o                         
   1   8  20          2.00          2.56         1.75 o                         
   2   8  20          0.88          1.38         1.82 o                         
   3   8  20         93.11         93.72         6.00 o                         
   1   0  21          5.35          4.42         0.57 o                         
   2   0  21        913.06        945.35         6.25 o                         
   3   0  21          9.42         13.98         1.65 o                         
   4   0  21        264.05        259.31         5.78 o                         
   5   0  21        120.12        118.11         3.43 o                         
   6   0  21         27.42         31.47         2.78 o                         
   7   0  21         15.68         15.37         2.97 o                         
  -7   1  21         10.78          7.93         3.82 o                         
  -6   1  21         69.08         68.85         3.40 o                         
  -5   1  21         50.52         49.60         2.48 o                         
  -4   1  21        264.09        251.00         4.39 o                         
  -3   1  21        123.52        121.76         2.92 o                         
  -2   1  21        163.54        159.19         4.06 o                         
  -1   1  21         65.50         77.10         1.52 o                         
   0   1  21         82.85         81.62         1.14 o                         
   1   1  21         65.52         73.64         1.25 o                         
   2   1  21        163.72        161.89         1.92 o                         
   3   1  21        123.36        123.61         3.72 o                         
   4   1  21        264.31        265.35         3.87 o                         
   5   1  21         50.38         53.73         3.74 o                         
   6   1  21         68.99         69.43         2.71 o                         
   7   1  21         10.80          8.38         2.20 o                         
  -7   2  21        100.34         97.49         7.01 o                         
  -6   2  21          7.98          7.31         1.90 o                         
  -5   2  21         17.54         21.44         2.37 o                         
  -4   2  21         80.53         84.49         2.77 o                         
  -3   2  21        753.39        723.71         6.46 o                         
  -2   2  21         41.90         40.15         1.67 o                         
  -1   2  21        109.21         98.31         2.09 o                         
   0   2  21       1170.90       1214.94         4.27 o                         
   1   2  21        109.29         96.79         1.67 o                         
   2   2  21         41.85         40.90         1.08 o                         
   3   2  21        752.58        757.94         8.27 o                         
   4   2  21         80.52         74.95         2.06 o                         
   5   2  21         17.48         16.33         1.44 o                         
   6   2  21          7.96         12.30         1.72 o                         
   7   2  21        100.39         94.56         6.77 o                         
  -6   3  21        116.06        124.95         7.93 o                         
  -5   3  21         25.31         25.74         1.79 o                         
  -4   3  21         25.16         24.05         1.99 o                         
  -3   3  21         29.30         24.26         1.67 o                         
  -2   3  21         53.46         54.01         2.52 o                         
  -1   3  21        145.75        146.52         3.52 o                         
   0   3  21          6.60          5.66         0.66 o                         
   1   3  21        146.25        147.51         1.78 o                         
   2   3  21         53.56         57.50         1.31 o                         
   3   3  21         29.16         28.09         1.72 o                         
   4   3  21         25.10         22.21         1.44 o                         
   5   3  21         25.45         30.45         1.77 o                         
   6   3  21        116.09        122.38         4.04 o                         
  -6   4  21         13.09         17.60         2.86 o                         
  -5   4  21          7.74          9.77         2.24 o                         
  -4   4  21        116.14        108.63         3.04 o                         
  -3   4  21        623.16        622.48         6.90 o                         
  -2   4  21         59.86         62.22         1.72 o                         
  -1   4  21         21.21         22.58         1.42 o                         
   0   4  21        748.64        754.75         5.59 o                         
   1   4  21         21.25         18.90         1.01 o                         
   2   4  21         59.79         56.39         1.42 o                         
   3   4  21        623.17        624.06         4.80 o                         
   4   4  21        116.22        116.53         2.68 o                         
   5   4  21          7.73          6.19         1.87 o                         
   6   4  21         13.09         17.20         1.91 o                         
  -6   5  21          8.56         19.58         4.60 o                         
  -5   5  21         15.56         22.88         2.00 o                         
  -4   5  21         48.08         38.95         2.10 o                         
  -3   5  21        381.71        363.94         5.68 o                         
  -2   5  21         53.84         50.84         2.11 o                         
  -1   5  21        624.99        585.98         5.60 o                         
   0   5  21          0.04          0.31         1.01 o                         
   1   5  21        624.96        588.63         4.45 o                         
   2   5  21         53.92         48.34         1.59 o                         
   3   5  21        381.77        371.59         3.98 o                         
   4   5  21         47.96         38.30         2.48 o                         
   5   5  21         15.59         14.83         1.73 o                         
  -5   6  21          4.84          0.06         2.48 o                         
  -4   6  21         96.84        100.74         3.19 o                         
  -3   6  21         21.93         21.60         1.83 o                         
  -2   6  21         94.54         95.04         3.54 o                         
  -1   6  21          8.58          5.92         1.32 o                         
   0   6  21          1.10          3.91         1.29 o                         
   1   6  21          8.57          6.36         1.32 o                         
   2   6  21         94.52         94.31         2.53 o                         
   3   6  21         21.87         23.60         1.54 o                         
   4   6  21         96.80        102.80         2.90 o                         
   5   6  21          4.83          6.50         2.80 o                         
  -4   7  21          3.82          3.95         3.66 o                         
  -3   7  21        179.70        180.87         5.27 o                         
  -2   7  21         34.64         38.87         2.47 o                         
  -1   7  21        175.78        175.14         3.81 o                         
   0   7  21          1.30          2.87         1.65 o                         
   1   7  21        175.93        180.87         4.30 o                         
   2   7  21         34.61         39.22         2.00 o                         
   3   7  21        179.61        178.26         3.68 o                         
   4   7  21          3.80          6.49         2.95 o                         
  -3   8  21         18.21         16.04         4.66 o                         
  -2   8  21         70.31         71.72         3.27 o                         
  -1   8  21         36.27         41.39         2.45 o                         
   0   8  21          1.11          0.98         1.68 o                         
   1   8  21         36.26         47.94         3.35 o                         
   2   8  21         70.30         69.15         3.53 o                         
   3   8  21         18.16         20.43         3.29 o                         
   0   0  22        374.08        379.86         5.97 o                         
   1   0  22          2.58          5.88         0.60 o                         
   2   0  22          7.59          3.44         0.66 o                         
   3   0  22          6.36          8.39         1.65 o                         
   4   0  22         19.26         17.67         2.12 o                         
   5   0  22          0.22          0.36         1.48 o                         
   6   0  22         31.41         31.10         2.38 o                         
   7   0  22         11.83         11.63         2.28 o                         
  -7   1  22          2.55          1.86         3.62 o                         
  -6   1  22          3.48          2.25         1.95 o                         
  -5   1  22         14.74         19.24         1.92 o                         
  -4   1  22        178.65        175.96         3.78 o                         
  -3   1  22        394.56        383.35        10.70 o                         
  -2   1  22        160.61        166.45         2.90 o                         
  -1   1  22        240.34        249.46         2.63 o                         
   0   1  22        104.13        109.26         1.48 o                         
   1   1  22        240.33        245.66         1.83 o                         
   2   1  22        160.76        158.49         2.83 o                         
   3   1  22        394.71        392.86         5.93 o                         
   4   1  22        178.47        170.37         3.31 o                         
   5   1  22         14.70         15.66         1.78 o                         
   6   1  22          3.48          4.14         1.55 o                         
   7   1  22          2.56         -0.04         4.35 o                         
  -6   2  22          8.03         13.84         2.10 o                         
  -5   2  22          1.76          1.95         1.52 o                         
  -4   2  22         66.96         61.40         2.66 o                         
  -3   2  22        237.96        237.35         3.86 o                         
  -2   2  22        155.04        150.82         2.96 o                         
  -1   2  22         12.07         17.71         1.21 o                         
   0   2  22         23.07         31.18         0.86 o                         
   1   2  22         12.16         16.08         0.73 o                         
   2   2  22        154.74        153.78         2.51 o                         
   3   2  22        238.16        237.30         3.69 o                         
   4   2  22         66.94         60.51         1.90 o                         
   5   2  22          1.78          3.51         1.35 o                         
   6   2  22          8.07          8.78         1.77 o                         
  -6   3  22         31.83         43.73         3.49 o                         
  -5   3  22          4.29          1.67         1.57 o                         
  -4   3  22         27.01         25.96         1.97 o                         
  -3   3  22        291.86        295.85         4.73 o                         
  -2   3  22         22.44         24.17         1.58 o                         
  -1   3  22         97.88        103.65         2.09 o                         
   0   3  22        310.45        297.08         2.88 o                         
   1   3  22         97.96        100.06         1.66 o                         
   2   3  22         22.52         23.89         0.99 o                         
   3   3  22        291.80        296.13         3.52 o                         
   4   3  22         26.91         24.98         1.64 o                         
   5   3  22          4.29          6.02         1.34 o                         
   6   3  22         31.86         40.09         2.21 o                         
  -6   4  22         10.57         16.01         3.58 o                         
  -5   4  22          1.12          3.56         1.77 o                         
  -4   4  22         12.92         11.14         1.48 o                         
  -3   4  22        273.84        269.48         4.70 o                         
  -2   4  22         93.00         97.96         2.43 o                         
  -1   4  22        141.27        140.83         2.64 o                         
   0   4  22          4.14          5.61         1.29 o                         
   1   4  22        141.06        136.64         2.34 o                         
   2   4  22         93.05         92.06         1.75 o                         
   3   4  22        273.33        259.81         3.51 o                         
   4   4  22         12.94         15.04         1.45 o                         
   5   4  22          1.11          3.08         1.56 o                         
   6   4  22         10.60         13.06         1.89 o                         
  -5   5  22          6.34         11.04         2.13 o                         
  -4   5  22          1.02          3.53         1.41 o                         
  -3   5  22         73.29         75.89         2.89 o                         
  -2   5  22        325.67        318.94         4.44 o                         
  -1   5  22         44.36         43.36         1.87 o                         
   0   5  22        212.16        205.46         3.34 o                         
   1   5  22         44.33         44.78         1.66 o                         
   2   5  22        325.63        314.83         3.78 o                         
   3   5  22         73.52         78.90         2.08 o                         
   4   5  22          1.02          0.12         1.32 o                         
   5   5  22          6.33          9.75         1.76 o                         
  -5   6  22         18.26         18.71         2.97 o                         
  -4   6  22        146.49        153.62         5.22 o                         
  -3   6  22         73.80         77.28         2.71 o                         
  -2   6  22        834.80        844.68        12.93 o                         
  -1   6  22         25.85         25.95         1.76 o                         
   0   6  22         10.70         14.56         1.49 o                         
   1   6  22         25.85         27.82         1.80 o                         
   2   6  22        834.54        839.02         6.61 o                         
   3   6  22         73.68         76.31         2.36 o                         
   4   6  22        146.61        155.21         3.13 o                         
   5   6  22         18.27         19.53         3.14 o                         
  -3   7  22         42.77         49.46         3.59 o                         
  -2   7  22         15.82         20.15         2.29 o                         
  -1   7  22        190.93        195.20         4.00 o                         
   0   7  22          6.97         10.89         1.61 o                         
   1   7  22        191.14        195.26         4.15 o                         
   2   7  22         15.80         20.71         2.41 o                         
   3   7  22         42.75         39.81         2.16 o                         
   4   7  22          2.73         -3.42         4.02 o                         
  -2   8  22        164.97        153.13         5.73 o                         
  -1   8  22          4.81          6.97         1.86 o                         
   0   8  22         35.25         42.60         3.67 o                         
   1   8  22          4.82          7.89         1.89 o                         
   2   8  22        164.94        144.96         4.61 o                         
   1   0  23         57.28         42.91         1.08 o                         
   2   0  23        377.63        406.06         3.23 o                         
   3   0  23         32.30         35.70         2.41 o                         
   4   0  23        183.16        173.55         4.63 o                         
   5   0  23        157.85        158.01         4.21 o                         
   6   0  23         13.07         12.57         2.04 o                         
   7   0  23         10.31         13.48         2.77 o                         
  -7   1  23          1.10          2.75         2.45 o                         
  -6   1  23          8.83          8.63         1.96 o                         
  -5   1  23        163.00        160.23         4.00 o                         
  -4   1  23         47.58         44.68         3.02 o                         
  -3   1  23        222.51        205.47         5.01 o                         
  -2   1  23         63.76         63.39         2.87 o                         
  -1   1  23        224.94        226.73         3.10 o                         
   0   1  23         93.39         88.33         1.39 o                         
   1   1  23        225.17        228.67         1.99 o                         
   2   1  23         63.61         65.55         1.35 o                         
   3   1  23        222.04        213.48         3.84 o                         
   4   1  23         47.62         44.77         1.92 o                         
   5   1  23        163.26        162.95         5.53 o                         
   6   1  23          8.81          8.79         1.70 o                         
   7   1  23          1.10          4.54         2.62 o                         
  -6   2  23         17.96         16.16         2.32 o                         
  -5   2  23          0.92          1.96         1.59 o                         
  -4   2  23         48.04         49.58         2.36 o                         
  -3   2  23         41.70         41.89         2.39 o                         
  -2   2  23        214.13        195.94         3.40 o                         
  -1   2  23        109.84        112.49         3.08 o                         
   0   2  23        874.22        831.29         6.02 o                         
   1   2  23        109.68        103.13         1.47 o                         
   2   2  23        214.13        200.39         2.30 o                         
   3   2  23         41.72         43.60         1.53 o                         
   4   2  23         48.16         48.33         1.79 o                         
   5   2  23          0.91          1.74         1.30 o                         
   6   2  23         17.92         12.56         1.65 o                         
  -6   3  23         23.29         28.91         4.13 o                         
  -5   3  23         13.05         17.34         2.01 o                         
  -4   3  23         27.73         25.46         1.96 o                         
  -3   3  23        261.04        242.68         5.65 o                         
  -2   3  23         43.01         42.56         1.92 o                         
  -1   3  23         12.07         11.47         1.27 o                         
   0   3  23        287.70        278.11         2.60 o                         
   1   3  23         12.06         11.05         0.83 o                         
   2   3  23         43.04         38.03         1.25 o                         
   3   3  23        261.14        247.05         3.26 o                         
   4   3  23         27.70         26.12         1.53 o                         
   5   3  23         13.04         16.31         1.63 o                         
   6   3  23         23.24         27.55         2.02 o                         
  -6   4  23         27.30         25.19         3.52 o                         
  -5   4  23         55.10         58.47         2.89 o                         
  -4   4  23          3.39          5.52         1.38 o                         
  -3   4  23         22.15         25.63         1.89 o                         
  -2   4  23        471.01        452.97         6.44 o                         
  -1   4  23         31.88         33.90         1.94 o                         
   0   4  23         45.15         43.69         1.48 o                         
   1   4  23         31.92         35.32         2.41 o                         
   2   4  23        470.74        452.27         5.54 o                         
   3   4  23         22.17         27.74         1.41 o                         
   4   4  23          3.40          5.53         1.31 o                         
   5   4  23         55.27         63.06         2.86 o                         
   6   4  23         27.37         33.92         2.92 o                         
  -5   5  23        112.79        115.31         4.02 o                         
  -4   5  23          2.86          3.20         1.40 o                         
  -3   5  23         48.23         44.72         2.46 o                         
  -2   5  23         67.85         63.10         2.29 o                         
  -1   5  23        113.93        111.65         2.70 o                         
   0   5  23        132.47        128.63         2.75 o                         
   1   5  23        114.09        115.96         2.40 o                         
   2   5  23         67.68         58.87         2.51 o                         
   3   5  23         48.35         44.77         1.74 o                         
   4   5  23          2.85          3.30         1.36 o                         
   5   5  23        112.73        117.09         3.19 o                         
  -5   6  23         11.34         16.38         2.94 o                         
  -4   6  23         38.99         43.11         2.47 o                         
  -3   6  23        153.96        159.40         5.90 o                         
  -2   6  23        308.22        328.79         4.99 o                         
  -1   6  23         80.99         75.37         2.84 o                         
   0   6  23          5.73          7.42         1.38 o                         
   1   6  23         80.86         74.01         2.49 o                         
   2   6  23        308.01        332.68         5.72 o                         
   3   6  23        154.17        153.32         3.89 o                         
   4   6  23         39.05         49.58         2.09 o                         
   5   6  23         11.31         19.40         3.19 o                         
  -3   7  23          3.30          0.90         1.86 o                         
  -2   7  23         16.38         21.29         3.55 o                         
  -1   7  23          4.42          4.60         1.78 o                         
   0   7  23          0.13          1.13         1.66 o                         
   1   7  23          4.41          2.68         1.60 o                         
   2   7  23         16.40         22.70         2.43 o                         
   3   7  23          3.31          3.43         1.77 o                         
   4   7  23          3.63          8.32         4.04 o                         
  -2   8  23        104.58        104.34         5.04 o                         
  -1   8  23         21.72         25.76         2.59 o                         
   0   8  23         10.40         10.61         2.35 o                         
   1   8  23         21.84         21.62         2.20 o                         
   2   8  23        104.44        104.60         4.15 o                         
   0   0  24        442.68        449.75         5.13 o                         
   1   0  24        181.65        186.12         2.30 o                         
   2   0  24       1011.17       1007.73         6.00 o                         
   3   0  24         34.06         31.52         1.83 o                         
   4   0  24         22.11         21.86         1.80 o                         
   5   0  24         10.06          9.94         1.77 o                         
   6   0  24          0.65          0.39         1.74 o                         
   7   0  24          1.68         -2.47         2.56 o                         
  -7   1  24          0.35          0.09         2.53 o                         
  -6   1  24         18.21         25.78         2.41 o                         
  -5   1  24          1.20          2.04         1.66 o                         
  -4   1  24         11.47         13.25         1.69 o                         
  -3   1  24         61.24         60.34         2.31 o                         
  -2   1  24        236.16        217.59         4.56 o                         
  -1   1  24        165.75        163.50         2.78 o                         
   0   1  24        248.58        235.21         2.22 o                         
   1   1  24        165.42        157.27         1.81 o                         
   2   1  24        236.23        219.74         2.41 o                         
   3   1  24         61.31         58.68         1.89 o                         
   4   1  24         11.41         10.91         1.39 o                         
   5   1  24          1.20          0.26         1.47 o                         
   6   1  24         18.20         20.02         1.99 o                         
  -6   2  24         25.44         31.68         2.55 o                         
  -5   2  24          9.89          8.45         2.08 o                         
  -4   2  24         15.51         10.53         1.64 o                         
  -3   2  24         14.45         16.42         1.45 o                         
  -2   2  24        178.69        176.41         4.47 o                         
  -1   2  24         66.87         67.75         2.09 o                         
   0   2  24         18.24         17.38         0.85 o                         
   1   2  24         66.87         70.36         2.44 o                         
   2   2  24        178.58        176.23         3.76 o                         
   3   2  24         14.55         15.49         1.12 o                         
   4   2  24         15.43         12.70         1.27 o                         
   5   2  24          9.96         10.03         1.39 o                         
   6   2  24         25.42         30.19         2.03 o                         
  -6   3  24         62.50         71.25         3.34 o                         
  -5   3  24         24.54         31.16         2.81 o                         
  -4   3  24        137.39        131.82         5.69 o                         
  -3   3  24         10.14         10.57         1.46 o                         
  -2   3  24         33.72         31.03         2.12 o                         
  -1   3  24         71.96         59.95         3.78 o                         
   0   3  24         34.04         34.81         1.55 o                         
   1   3  24         71.86         67.65         1.92 o                         
   2   3  24         33.83         29.75         1.50 o                         
   3   3  24         10.13         12.33         1.16 o                         
   4   3  24        137.52        126.30         4.16 o                         
   5   3  24         24.57         31.73         1.85 o                         
   6   3  24         62.44         67.03         2.63 o                         
  -6   4  24          2.32          7.95         2.67 o                         
  -5   4  24         16.50         17.08         2.10 o                         
  -4   4  24         45.39         48.22         2.45 o                         
  -3   4  24          2.87          1.51         1.30 o                         
  -2   4  24         82.90         82.18         2.98 o                         
  -1   4  24        230.54        217.80         4.03 o                         
   0   4  24         71.42         70.72         2.15 o                         
   1   4  24        230.76        223.12         3.39 o                         
   2   4  24         82.72         83.16         3.04 o                         
   3   4  24          2.88          2.72         1.02 o                         
   4   4  24         45.42         47.96         1.97 o                         
   5   4  24         16.55         20.91         1.81 o                         
   6   4  24          2.33          1.46         2.68 o                         
  -5   5  24         97.82        113.40         4.01 o                         
  -4   5  24         13.92         12.60         1.67 o                         
  -3   5  24         72.94         68.07         3.46 o                         
  -2   5  24        258.35        246.10         4.01 o                         
  -1   5  24        362.79        356.82         5.50 o                         
   0   5  24        143.65        145.62         5.89 o                         
   1   5  24        363.18        353.68         4.01 o                         
   2   5  24        258.38        237.86         3.50 o                         
   3   5  24         72.78         71.11         3.88 o                         
   4   5  24         13.97         13.79         1.57 o                         
   5   5  24         97.66        109.11         3.11 o                         
  -4   6  24         42.18         39.15         2.43 o                         
  -3   6  24         12.07         13.23         2.07 o                         
  -2   6  24        506.87        514.87         6.14 o                         
  -1   6  24         27.18         22.64         3.01 o                         
   0   6  24         46.29         47.56         2.56 o                         
   1   6  24         27.21         21.00         1.76 o                         
   2   6  24        506.99        506.94         8.90 o                         
   3   6  24         12.08         13.25         1.79 o                         
   4   6  24         42.20         45.78         2.41 o                         
   5   6  24         27.40         31.15         5.26 o                         
  -3   7  24         11.00         13.14         2.81 o                         
  -2   7  24         36.26         37.89         2.69 o                         
  -1   7  24        327.10        340.14         6.76 o                         
   0   7  24         16.08         13.21         2.01 o                         
   1   7  24        326.82        334.70         7.17 o                         
   2   7  24         36.19         40.07         2.76 o                         
   3   7  24         11.02         14.57         1.96 o                         
  -2   8  24        295.82        285.69         8.17 o                         
  -1   8  24         23.74         24.29         3.22 o                         
   0   8  24          2.36          2.46         1.77 o                         
   1   8  24         23.79         24.68         2.59 o                         
   2   8  24        295.88        285.97         6.28 o                         
   1   0  25          9.23          8.49         0.76 o                         
   2   0  25         44.87         45.35         1.97 o                         
   3   0  25         48.22         39.91         1.98 o                         
   4   0  25         14.82         13.18         1.69 o                         
   5   0  25         17.87         17.31         1.87 o                         
   6   0  25          1.36          1.51         1.88 o                         
  -6   1  25         33.46         29.89         2.50 o                         
  -5   1  25         97.22         97.08         4.65 o                         
  -4   1  25        145.70        136.58         3.56 o                         
  -3   1  25        168.81        162.54         3.53 o                         
  -2   1  25        122.89        114.44         2.89 o                         
  -1   1  25         51.03         57.94         2.11 o                         
   0   1  25        627.72        618.96         3.61 o                         
   1   1  25         51.02         56.55         2.06 o                         
   2   1  25        123.14        119.71         2.01 o                         
   3   1  25        168.77        161.88         3.18 o                         
   4   1  25        145.88        131.07         2.96 o                         
   5   1  25         97.20         92.93         2.87 o                         
   6   1  25         33.38         41.40         3.76 o                         
  -6   2  25         27.20         31.62         2.55 o                         
  -5   2  25         29.00         31.80         2.30 o                         
  -4   2  25         44.51         49.39         3.21 o                         
  -3   2  25         30.48         30.62         2.17 o                         
  -2   2  25        127.50        130.02         3.92 o                         
  -1   2  25        281.06        287.28         4.07 o                         
   0   2  25         27.14         23.96         0.92 o                         
   1   2  25        280.76        278.73         2.68 o                         
   2   2  25        127.55        127.92         2.18 o                         
   3   2  25         30.51         27.81         1.41 o                         
   4   2  25         44.54         48.65         2.57 o                         
   5   2  25         29.10         31.62         1.81 o                         
   6   2  25         27.16         29.76         2.15 o                         
  -6   3  25         24.36         26.56         2.68 o                         
  -5   3  25          9.60         12.49         2.01 o                         
  -4   3  25         45.31         42.05         2.35 o                         
  -3   3  25         36.56         38.37         2.05 o                         
  -2   3  25        101.41         94.89         2.73 o                         
  -1   3  25        430.23        415.03         5.18 o                         
   0   3  25        249.02        227.42         7.03 o                         
   1   3  25        429.78        409.94         3.09 o                         
   2   3  25        101.32         92.13         1.84 o                         
   3   3  25         36.45         34.38         1.50 o                         
   4   3  25         45.33         48.10         1.88 o                         
   5   3  25          9.66         11.89         1.54 o                         
   6   3  25         24.34         27.42         3.06 o                         
  -6   4  25         23.38         21.14         3.19 o                         
  -5   4  25         35.60         33.92         2.54 o                         
  -4   4  25         25.48         25.90         1.84 o                         
  -3   4  25         14.16         11.60         1.65 o                         
  -2   4  25        242.23        232.71         3.66 o                         
  -1   4  25        293.15        306.70         5.83 o                         
   0   4  25         40.10         40.63         2.11 o                         
   1   4  25        293.03        298.76         3.47 o                         
   2   4  25        242.38        231.65         2.95 o                         
   3   4  25         14.26         14.54         1.30 o                         
   4   4  25         25.41         25.76         1.65 o                         
   5   4  25         35.58         39.28         3.50 o                         
   6   4  25         23.40         28.42         5.02 o                         
  -5   5  25         56.51         74.26         3.92 o                         
  -4   5  25         14.92         17.92         2.12 o                         
  -3   5  25         63.21         62.79         4.11 o                         
  -2   5  25          6.90          5.19         1.36 o                         
  -1   5  25        595.09        573.72         9.25 o                         
   0   5  25         24.90         22.43         1.78 o                         
   1   5  25        595.67        573.44         5.78 o                         
   2   5  25          6.94          7.40         1.29 o                         
   3   5  25         63.26         63.86         2.45 o                         
   4   5  25         15.00         16.69         1.61 o                         
   5   5  25         56.52         69.04         2.70 o                         
  -4   6  25         20.14         21.58         2.32 o                         
  -3   6  25         44.86         48.35         2.86 o                         
  -2   6  25        167.41        171.05         3.77 o                         
  -1   6  25         55.62         52.00         2.61 o                         
   0   6  25          4.52          2.23         1.56 o                         
   1   6  25         55.51         53.48         2.32 o                         
   2   6  25        167.45        166.09         3.68 o                         
   3   6  25         44.89         41.93         2.34 o                         
   4   6  25         20.11         22.46         2.86 o                         
  -3   7  25          4.91         12.86         3.12 o                         
  -2   7  25         86.93         87.03         3.52 o                         
  -1   7  25         90.57         94.42         3.75 o                         
   0   7  25         30.89         30.39         3.17 o                         
   1   7  25         90.68         99.09         3.20 o                         
   2   7  25         86.73         91.02         3.62 o                         
   3   7  25          4.91          7.76         1.88 o                         
  -1   8  25          4.30          4.50         2.66 o                         
   0   8  25          0.03         -0.14         1.83 o                         
   1   8  25          4.34          5.40         3.01 o                         
   2   8  25         74.82         76.02         6.58 o                         
   0   0  26          9.83         17.09         2.11 o                         
   1   0  26         33.71         30.03         1.03 o                         
   2   0  26        180.71        189.03         4.56 o                         
   3   0  26         10.99         12.60         1.46 o                         
   4   0  26         60.22         58.35         2.57 o                         
   5   0  26          2.27          4.28         1.67 o                         
   6   0  26         21.92         21.16         2.34 o                         
  -6   1  26         34.11         40.01         2.78 o                         
  -5   1  26         79.89         84.13         4.94 o                         
  -4   1  26         55.09         57.61         2.59 o                         
  -3   1  26         78.68         67.76         2.76 o                         
  -2   1  26        170.29        175.08         3.20 o                         
  -1   1  26         23.14         23.62         1.38 o                         
   0   1  26        167.77        177.77         2.05 o                         
   1   1  26         23.10         22.52         1.01 o                         
   2   1  26        170.42        175.93         3.37 o                         
   3   1  26         78.50         73.57         1.87 o                         
   4   1  26         55.01         59.13         1.94 o                         
   5   1  26         79.99         73.73         3.66 o                         
   6   1  26         34.09         37.50         2.38 o                         
  -6   2  26         29.84         31.22         2.61 o                         
  -5   2  26         44.42         48.91         2.98 o                         
  -4   2  26         12.28         10.22         1.66 o                         
  -3   2  26         49.92         48.23         5.30 o                         
  -2   2  26        138.73        129.76         2.97 o                         
  -1   2  26        869.14        896.87         8.62 o                         
   0   2  26          0.80          1.23         0.87 o                         
   1   2  26        868.29        882.58         7.97 o                         
   2   2  26        139.10        127.25         3.40 o                         
   3   2  26         50.05         46.86         1.86 o                         
   4   2  26         12.25         11.47         1.26 o                         
   5   2  26         44.47         46.42         2.03 o                         
   6   2  26         29.87         36.53         2.17 o                         
  -6   3  26          8.28          5.63         2.18 o                         
  -5   3  26          1.47          3.40         1.75 o                         
  -4   3  26         29.95         27.63         2.14 o                         
  -3   3  26         39.80         26.31         1.86 o                         
  -2   3  26         75.71         60.97         3.08 o                         
  -1   3  26        223.11        197.98         3.74 o                         
   0   3  26        646.70        638.80         6.08 o                         
   1   3  26        223.05        204.18         2.48 o                         
   2   3  26         75.55         69.96         1.66 o                         
   3   3  26         39.77         30.65         1.69 o                         
   4   3  26         30.02         31.59         3.30 o                         
   5   3  26          1.46          1.16         1.38 o                         
   6   3  26          8.26         12.40         1.82 o                         
  -5   4  26          9.11         11.17         2.51 o                         
  -4   4  26          7.22          7.81         2.17 o                         
  -3   4  26         12.54         13.55         1.73 o                         
  -2   4  26         61.91         71.70         2.25 o                         
  -1   4  26        470.97        462.45         5.91 o                         
   0   4  26         18.70         21.20         1.71 o                         
   1   4  26        471.64        467.70         4.42 o                         
   2   4  26         61.93         72.01         2.87 o                         
   3   4  26         12.48         11.72         2.29 o                         
   4   4  26          7.18          9.09         1.50 o                         
   5   4  26          9.06          8.61         1.62 o                         
   6   4  26         11.79         13.77         4.22 o                         
  -5   5  26         73.59         73.56         3.50 o                         
  -4   5  26         17.94         16.30         1.81 o                         
  -3   5  26         30.32         31.00         2.28 o                         
  -2   5  26         70.11         73.27         2.47 o                         
  -1   5  26        332.90        341.99         5.54 o                         
   0   5  26         12.71          9.57         1.99 o                         
   1   5  26        333.10        332.96         4.53 o                         
   2   5  26         70.05         70.24         2.13 o                         
   3   5  26         30.37         29.80         1.75 o                         
   4   5  26         17.91         18.89         1.92 o                         
   5   5  26         73.64         73.80         2.78 o                         
  -4   6  26         67.12         75.70         3.04 o                         
  -3   6  26         15.31         17.51         2.36 o                         
  -2   6  26        202.05        208.26         4.11 o                         
  -1   6  26         71.85         68.32         2.95 o                         
   0   6  26         19.14         24.27         4.22 o                         
   1   6  26         71.82         69.61         6.34 o                         
   2   6  26        202.13        200.13         5.90 o                         
   3   6  26         15.27         14.44         1.86 o                         
   4   6  26         67.28         79.63         4.43 o                         
  -3   7  26         15.48         18.81         2.95 o                         
  -2   7  26         16.74         16.35         2.26 o                         
  -1   7  26        226.74        220.63         5.24 o                         
   0   7  26         16.26         15.91         2.74 o                         
   1   7  26        226.57        217.03         4.38 o                         
   2   7  26         16.75         22.72         3.07 o                         
   3   7  26         15.46         16.08         2.09 o                         
   1   8  26         27.29         32.38         4.88 o                         
   1   0  27         89.78        105.82         2.03 o                         
   2   0  27        217.70        215.38         4.11 o                         
   3   0  27         38.19         36.86         3.02 o                         
   4   0  27         57.99         52.94         2.51 o                         
   5   0  27         39.32         42.97         2.59 o                         
   6   0  27         77.12         76.02         3.44 o                         
  -6   1  27          0.39          2.29         1.98 o                         
  -5   1  27         25.96         27.25         2.24 o                         
  -4   1  27        134.24        123.61         3.52 o                         
  -3   1  27        307.49        314.99         4.91 o                         
  -2   1  27         95.52         91.13         4.22 o                         
  -1   1  27         24.20         23.42         2.22 o                         
   0   1  27        614.94        618.31         3.77 o                         
   1   1  27         24.18         21.82         1.06 o                         
   2   1  27         95.57         86.47         2.09 o                         
   3   1  27        307.68        308.18         4.86 o                         
   4   1  27        134.23        126.29         2.66 o                         
   5   1  27         26.00         30.13         2.02 o                         
   6   1  27          0.39         -0.89         1.69 o                         
  -6   2  27         75.23         88.14         4.42 o                         
  -5   2  27          0.38          2.45         1.70 o                         
  -4   2  27          7.31          8.86         1.61 o                         
  -3   2  27         22.82         13.15         1.95 o                         
  -2   2  27         36.39         37.04         2.67 o                         
  -1   2  27        766.65        735.61         6.59 o                         
   0   2  27        514.59        524.77         4.56 o                         
   1   2  27        765.80        747.56         5.95 o                         
   2   2  27         36.41         34.03         1.77 o                         
   3   2  27         22.78         16.10         1.38 o                         
   4   2  27          7.29          6.76         1.19 o                         
   5   2  27          0.38          3.18         1.37 o                         
   6   2  27         75.18         84.64         3.16 o                         
  -6   3  27         13.60         14.76         2.37 o                         
  -5   3  27          2.31          4.08         1.80 o                         
  -4   3  27         99.90        100.94         6.62 o                         
  -3   3  27         92.98         80.51         2.75 o                         
  -2   3  27         49.07         43.14         2.12 o                         
  -1   3  27        144.41        135.59         3.18 o                         
   0   3  27         81.18         74.03         2.04 o                         
   1   3  27        144.50        134.66         3.09 o                         
   2   3  27         48.94         45.49         1.59 o                         
   3   3  27         92.62         77.46         2.69 o                         
   4   3  27        100.02         98.03         3.75 o                         
   5   3  27          2.31          4.46         1.48 o                         
   6   3  27         13.53         11.31         3.26 o                         
  -5   4  27          3.43          5.54         2.47 o                         
  -4   4  27         51.66         56.37         3.44 o                         
  -3   4  27        150.12        137.73         3.68 o                         
  -2   4  27         94.87         80.43         2.82 o                         
  -1   4  27        286.14        271.90         4.68 o                         
   0   4  27         90.70         82.29         2.30 o                         
   1   4  27        285.93        268.47         5.02 o                         
   2   4  27         94.99         84.90         3.40 o                         
   3   4  27        150.18        134.79         3.04 o                         
   4   4  27         51.85         49.30         2.58 o                         
   5   4  27          3.40          1.38         1.49 o                         
  -5   5  27         11.22         18.05         4.52 o                         
  -4   5  27          8.85          6.83         1.67 o                         
  -3   5  27         49.35         47.65         2.63 o                         
  -2   5  27         17.06         18.83         1.87 o                         
  -1   5  27        228.47        210.37         5.52 o                         
   0   5  27         77.33         88.99         4.66 o                         
   1   5  27        227.94        235.24         4.61 o                         
   2   5  27         16.99         21.10         1.51 o                         
   3   5  27         49.38         50.32         2.02 o                         
   4   5  27          8.88          7.93         1.72 o                         
   5   5  27         11.25         14.36         3.07 o                         
  -4   6  27         55.66         54.55         3.65 o                         
  -3   6  27         44.48         42.14         2.71 o                         
  -2   6  27         74.47         65.39         2.63 o                         
  -1   6  27         29.92         30.53         5.08 o                         
   0   6  27          0.80          1.70         2.49 o                         
   1   6  27         29.97         33.27         2.36 o                         
   2   6  27         74.41         67.24         3.01 o                         
   3   6  27         44.57         46.74         2.41 o                         
   4   6  27         55.73         57.48         4.78 o                         
  -3   7  27         24.24         21.29         4.23 o                         
  -2   7  27         19.13         16.97         2.28 o                         
  -1   7  27        140.26        146.91         5.18 o                         
   0   7  27         54.33         66.68         6.62 o                         
   1   7  27        140.15        138.86         4.27 o                         
   2   7  27         19.14         23.46         2.49 o                         
   3   7  27         24.23         21.43         2.20 o                         
   0   0  28       4059.74       3986.02        16.44 o                         
   1   0  28        474.26        480.59         6.35 o                         
   2   0  28         15.57         14.69         2.30 o                         
   3   0  28         11.94         11.62         1.58 o                         
   4   0  28         21.83         15.06         1.83 o                         
   5   0  28          0.23          1.86         1.66 o                         
   6   0  28         51.84         58.82         3.22 o                         
  -6   1  28         23.64         27.88         2.58 o                         
  -5   1  28         10.69         12.43         3.04 o                         
  -4   1  28        210.60        195.13         5.52 o                         
  -3   1  28         79.51         71.36         2.61 o                         
  -2   1  28        124.52        112.38         3.11 o                         
  -1   1  28        379.36        380.28         6.05 o                         
   0   1  28        270.34        279.14         2.98 o                         
   1   1  28        378.74        378.92         3.96 o                         
   2   1  28        124.66        117.94         2.42 o                         
   3   1  28         79.64         57.92         3.30 o                         
   4   1  28        210.45        200.53         4.58 o                         
   5   1  28         10.64         12.71         1.68 o                         
   6   1  28         23.65         27.27         2.19 o                         
  -6   2  28          3.48          4.74         2.07 o                         
  -5   2  28          8.18         14.83         2.03 o                         
  -4   2  28         20.38         20.89         2.02 o                         
  -3   2  28         40.53         24.98         2.40 o                         
  -2   2  28         50.16         45.96         2.08 o                         
  -1   2  28         10.60         11.78         1.42 o                         
   0   2  28        802.83        810.85         8.51 o                         
   1   2  28         10.58         11.10         0.97 o                         
   2   2  28         50.25         48.48         1.78 o                         
   3   2  28         40.64         24.59         1.59 o                         
   4   2  28         20.43         23.06         2.18 o                         
   5   2  28          8.23         10.17         1.48 o                         
   6   2  28          3.49          1.85         2.07 o                         
  -6   3  28         25.95         28.19         3.31 o                         
  -5   3  28          6.37         10.65         2.77 o                         
  -4   3  28        163.13        155.25         5.61 o                         
  -3   3  28         41.74         30.08         2.02 o                         
  -2   3  28         60.67         51.00         3.07 o                         
  -1   3  28         74.78         74.19         2.52 o                         
   0   3  28        368.86        357.32         4.12 o                         
   1   3  28         74.66         74.43         1.86 o                         
   2   3  28         60.43         54.55         1.75 o                         
   3   3  28         41.74         31.79         1.76 o                         
   4   3  28        162.65        153.02         3.47 o                         
   5   3  28          6.37          9.08         1.74 o                         
   6   3  28         26.00         29.32         3.50 o                         
  -5   4  28          4.64         10.37         2.61 o                         
  -4   4  28          1.74          2.72         2.12 o                         
  -3   4  28        104.16         92.22         3.14 o                         
  -2   4  28        156.16        146.89         3.71 o                         
  -1   4  28        265.96        264.45         4.67 o                         
   0   4  28         26.52         23.01         1.83 o                         
   1   4  28        265.90        261.65         3.86 o                         
   2   4  28        155.88        137.91         3.05 o                         
   3   4  28        104.33         97.31         2.73 o                         
   4   4  28          1.75          2.34         1.51 o                         
   5   4  28          4.65          5.51         1.79 o                         
  -5   5  28          2.00          1.73         2.48 o                         
  -4   5  28         38.88         37.75         2.62 o                         
  -3   5  28         66.22         57.94         2.85 o                         
  -2   5  28         71.02         63.88         2.39 o                         
  -1   5  28        202.69        202.46         4.46 o                         
   0   5  28        394.95        402.41         7.48 o                         
   1   5  28        202.26        205.14         6.26 o                         
   2   5  28         70.98         66.49         2.48 o                         
   3   5  28         66.20         53.28         2.37 o                         
   4   5  28         38.90         41.73         2.45 o                         
   5   5  28          1.99          1.66         2.59 o                         
  -4   6  28         14.30         15.52         2.79 o                         
  -3   6  28          4.77          4.58         1.91 o                         
  -2   6  28         18.55         16.20         1.80 o                         
  -1   6  28         86.40         87.80         4.35 o                         
   0   6  28         23.76         24.42         2.70 o                         
   1   6  28         86.30         90.03         3.32 o                         
   2   6  28         18.52         19.28         2.23 o                         
   3   6  28          4.74          5.65         1.72 o                         
   4   6  28         14.33         16.66         3.02 o                         
  -2   7  28          0.78          2.06         1.95 o                         
  -1   7  28        109.20        122.12         5.74 o                         
   0   7  28          0.08          4.50         2.44 o                         
   1   7  28        109.31        123.68         5.13 o                         
   2   7  28          0.78         -2.42         2.42 o                         
   3   7  28          5.38          6.54         2.27 o                         
   1   0  29         66.25         71.73         3.19 o                         
   2   0  29         99.82         99.39         3.25 o                         
   3   0  29         92.40         90.24         3.70 o                         
   4   0  29         70.33         73.75         2.93 o                         
   5   0  29          7.80          9.55         1.95 o                         
   6   0  29          6.43          3.95         2.77 o                         
  -6   1  29          9.44         13.22         2.31 o                         
  -5   1  29         10.27         10.01         2.04 o                         
  -4   1  29         18.84         13.45         1.82 o                         
  -3   1  29        180.26        167.18         3.84 o                         
  -2   1  29         23.30         15.20         1.88 o                         
  -1   1  29         68.28         71.51         2.26 o                         
   0   1  29        537.33        521.89         3.63 o                         
   1   1  29         68.42         76.15         1.92 o                         
   2   1  29         23.27         20.33         1.31 o                         
   3   1  29        180.23        161.23         3.74 o                         
   4   1  29         18.74          9.03         2.51 o                         
   5   1  29         10.30         12.50         2.00 o                         
   6   1  29          9.49         11.50         2.04 o                         
  -6   2  29         38.28         44.54         3.03 o                         
  -5   2  29         15.04         17.28         2.10 o                         
  -4   2  29         15.66         11.03         2.29 o                         
  -3   2  29         89.19         71.22         3.48 o                         
  -2   2  29        242.39        245.85         4.17 o                         
  -1   2  29          0.91          0.89         1.14 o                         
   0   2  29        611.07        569.51         4.38 o                         
   1   2  29          0.90          2.88         0.78 o                         
   2   2  29        242.72        246.31         3.72 o                         
   3   2  29         89.10         71.55         2.68 o                         
   4   2  29         15.69         16.66         1.65 o                         
   5   2  29         14.99         16.04         1.85 o                         
   6   2  29         38.27         39.17         3.67 o                         
  -6   3  29         42.69         46.81         5.42 o                         
  -5   3  29          5.70          9.04         2.05 o                         
  -4   3  29         29.31         31.99         3.42 o                         
  -3   3  29         80.61         61.85         3.04 o                         
  -2   3  29         72.85         63.09         3.50 o                         
  -1   3  29         29.35         25.59         1.74 o                         
   0   3  29         14.11         19.04         2.12 o                         
   1   3  29         29.28         27.34         1.32 o                         
   2   3  29         72.89         63.48         1.87 o                         
   3   3  29         80.58         62.89         2.64 o                         
   4   3  29         29.34         31.87         1.98 o                         
   5   3  29          5.72          7.23         1.69 o                         
   6   3  29         42.72         46.74         5.68 o                         
  -5   4  29          4.39          3.93         2.02 o                         
  -4   4  29         71.04         65.77         5.10 o                         
  -3   4  29          1.77          1.83         2.76 o                         
  -2   4  29          2.05          1.86         1.46 o                         
  -1   4  29         36.62         44.42         2.28 o                         
   0   4  29        212.19        201.88         4.12 o                         
   1   4  29         36.69         36.62         2.10 o                         
   2   4  29          2.07          2.89         1.23 o                         
   3   4  29          1.79          5.39         1.46 o                         
   4   4  29         71.02         69.81         2.70 o                         
   5   4  29          4.41          7.62         1.97 o                         
  -5   5  29          7.99          1.98         3.52 o                         
  -4   5  29         68.62         67.29         4.04 o                         
  -3   5  29          3.99          9.25         1.89 o                         
  -2   5  29         54.65         54.19         2.72 o                         
  -1   5  29         20.98         21.65         2.04 o                         
   0   5  29        368.04        362.63        14.38 o                         
   1   5  29         20.94         21.63         2.03 o                         
   2   5  29         54.67         54.03         2.63 o                         
   3   5  29          3.96          6.05         1.55 o                         
   4   5  29         68.67         68.39         2.82 o                         
   5   5  29          8.00         -0.08         4.04 o                         
  -4   6  29          4.72          7.72         2.74 o                         
  -3   6  29         12.03         15.87         2.24 o                         
  -2   6  29         49.42         53.86         2.46 o                         
  -1   6  29          6.53          6.10         2.17 o                         
   0   6  29          0.03          0.40         2.10 o                         
   1   6  29          6.64          2.85         2.29 o                         
   2   6  29         49.42         55.90         3.58 o                         
   3   6  29         12.03         16.88         2.12 o                         
   4   6  29          4.73          1.57         3.93 o                         
  -2   7  29         27.58         25.97         2.54 o                         
  -1   7  29         54.53         53.86         3.50 o                         
   0   7  29          4.55         11.62         2.59 o                         
   1   7  29         54.41         46.94         5.43 o                         
   2   7  29         27.53         20.82         3.05 o                         
   0   0  30       2416.51       2441.86        43.59 o                         
   1   0  30        457.41        454.35         4.96 o                         
   2   0  30          4.00          1.59         1.57 o                         
   3   0  30         55.91         42.70         2.82 o                         
   4   0  30        241.16        245.23         5.99 o                         
   5   0  30          0.05          1.64         1.74 o                         
   6   0  30        248.01        275.55         6.04 o                         
  -6   1  30         29.34         37.22         2.93 o                         
  -5   1  30         13.61         10.20         2.05 o                         
  -4   1  30         55.05         62.74         4.14 o                         
  -3   1  30        403.59        347.61         5.42 o                         
  -2   1  30         16.17         13.14         1.87 o                         
  -1   1  30        276.62        285.12         4.22 o                         
   0   1  30         31.88         37.65         1.55 o                         
   1   1  30        277.25        292.37         3.81 o                         
   2   1  30         16.24         17.36         1.55 o                         
   3   1  30        403.63        354.70         5.43 o                         
   4   1  30         55.03         53.28         2.65 o                         
   5   1  30         13.67         12.47         2.06 o                         
   6   1  30         29.38         27.22         3.24 o                         
  -6   2  30         40.61         48.73         5.35 o                         
  -5   2  30         20.37         24.90         2.35 o                         
  -4   2  30         96.51         83.58         3.20 o                         
  -3   2  30         53.00         43.49         2.92 o                         
  -2   2  30         29.97         24.83         2.32 o                         
  -1   2  30        113.35        104.73         2.81 o                         
   0   2  30        579.31        578.81         5.83 o                         
   1   2  30        113.64        100.38         1.87 o                         
   2   2  30         29.87         26.05         1.77 o                         
   3   2  30         52.93         47.27         2.55 o                         
   4   2  30         96.15         93.19         3.29 o                         
   5   2  30         20.33         19.58         1.92 o                         
  -5   3  30          8.57         12.62         2.36 o                         
  -4   3  30         47.78         40.57         7.68 o                         
  -3   3  30         43.91         35.31         2.80 o                         
  -2   3  30          4.69          4.74         1.44 o                         
  -1   3  30          1.52          1.70         1.33 o                         
   0   3  30       1161.06       1112.49        15.02 o                         
   1   3  30          1.52          3.40         1.07 o                         
   2   3  30          4.69          6.68         1.07 o                         
   3   3  30         44.05         37.60         2.57 o                         
   4   3  30         47.78         39.47         4.77 o                         
   5   3  30          8.56         11.38         2.22 o                         
  -5   4  30          4.73          4.83         2.07 o                         
  -4   4  30          5.43          5.84         2.31 o                         
  -3   4  30        194.86        170.32         7.53 o                         
  -2   4  30         13.46         12.53         1.74 o                         
  -1   4  30         16.49         16.65         2.11 o                         
   0   4  30          2.94          2.42         1.58 o                         
   1   4  30         16.46         15.33         1.67 o                         
   2   4  30         13.45         10.89         1.45 o                         
   3   4  30        195.15        189.95         8.35 o                         
   4   4  30          5.42          4.34         1.64 o                         
   5   4  30          4.75          5.60         1.91 o                         
  -4   5  30          8.79          5.77         2.56 o                         
  -3   5  30         51.20         52.77         2.87 o                         
  -2   5  30         94.76         94.34         5.40 o                         
  -1   5  30          9.04         10.51         1.84 o                         
   0   5  30         71.09         66.92         4.72 o                         
   1   5  30          8.98         10.62         2.55 o                         
   2   5  30         94.58         96.72         2.89 o                         
   3   5  30         51.18         48.23         4.55 o                         
   4   5  30          8.81          8.58         1.84 o                         
  -4   6  30         60.00         53.41         5.67 o                         
  -3   6  30          2.75          1.56         2.01 o                         
  -2   6  30          3.27          2.88         1.93 o                         
  -1   6  30         12.00         13.41         2.75 o                         
   0   6  30         35.07         40.73         3.30 o                         
   1   6  30         12.00         18.33         3.65 o                         
   2   6  30          3.24          5.28         2.31 o                         
   3   6  30          2.74          6.12         2.04 o                         
   4   6  30         59.96         63.21         5.94 o                         
  -2   7  30         39.07         35.49         3.43 o                         
  -1   7  30          8.06          9.15         2.23 o                         
   0   7  30          2.35          1.53         2.35 o                         
   1   7  30          8.06          7.44         2.73 o                         
   2   7  30         39.06         42.10         3.71 o                         
   1   0  31         45.18         42.82         2.38 o                         
   2   0  31         42.59         26.80         2.22 o                         
   3   0  31         63.01         61.12         2.61 o                         
   4   0  31        243.01        236.95         5.34 o                         
   5   0  31          4.14          5.90         1.85 o                         
   6   0  31         26.45         40.80         3.80 o                         
  -6   1  31         18.40         15.80         4.13 o                         
  -5   1  31          2.53          4.08         1.86 o                         
  -4   1  31         25.11         25.81         2.18 o                         
  -3   1  31        170.09        146.72         3.73 o                         
  -2   1  31         66.98         66.50         3.08 o                         
  -1   1  31       1299.88       1271.79        11.04 o                         
   0   1  31         28.34         30.40         1.33 o                         
   1   1  31       1299.55       1312.12         7.78 o                         
   2   1  31         67.15         66.77         2.44 o                         
   3   1  31        170.04        147.38         3.70 o                         
   4   1  31         24.96         23.82         2.11 o                         
   5   1  31          2.52          1.06         1.83 o                         
  -5   2  31          2.48          2.32         1.84 o                         
  -4   2  31         14.47         12.79         1.91 o                         
  -3   2  31        102.58         93.23         9.13 o                         
  -2   2  31          0.57          4.00         1.79 o                         
  -1   2  31         30.22         27.38         1.76 o                         
   0   2  31       1253.74       1208.57        10.81 o                         
   1   2  31         30.22         31.38         1.25 o                         
   2   2  31          0.58          2.56         1.11 o                         
   3   2  31        102.60         94.40         3.09 o                         
   4   2  31         14.51         11.95         1.91 o                         
   5   2  31          2.48          3.84         1.69 o                         
  -5   3  31          4.03          5.83         2.01 o                         
  -4   3  31         25.73         19.59         2.67 o                         
  -3   3  31         11.10         10.39         2.23 o                         
  -2   3  31         28.50         22.77         1.88 o                         
  -1   3  31        506.62        488.69         7.81 o                         
   0   3  31        284.53        271.08         4.59 o                         
   1   3  31        506.10        483.58         4.50 o                         
   2   3  31         28.49         25.35         1.83 o                         
   3   3  31         11.16         11.07         1.77 o                         
   4   3  31         25.79         24.32         2.24 o                         
   5   3  31          4.01          4.14         1.85 o                         
  -5   4  31          0.75          3.49         2.13 o                         
  -4   4  31         45.26         42.16         3.36 o                         
  -3   4  31          5.21          2.73         1.70 o                         
  -2   4  31          9.96         10.88         2.59 o                         
  -1   4  31         17.26         18.28         1.86 o                         
   0   4  31        454.98        426.91         5.99 o                         
   1   4  31         17.24         20.03         1.84 o                         
   2   4  31          9.99         10.32         1.43 o                         
   3   4  31          5.24          8.15         2.27 o                         
   4   4  31         45.16         43.35         2.70 o                         
   5   4  31          0.76          4.71         2.64 o                         
  -4   5  31          3.39          5.06         2.51 o                         
  -3   5  31         30.52         27.14         3.51 o                         
  -2   5  31         34.60         33.14         3.90 o                         
  -1   5  31        184.36        197.90         4.58 o                         
   0   5  31          9.25         10.74         2.28 o                         
   1   5  31        184.52        187.62         4.34 o                         
   2   5  31         34.57         41.45         3.19 o                         
   3   5  31         30.51         22.92         2.73 o                         
   4   5  31          3.42          3.39         2.02 o                         
  -3   6  31         36.45         38.11         2.83 o                         
  -2   6  31         21.67         18.84         2.51 o                         
  -1   6  31          4.12          7.97         2.68 o                         
   0   6  31          0.50          4.02         2.31 o                         
   1   6  31          4.12          2.69         2.28 o                         
   2   6  31         21.72         17.58         2.74 o                         
   3   6  31         36.44         42.27         3.46 o                         
  -1   7  31         25.48         26.92         3.42 o                         
   0   7  31          0.18          4.91         2.50 o                         
   1   7  31         25.53         32.22         3.45 o                         
   2   7  31          6.27          3.61         3.70 o                         
   0   0  32       1088.16       1071.13        44.68 o                         
   1   0  32          0.03          4.02         1.57 o                         
   2   0  32        354.76        307.84         4.80 o                         
   3   0  32         32.61         28.32         2.03 o                         
   4   0  32         40.50         35.57         3.01 o                         
   5   0  32         12.81         12.22         2.93 o                         
  -5   1  32         11.64         17.18         2.79 o                         
  -4   1  32         61.08         59.18         3.92 o                         
  -3   1  32         24.53         18.74         1.87 o                         
  -2   1  32         72.73         75.76         3.34 o                         
  -1   1  32       1220.59       1196.49         9.94 o                         
   0   1  32        395.82        384.17         4.34 o                         
   1   1  32       1221.42       1219.71        10.85 o                         
   2   1  32         72.75         71.56         2.55 o                         
   3   1  32         24.49         18.69         1.78 o                         
   4   1  32         61.12         56.96         3.42 o                         
   5   1  32         11.61         16.27         3.00 o                         
  -5   2  32         36.22         38.68         2.79 o                         
  -4   2  32         74.00         70.70         3.47 o                         
  -3   2  32         51.51         47.63         5.57 o                         
  -2   2  32         91.95         82.38         3.51 o                         
  -1   2  32         85.40         86.65         3.40 o                         
   0   2  32        358.80        363.20        10.73 o                         
   1   2  32         85.71         96.69         2.38 o                         
   2   2  32         91.88         90.92         2.43 o                         
   3   2  32         51.51         50.96         3.68 o                         
   4   2  32         74.02         70.06         3.06 o                         
   5   2  32         36.17         40.12         3.63 o                         
  -5   3  32         55.47         69.67         3.43 o                         
  -4   3  32         11.16         11.47         3.37 o                         
  -3   3  32         10.27          8.67         2.20 o                         
  -2   3  32        244.02        239.58         7.11 o                         
  -1   3  32        290.21        277.96         4.78 o                         
   0   3  32        261.42        259.14         6.23 o                         
   1   3  32        289.90        296.52         3.65 o                         
   2   3  32        243.79        244.92         3.95 o                         
   3   3  32         10.29         13.45         1.85 o                         
   4   3  32         11.11          9.25         1.82 o                         
   5   3  32         55.52         72.53         6.46 o                         
  -5   4  32          7.32          2.46         3.47 o                         
  -4   4  32         11.29          9.31         2.52 o                         
  -3   4  32         42.66         52.66         3.46 o                         
  -2   4  32         14.89         17.17         2.07 o                         
  -1   4  32         72.91         70.99         2.83 o                         
   0   4  32          1.18          3.48         1.61 o                         
   1   4  32         72.74         71.08         2.74 o                         
   2   4  32         14.90         13.92         1.56 o                         
   3   4  32         42.60         43.41         2.54 o                         
   4   4  32         11.33         12.84         2.17 o                         
   5   4  32          7.30          5.19         3.68 o                         
  -4   5  32         29.64         33.53         5.10 o                         
  -3   5  32         47.45         53.56         2.98 o                         
  -2   5  32          4.33          4.57         1.85 o                         
  -1   5  32         21.88         22.90         2.26 o                         
   0   5  32         17.37         16.32         2.58 o                         
   1   5  32         21.83         18.29         2.08 o                         
   2   5  32          4.34          5.97         1.89 o                         
   3   5  32         47.51         56.56         2.98 o                         
   4   5  32         29.67         38.23         3.56 o                         
  -3   6  32          0.79          2.16         2.99 o                         
  -2   6  32         57.00         52.84         3.06 o                         
  -1   6  32         29.35         30.41         7.06 o                         
   0   6  32         25.36         26.01         3.03 o                         
   1   6  32         29.34         26.26         3.00 o                         
   2   6  32         57.15         58.75         3.88 o                         
   3   6  32          0.80          0.76         3.24 o                         
  -1   7  32         20.24         27.75         4.71 o                         
   2   7  32         13.62         19.30         4.53 o                         
   1   0  33        102.05         97.70         3.48 o                         
   2   0  33         15.72         27.51         2.39 o                         
   3   0  33         27.55         19.71         1.89 o                         
   4   0  33          6.41          4.27         1.66 o                         
   5   0  33         11.09         18.10         2.35 o                         
  -5   1  33        144.94        160.36         4.58 o                         
  -4   1  33         14.92         16.61         2.14 o                         
  -3   1  33          9.13          8.63         1.68 o                         
  -2   1  33        127.10        126.40         4.11 o                         
  -1   1  33       1249.35       1246.97         8.98 o                         
   0   1  33        201.90        212.20         4.89 o                         
   1   1  33       1248.83       1247.48         8.93 o                         
   2   1  33        126.88        128.45         4.10 o                         
   3   1  33          9.17          6.94         1.59 o                         
   4   1  33         14.92         12.72         1.92 o                         
   5   1  33        144.94        155.24         5.62 o                         
  -5   2  33         18.69         16.88         2.35 o                         
  -4   2  33        109.88        108.84         3.68 o                         
  -3   2  33         14.13         13.74         4.55 o                         
  -2   2  33         69.12         61.45         3.27 o                         
  -1   2  33         38.11         44.17         2.19 o                         
   0   2  33        109.51        103.01         2.87 o                         
   1   2  33         38.08         43.71         1.86 o                         
   2   2  33         69.19         60.26         2.10 o                         
   3   2  33         14.17         15.61         1.93 o                         
   4   2  33        109.74        101.50         3.90 o                         
   5   2  33         18.72         21.70         3.26 o                         
  -5   3  33         46.97         53.31         3.43 o                         
  -4   3  33          9.79         18.27         2.68 o                         
  -3   3  33        135.72        134.31         4.81 o                         
  -2   3  33         22.06         25.04         2.02 o                         
  -1   3  33        177.90        161.22         5.03 o                         
   0   3  33         50.99         49.93         2.71 o                         
   1   3  33        177.78        176.89         6.63 o                         
   2   3  33         22.13         24.55         2.90 o                         
   3   3  33        135.57        122.60         3.59 o                         
   4   3  33          9.81         15.22         2.15 o                         
   5   3  33         46.99         49.66         3.96 o                         
  -4   4  33         29.97         34.54         8.24 o                         
  -3   4  33          8.87         11.10         1.88 o                         
  -2   4  33         38.78         34.09         2.93 o                         
  -1   4  33         22.82         18.06         1.94 o                         
   0   4  33        133.90        136.72         5.01 o                         
   1   4  33         22.80         21.13         2.63 o                         
   2   4  33         38.76         39.36         2.30 o                         
   3   4  33          8.92         10.40         2.31 o                         
   4   4  33         30.06         32.09         2.58 o                         
  -3   5  33          6.82          8.79         2.67 o                         
  -2   5  33        202.04        212.53         4.97 o                         
  -1   5  33         91.42         91.04         4.13 o                         
   0   5  33          9.22          9.49         4.91 o                         
   1   5  33         91.49         99.08        10.19 o                         
   2   5  33        201.82        208.05         7.10 o                         
   3   5  33          6.82          6.99         1.98 o                         
   4   5  33         25.38         29.87         4.69 o                         
  -3   6  33         70.83         81.79         6.42 o                         
  -2   6  33         19.24         17.11         4.19 o                         
  -1   6  33         26.03         28.47         3.14 o                         
   0   6  33          4.37          6.66         3.46 o                         
   1   6  33         26.16         29.96         3.26 o                         
   2   6  33         19.26         23.82         2.65 o                         
   3   6  33         70.78         72.36         4.28 o                         
  -1   7  33          6.31          5.88         3.82 o                         
   0   0  34        571.25        569.49        13.10 o                         
   1   0  34        229.36        231.05         4.98 o                         
   2   0  34        663.18        563.51         7.40 o                         
   3   0  34          4.17          8.39         1.66 o                         
   4   0  34          8.62          3.71         1.82 o                         
   5   0  34          0.54          1.35         2.58 o                         
  -5   1  34         23.72         41.21         2.91 o                         
  -4   1  34         19.05         18.37         2.31 o                         
  -3   1  34         31.93         30.13         2.18 o                         
  -2   1  34         21.56         17.13         3.31 o                         
  -1   1  34        637.41        633.29        10.33 o                         
   0   1  34        117.46        117.30         4.72 o                         
   1   1  34        636.71        652.38         5.65 o                         
   2   1  34         21.54         24.65         1.92 o                         
   3   1  34         31.86         34.84         2.53 o                         
   4   1  34         19.06         20.63         2.17 o                         
   5   1  34         23.72         43.27         2.92 o                         
  -5   2  34         29.23         35.96         2.88 o                         
  -4   2  34          4.43          7.36         1.92 o                         
  -3   2  34          7.85         10.84         2.29 o                         
  -2   2  34         96.04         99.54         4.01 o                         
  -1   2  34        262.21        240.91         6.91 o                         
   0   2  34        127.66        126.59         3.18 o                         
   1   2  34        262.25        243.59         5.15 o                         
   2   2  34         96.17         96.25         3.20 o                         
   3   2  34          7.85          8.92         1.68 o                         
   4   2  34          4.43          8.77         2.18 o                         
   5   2  34         29.20         33.67         3.42 o                         
  -5   3  34         28.00         31.95         4.95 o                         
  -4   3  34          5.68          7.63         2.42 o                         
  -3   3  34          5.61          4.58         2.18 o                         
  -2   3  34        209.33        213.09         7.04 o                         
  -1   3  34         74.04         67.50         2.69 o                         
   0   3  34        107.58        107.10         3.17 o                         
   1   3  34         74.09         74.66         4.54 o                         
   2   3  34        209.08        210.47         4.32 o                         
   3   3  34          5.64          7.94         1.81 o                         
   4   3  34          5.73          5.42         1.96 o                         
   5   3  34         28.01         31.92         4.99 o                         
  -4   4  34          7.83          6.36         2.52 o                         
  -3   4  34         27.88         34.94         3.17 o                         
  -2   4  34         77.06         84.73         3.20 o                         
  -1   4  34         73.03         76.75         3.00 o                         
   0   4  34          0.05          2.07         1.60 o                         
   1   4  34         72.84         73.29         2.91 o                         
   2   4  34         77.01         73.51         2.97 o                         
   3   4  34         27.85         35.10         3.30 o                         
   4   4  34          7.84          7.63         2.05 o                         
  -3   5  34         19.39         19.15         2.36 o                         
  -2   5  34        414.88        405.77        10.42 o                         
  -1   5  34         47.39         48.70         2.76 o                         
   0   5  34         17.36         18.35         2.55 o                         
   1   5  34         47.32         49.44         3.47 o                         
   2   5  34        415.00        426.89         9.74 o                         
   3   5  34         19.42         20.70         5.13 o                         
  -3   6  34         30.36         35.42         5.19 o                         
  -2   6  34          3.24          5.78         2.12 o                         
  -1   6  34          8.88          4.72         2.40 o                         
   0   6  34          0.05          1.73         2.44 o                         
   1   6  34          8.89          9.45         2.60 o                         
   2   6  34          3.24          3.84         2.10 o                         
   1   0  35         79.20         73.38         3.10 o                         
   2   0  35         51.12         44.18         2.95 o                         
   3   0  35          0.00          0.74         1.53 o                         
   4   0  35         14.23         16.93         2.07 o                         
   5   0  35          2.20          1.65         1.96 o                         
  -5   1  35         65.81         67.15         3.45 o                         
  -4   1  35         15.99         17.61         2.18 o                         
  -3   1  35          2.82          3.33         1.67 o                         
  -2   1  35        167.14        166.34         8.43 o                         
  -1   1  35         39.73         38.14         2.14 o                         
   0   1  35         15.12         20.87         2.07 o                         
   1   1  35         39.62         45.81         3.30 o                         
   2   1  35        167.13        170.73         3.84 o                         
   3   1  35          2.79          5.36         1.67 o                         
   4   1  35         15.92         19.40         2.19 o                         
   5   1  35         65.80         74.96         5.05 o                         
  -5   2  35         75.65         97.67         4.01 o                         
  -4   2  35          2.84          4.23         1.94 o                         
  -3   2  35          8.96          7.46         2.30 o                         
  -2   2  35        265.38        249.92         5.92 o                         
  -1   2  35         19.43         17.52         1.91 o                         
   0   2  35          0.71          3.29         1.36 o                         
   1   2  35         19.47         16.64         1.67 o                         
   2   2  35        265.39        251.94         4.64 o                         
   3   2  35          8.97          8.53         2.81 o                         
   4   2  35          2.86          7.26         1.94 o                         
   5   2  35         75.67         86.33         6.01 o                         
  -4   3  35          8.84         13.11         2.65 o                         
  -3   3  35         20.09         22.88         2.81 o                         
  -2   3  35        123.83        141.75         3.87 o                         
  -1   3  35         23.77         22.92         2.60 o                         
   0   3  35        157.37        145.31         3.62 o                         
   1   3  35         23.90         21.54         1.99 o                         
   2   3  35        123.91        132.78         3.66 o                         
   3   3  35         20.23         22.78         2.17 o                         
   4   3  35          8.86         10.74         2.06 o                         
  -4   4  35         10.89         12.45         2.88 o                         
  -3   4  35         33.82         37.75         3.41 o                         
  -2   4  35         61.80         69.54         3.05 o                         
  -1   4  35        107.04        108.20         3.51 o                         
   0   4  35         29.89         28.97         2.59 o                         
   1   4  35        107.05        102.42         5.70 o                         
   2   4  35         62.03         59.16         2.62 o                         
   3   4  35         33.81         29.53         2.95 o                         
   4   4  35         10.92         14.16         3.32 o                         
  -3   5  35          0.86          1.21         1.98 o                         
  -2   5  35         34.32         25.14         4.51 o                         
  -1   5  35          4.26          6.01         1.87 o                         
   0   5  35         13.71         13.49         2.55 o                         
   1   5  35          4.23          1.29         2.19 o                         
   2   5  35         34.30         30.27         3.55 o                         
   3   5  35          0.86          5.34         3.39 o                         
  -2   6  35         10.00          6.87         3.82 o                         
  -1   6  35         18.65         26.34         4.32 o                         
   0   6  35         13.64         19.44         7.76 o                         
   1   6  35         18.58         19.86         2.94 o                         
   2   6  35          9.98         11.90         2.87 o                         
   1   0  36          8.68         13.26         2.31 o                         
   2   0  36        144.61        131.02         3.54 o                         
   3   0  36         31.01         38.32         2.42 o                         
   4   0  36          2.76          3.42         1.85 o                         
   5   0  36         54.99         73.98         4.58 o                         
  -5   1  36         56.51         63.79         3.39 o                         
  -4   1  36         30.84         35.93         2.77 o                         
  -3   1  36          6.38          5.92         1.70 o                         
  -2   1  36        167.55        154.75         4.71 o                         
  -1   1  36         55.72         54.37         2.32 o                         
   0   1  36        219.58        214.40         4.79 o                         
   1   1  36         55.86         51.10         2.48 o                         
   2   1  36        167.67        166.92         4.05 o                         
   3   1  36          6.40          8.45         1.76 o                         
   4   1  36         30.87         32.29         3.13 o                         
   5   1  36         56.57         60.72         3.35 o                         
  -4   2  36          3.96          6.59         2.02 o                         
  -3   2  36         31.11         23.66         7.37 o                         
  -2   2  36         37.20         33.30         2.85 o                         
  -1   2  36         86.71         76.11         3.77 o                         
   0   2  36          0.16          0.43         1.36 o                         
   1   2  36         86.47         83.67         3.11 o                         
   2   2  36         37.29         43.80         2.43 o                         
   3   2  36         31.09         26.64         2.86 o                         
   4   2  36          3.94          6.46         2.18 o                         
   5   2  36         17.00         27.92         4.82 o                         
  -4   3  36         15.85         24.32         3.10 o                         
  -3   3  36         36.45         45.20         4.78 o                         
  -2   3  36        401.59        378.01         6.00 o                         
  -1   3  36          4.99          5.96         1.66 o                         
   0   3  36          0.04          3.36         1.51 o                         
   1   3  36          4.97          5.26         1.60 o                         
   2   3  36        401.92        393.98         5.93 o                         
   3   3  36         36.42         43.99         3.88 o                         
   4   3  36         15.80         20.89         2.33 o                         
  -3   4  36         12.75         11.92         2.72 o                         
  -2   4  36         24.64         26.66         2.31 o                         
  -1   4  36        113.38        106.64         4.38 o                         
   0   4  36          1.95          3.67         1.69 o                         
   1   4  36        113.66        108.94         4.45 o                         
   2   4  36         24.60         27.82         3.11 o                         
   3   4  36         12.65         13.54         2.58 o                         
   4   4  36         27.11         31.80         2.87 o                         
  -3   5  36         57.36         62.13         3.40 o                         
  -2   5  36         21.00         15.78         3.08 o                         
  -1   5  36          1.73          0.26         1.87 o                         
   0   5  36         86.09         85.27         5.18 o                         
   1   5  36          1.71          0.83         2.31 o                         
   2   5  36         20.98         17.22         2.51 o                         
   3   5  36         57.34         57.87        11.07 o                         
  -2   6  36        116.63        133.49         7.93 o                         
  -1   6  36          1.94          7.65         2.78 o                         
   0   6  36          7.57         16.81         2.95 o                         
   1   6  36          1.94         -1.28         3.33 o                         
   1   0  37        186.71        189.51         3.94 o                         
   2   0  37         87.86         97.04         4.19 o                         
   3   0  37        132.96        125.73         4.64 o                         
   4   0  37         28.55         32.37         3.11 o                         
   5   0  37          5.71         10.07         4.14 o                         
  -4   1  37          2.17          4.16         2.77 o                         
  -3   1  37         32.02         32.14         2.36 o                         
  -2   1  37          7.73          9.40         3.81 o                         
  -1   1  37         31.43         32.88         2.55 o                         
   0   1  37        208.03        226.66         7.26 o                         
   1   1  37         31.52         30.77         2.40 o                         
   2   1  37          7.71          4.57         1.87 o                         
   3   1  37         32.06         37.47         2.45 o                         
   4   1  37          2.20          5.41         1.86 o                         
  -4   2  37         66.29         83.12         3.55 o                         
  -3   2  37         85.60         70.90         3.88 o                         
  -2   2  37        199.39        192.32         5.40 o                         
  -1   2  37        103.40         95.69         3.08 o                         
   0   2  37         14.76         18.64         2.24 o                         
   1   2  37        103.26         94.87         3.62 o                         
   2   2  37        199.21        185.90         5.20 o                         
   3   2  37         85.61         75.19         3.13 o                         
   4   2  37         66.26         77.24         3.44 o                         
  -4   3  37          0.87          2.15         2.47 o                         
  -3   3  37         43.62         44.71         4.15 o                         
  -2   3  37        208.73        216.38         5.93 o                         
  -1   3  37          9.89         12.83         1.83 o                         
   0   3  37          0.55          0.44         1.42 o                         
   1   3  37          9.85          9.23         2.21 o                         
   2   3  37        208.64        227.47         4.70 o                         
   3   3  37         43.79         42.18         4.42 o                         
   4   3  37          0.87         -0.05         1.91 o                         
  -3   4  37         23.44         19.07         3.12 o                         
  -2   4  37         55.64         53.49         3.55 o                         
  -1   4  37         71.06         61.53         4.75 o                         
   0   4  37         54.14         45.95         2.62 o                         
   1   4  37         71.10         68.27         3.72 o                         
   2   4  37         55.57         68.15         3.10 o                         
   3   4  37         23.41         20.52         2.85 o                         
  -2   5  37         66.96         65.35         3.26 o                         
  -1   5  37         89.46         92.02         3.60 o                         
   0   5  37         74.24         64.35         5.52 o                         
   1   5  37         89.42         92.41         4.46 o                         
   2   5  37         67.19         68.47         3.28 o                         
   3   5  37        218.02        227.84         6.68 o                         
  -1   6  37         34.97         41.62         5.27 o                         
   0   6  37          2.39          4.88         4.15 o                         
   1   0  38          5.02          9.83         1.67 o                         
   2   0  38          0.38          0.29         1.49 o                         
   3   0  38         70.01         65.87         3.02 o                         
   4   0  38        114.90        119.51         4.02 o                         
  -4   1  38         24.23         24.25         2.39 o                         
  -3   1  38        129.54        133.73         4.76 o                         
  -2   1  38         41.68         37.82         2.88 o                         
  -1   1  38        139.87        141.97         4.38 o                         
   0   1  38        546.12        545.90        11.10 o                         
   1   1  38        139.72        125.99         4.07 o                         
   2   1  38         41.65         43.14         3.31 o                         
   3   1  38        129.56        124.60         3.80 o                         
   4   1  38         24.26         16.44         3.30 o                         
  -4   2  38         33.75         43.74         4.39 o                         
  -3   2  38          5.02          5.36         2.37 o                         
  -2   2  38         55.92         56.10         3.41 o                         
  -1   2  38         22.57         23.60         3.19 o                         
   0   2  38         18.83         16.78         1.76 o                         
   1   2  38         22.63         24.92         3.87 o                         
   2   2  38         55.87         57.21         3.27 o                         
   3   2  38          4.99          5.12         1.81 o                         
   4   2  38         33.85         40.27         2.83 o                         
  -4   3  38         20.24         28.80         4.68 o                         
  -3   3  38         80.37         89.62         4.42 o                         
  -2   3  38         41.19         43.05         3.21 o                         
  -1   3  38         30.01         30.78         2.27 o                         
   0   3  38         21.47         25.75         2.06 o                         
   1   3  38         30.00         29.93         3.26 o                         
   2   3  38         41.31         51.45         2.68 o                         
   3   3  38         80.41         89.31         5.01 o                         
   4   3  38         20.19         31.65         2.69 o                         
  -3   4  38         90.83         87.25         4.59 o                         
  -2   4  38         24.59         22.45         2.34 o                         
  -1   4  38         56.94         52.79         2.86 o                         
   0   4  38         99.35         95.42         4.19 o                         
   1   4  38         56.80         56.41         3.52 o                         
   2   4  38         24.61         22.79         2.29 o                         
   3   4  38         90.94         74.50         4.16 o                         
  -2   5  38         47.73         47.09         3.04 o                         
  -1   5  38         12.59         18.05         2.31 o                         
   0   5  38          0.07          4.26         2.35 o                         
   1   5  38         12.64         11.66         2.60 o                         
   2   5  38         47.61         46.79         2.98 o                         
   3   5  38        216.55        261.53        10.37 o                         
   1   0  39         82.64         88.35         2.96 o                         
   2   0  39          7.85          4.77         1.61 o                         
   3   0  39         55.90         66.01         3.01 o                         
   4   0  39         58.24         59.71         3.20 o                         
  -4   1  39          3.44          6.63         2.13 o                         
  -3   1  39         33.43         41.98         4.01 o                         
  -2   1  39         62.00         64.75         3.50 o                         
  -1   1  39         32.23         32.03         2.55 o                         
   0   1  39         35.79         40.95         3.90 o                         
   1   1  39         32.28         33.95         2.66 o                         
   2   1  39         61.90         55.37         2.65 o                         
   3   1  39         33.51         40.17         2.63 o                         
   4   1  39          3.44          3.82         1.98 o                         
  -4   2  39          1.93          4.11         2.12 o                         
  -3   2  39         25.36         25.07         2.99 o                         
  -2   2  39         66.35         69.48         3.69 o                         
  -1   2  39         31.26         36.54         2.28 o                         
   0   2  39         36.08         29.05         2.55 o                         
   1   2  39         31.35         32.87         3.76 o                         
   2   2  39         66.18         67.14         3.51 o                         
   3   2  39         25.32         26.32         3.69 o                         
   4   2  39          1.95          5.27         2.06 o                         
  -3   3  39         12.79         13.86         2.65 o                         
  -2   3  39          9.21         15.77         2.72 o                         
  -1   3  39          2.58          4.81         1.71 o                         
   0   3  39         34.11         40.87         2.39 o                         
   1   3  39          2.58          4.66         2.05 o                         
   2   3  39          9.17          8.07         2.23 o                         
   3   3  39         12.84         15.35         3.68 o                         
   4   3  39          6.60          9.02         2.83 o                         
  -3   4  39         11.81         18.18         3.15 o                         
  -2   4  39         46.42         45.38         2.83 o                         
  -1   4  39         43.75         52.23         3.54 o                         
   0   4  39         67.50         71.13         5.07 o                         
   1   4  39         43.80         45.46         3.33 o                         
   2   4  39         46.65         50.86         3.48 o                         
   3   4  39         11.82         14.42         4.54 o                         
  -2   5  39          1.93          2.33         3.90 o                         
  -1   5  39          3.65          8.17         2.08 o                         
   0   5  39          5.23          3.14         4.72 o                         
   1   5  39          3.65          8.92         3.89 o                         
   2   5  39          1.92          0.77         3.49 o                         
   1   0  40         35.67         40.00         2.38 o                         
   2   0  40         23.84         23.09         2.07 o                         
   3   0  40          1.86          1.11         1.84 o                         
   4   0  40         12.94          7.66         2.08 o                         
  -4   1  40         48.08         50.19         3.76 o                         
  -3   1  40         45.80         51.61         4.11 o                         
  -2   1  40         16.81         23.68         3.46 o                         
  -1   1  40         28.85         31.68         2.68 o                         
   0   1  40        119.03        126.55         5.84 o                         
   1   1  40         28.96         33.49         3.80 o                         
   2   1  40         16.84         19.39         2.21 o                         
   3   1  40         45.74         54.50         2.89 o                         
   4   1  40         48.16         55.21         3.16 o                         
  -4   2  40          0.22          1.38         3.78 o                         
  -3   2  40         24.45         19.43         2.92 o                         
  -2   2  40          7.89         10.11         2.43 o                         
  -1   2  40        100.71         98.53         3.58 o                         
   0   2  40         25.30         21.90         3.32 o                         
   2   2  40          7.86         10.78         2.93 o                         
   3   2  40         24.50         28.37         2.43 o                         
   4   2  40          0.22          4.90         2.08 o                         
  -3   3  40         15.09         24.03         3.07 o                         
  -2   3  40         55.62         58.32         3.68 o                         
  -1   3  40          0.70          2.87         2.52 o                         
   0   3  40         16.27         17.50         2.42 o                         
   1   3  40          0.69          2.29         2.53 o                         
   2   3  40         55.65         45.35         4.66 o                         
   3   3  40         15.03         16.05         5.47 o                         
   4   3  40         54.72         82.72         6.40 o                         
  -2   4  40          8.60         11.45         2.20 o                         
  -1   4  40         40.59         39.84         2.69 o                         
   0   4  40         16.90         22.60         2.28 o                         
   1   4  40         40.72         43.05         3.41 o                         
   2   4  40          8.60          7.18         2.50 o                         
   3   4  40          6.13          9.56         2.76 o                         
  -2   5  40          4.48         -0.70         3.71 o                         
  -1   5  40         14.23         21.02         2.52 o                         
   0   5  40         50.25         49.69         4.06 o                         
   1   5  40         14.16         22.94         6.56 o                         
   2   5  40          4.49          3.38         3.56 o                         
   1   0  41          0.44          2.62         1.88 o                         
   2   0  41          1.20         -0.53         1.60 o                         
   3   0  41         25.44         30.37         2.57 o                         
   4   0  41          1.21          4.49         2.14 o                         
  -4   1  41         26.63         35.05         3.55 o                         
  -3   1  41         33.21         31.42         2.56 o                         
  -2   1  41         13.42         16.76         2.06 o                         
  -1   1  41         97.75         95.62         3.95 o                         
   1   1  41         97.92         94.28         5.51 o                         
   2   1  41         13.30         13.98         2.02 o                         
   3   1  41         33.20         30.51         2.48 o                         
   4   1  41         26.69         34.30         2.81 o                         
  -3   2  41          3.64          5.58         1.98 o                         
  -2   2  41          3.56          4.57         3.04 o                         
  -1   2  41         76.69         77.96         3.78 o                         
   0   2  41          0.01          1.30         2.58 o                         
   2   2  41          3.57          4.00         2.15 o                         
   3   2  41          3.63          7.04         2.00 o                         
   4   2  41          3.32          8.46         3.81 o                         
  -3   3  41          2.81          2.25         2.45 o                         
  -2   3  41         59.99         75.48         4.08 o                         
  -1   3  41         48.79         62.09         4.74 o                         
   0   3  41          2.06          3.79         2.15 o                         
   1   3  41         48.90         57.31         4.96 o                         
   2   3  41         60.01         64.04         5.35 o                         
   3   3  41          2.82          6.38         2.64 o                         
  -2   4  41          5.24          6.95         2.90 o                         
  -1   4  41         32.64         36.00         2.64 o                         
   0   4  41         50.12         50.09         4.77 o                         
   1   4  41         32.62         33.91         3.27 o                         
   2   4  41          5.25          7.16         3.61 o                         
   3   4  41          0.46          5.59         2.63 o                         
  -2   5  41         54.61         62.20         5.89 o                         
  -1   5  41         72.16         82.83         4.51 o                         
   0   5  41         20.11         20.69         3.18 o                         
   1   5  41         72.06         90.85         6.70 o                         
   1   0  42          6.01         11.10         3.26 o                         
   2   0  42         85.91         98.02         3.46 o                         
   3   0  42         31.47         35.96         3.35 o                         
   4   0  42         14.62         18.26         4.53 o                         
  -3   1  42         16.57         16.83         2.29 o                         
  -2   1  42         14.31         19.45         2.18 o                         
  -1   1  42         42.31         42.01         5.59 o                         
   2   1  42         14.29         16.22         2.60 o                         
   3   1  42         16.58         14.94         2.20 o                         
   4   1  42          3.71          1.83         3.54 o                         
  -3   2  42          8.03          6.48         2.00 o                         
  -2   2  42         27.49         32.97         3.14 o                         
  -1   2  42         23.73         30.92         4.73 o                         
   0   2  42         32.76         33.83         4.04 o                         
   2   2  42         27.36         28.56         2.87 o                         
   3   2  42          8.04         11.73         5.99 o                         
   4   2  42         11.78         17.06         4.46 o                         
  -3   3  42         47.52         61.70         5.76 o                         
  -2   3  42          6.09         11.20         3.18 o                         
  -1   3  42          0.41         -0.32         1.79 o                         
   0   3  42          1.58          7.77         3.36 o                         
   1   3  42          0.41          0.61         3.17 o                         
   2   3  42          6.09         10.08         3.68 o                         
   3   3  42         47.54         52.71         3.84 o                         
  -2   4  42          4.23          5.83         3.90 o                         
  -1   4  42         23.34         30.42         2.63 o                         
   0   4  42          0.90          5.41         2.47 o                         
   1   4  42         23.22         36.27         3.31 o                         
   2   4  42          4.24          3.17         3.49 o                         
   1   0  43         13.43         16.60         3.53 o                         
   2   0  43         60.14         67.52         3.09 o                         
   3   0  43         64.12         73.11         3.44 o                         
  -3   1  43          4.28          8.82         2.18 o                         
  -2   1  43         19.53         18.52         3.58 o                         
  -1   1  43         82.08         96.73         4.09 o                         
   2   1  43         19.47         25.39         2.82 o                         
   3   1  43          4.26         10.45         2.20 o                         
  -3   2  43          7.64         10.26         2.27 o                         
  -2   2  43         54.81         68.21         3.96 o                         
  -1   2  43         74.79         74.77         6.05 o                         
   0   2  43          2.43          4.78         3.13 o                         
   2   2  43         54.68         59.90         3.68 o                         
   3   2  43          7.61          8.42         2.63 o                         
  -2   3  43         23.32         43.96         3.64 o                         
  -1   3  43          5.53          6.03         2.04 o                         
   0   3  43         27.78         40.91         4.75 o                         
   1   3  43          5.54          7.84         3.18 o                         
   3   3  43          5.18          5.00         2.59 o                         
  -1   4  43         11.94         19.66         2.42 o                         
   0   4  43          9.15          6.37         2.58 o                         
   1   4  43         11.96         19.64         3.89 o                         
   1   0  44          7.62          7.02         3.20 o                         
   2   0  44         16.09         20.30         2.27 o                         
   3   0  44         41.82         45.01         2.98 o                         
  -3   1  44          7.45          7.33         2.31 o                         
  -2   1  44         61.94         71.19         3.21 o                         
  -1   1  44         72.40         91.86         5.84 o                         
   2   1  44         61.81         61.70         3.76 o                         
   3   1  44          7.38          9.35         2.40 o                         
  -2   2  44         93.54        108.28         8.07 o                         
  -1   2  44         25.19         32.73         7.15 o                         
   0   2  44          4.30          7.70         3.13 o                         
   2   2  44         93.55         90.75         6.26 o                         
   3   2  44         12.40         14.41         5.78 o                         
  -2   3  44          9.56         17.58         3.15 o                         
  -1   3  44        131.77        146.92         5.33 o                         
   0   3  44         16.58         17.41         2.86 o                         
  -1   4  44         30.52         27.35         3.24 o                         
   0   4  44         15.01         13.35         4.49 o                         
   1   4  44         30.56         34.43         4.78 o                         
   1   0  45          6.26         10.48         3.31 o                         
   2   0  45         96.03        106.47         3.84 o                         
   3   0  45         11.25         12.61         2.66 o                         
  -3   1  45          2.01          0.53         3.56 o                         
  -2   1  45          2.49          3.91         1.93 o                         
  -1   1  45         70.93         90.49         5.97 o                         
   2   1  45          2.51          4.92         2.73 o                         
   3   1  45          2.00          6.40         2.17 o                         
  -2   2  45         38.02         51.06         6.94 o                         
  -1   2  45         20.22         30.00         4.48 o                         
   3   2  45         32.19         32.41         3.42 o                         
  -2   3  45        104.60        135.86         7.71 o                         
  -1   3  45         32.36         36.95         3.53 o                         
   0   3  45          4.17          5.09         2.43 o                         
  -1   4  45         45.85         49.83         3.82 o                         
   0   4  45          0.64          2.96         3.79 o                         
   1   4  45         45.88         49.28         5.58 o                         
   2   0  46        268.21        284.28        10.11 o                         
   3   0  46          8.18         11.44         4.20 o                         
  -2   1  46         22.74         30.65         2.61 o                         
   2   1  46         22.82         36.62         4.68 o                         
  -2   2  46         32.02         34.11         3.42 o                         
  -1   2  46         10.33         11.80         3.73 o                         
  -1   3  46          6.32          7.04         3.89 o                         
   0   3  46         18.13         11.89         3.84 o                         
   2   0  47         69.89         79.97         6.75 o                         
  -2   1  47         29.22         36.29         2.80 o                         
   2   1  47         29.26         32.63         4.66 o                         
  -2   2  47         26.57         35.65         5.01 o                         
  -1   2  47         34.35         58.05         5.51 o                         
   0   3  47          0.36         -1.14         3.60 o                         
   2   0  48          3.63          5.36         3.71 o                         
  -2   1  48         56.65         54.78         3.97 o                         
  -1   1  48         19.43         25.92         4.37 o                         
  -1   2  48          4.96         15.07         4.05 o                         
                                                                                
